# Supplementary material for: mTOR Inhibitor Treatment in Patients with Tuberous Sclerosis Complex Is Associated with Specific Changes in microRNA Serum Profile
Source: J Clin Med. 2022 Jun 13;11(12):3395. doi: 10.3390/jcm11123395 (PMC9224825; doi:10.3390/jcm11123395)
Supplement: Supplementary file 1 [file jcm-11-03395-s001.zip]

Archive with 4 entries (4 files):
- Table S1. suppl_file_1_raw_data.xlsx
- Table S2. suppl_file_2_results_for_sirolimus_treatment.xlsx
- Table S3. suppl_file_3_results_for_everolimus_treatment.xlsx
- Table S4. suppl_file_4_mirs_136-5p_376a-3p_150-5p_miRWalk.xlsx
