# Supplementary material for: mTOR Inhibitor Treatment in Patients with Tuberous Sclerosis Complex Is Associated with Specific Changes in microRNA Serum Profile
Source: J Clin Med. 2022 Jun 13;11(12):3395. doi: 10.3390/jcm11123395 (PMC9224825; doi:10.3390/jcm11123395)
Supplement: Supplementary file 1 [file jcm-11-03395-s001.zip › Table S1. suppl_file_1_raw_data.xlsx]

## Sheet: Sheet1
Treatment	Timepoint	Pair	Name	hsa-let-7a-2-3p	hsa-let-7a-3p	hsa-let-7a-5p	hsa-let-7b-3p	hsa-let-7b-5p	hsa-let-7c-5p	hsa-let-7d-3p	hsa-let-7d-5p	hsa-let-7e-3p	hsa-let-7e-5p	hsa-let-7f-1-3p	hsa-let-7f-2-3p	hsa-let-7f-5p	hsa-let-7g-3p	hsa-let-7g-5p	hsa-let-7i-3p	hsa-let-7i-5p	hsa-miR-1	hsa-miR-100-3p	hsa-miR-100-5p	hsa-miR-101-3p	hsa-miR-101-5p	hsa-miR-103a-3p	hsa-miR-103b	hsa-miR-105-3p	hsa-miR-105-5p	hsa-miR-106a-3p	hsa-miR-106a-5p	hsa-miR-106b-3p	hsa-miR-106b-5p	hsa-miR-107	hsa-miR-10a-3p	hsa-miR-10a-5p	hsa-miR-10b-3p	hsa-miR-10b-5p	hsa-miR-1178-3p	hsa-miR-1179	hsa-miR-1181	hsa-miR-1182	hsa-miR-1183	hsa-miR-1184	hsa-miR-1185-5p	hsa-miR-1200	hsa-miR-1203	hsa-miR-1204	hsa-miR-1205
sirolimus	before treatment	1	S4DT			30.03	35.56	29.57	32.11	32.47	32.59		31.68			35.68	36.82	30.57	35.87	29.63			32.5	28.14	35.68	29.33					27.93		29.1	29.91				33.52
		2	S2SX		36.61	29.47	34.07	29.77	30.24	32.58	29.85		30.68	36.74	36.13	33.54	37	29.94	36.6	29.09			35.98	28.26	36.61	27.86					28.06	34.09	28.89	28.69				32.79
		3	S2SU			27.53	32.74	26.81	28.74	30.42	28.85		29.66	33.93	32.59	32	34.7	27.77	36.05	27.02	34.36		31.75	25.7	34.69	26.42					26.3	33.98	26.85	27.02		36.13	35.3	29.9		36.5
		4	S2SQ			29.83	34.76	27.23	30.92	31.73	30.8		31.74	36.16	35.15	35.12	34.75	28.51		27.77	35.29		32.6	25.66	34.81	27.72					26.92		26.93	28.27		36.71		31.6
		5	S2T0			29.8	34.28	28.35	30.55	31.45	30.68		32.55	36.17	35.03	34.66	35.21	29.28		28.81			34.55	26.81	36.73	29.63					27.93	35.89	28.12	28.8				32.58		36.18
		6	S2T1	36.86	35.29	26.75	32.6	25.96	27.89	29.08	28.25		29.58	33.79	32.81	34.31	35.43	26.92		26.7	31.95		31.11	25.45	34.16	25.92					25.61	33.3	26.59	26.5		34.5		29.33					34.55		36.15
		7	S2T3		36.87	29.56	34.66	28.1	30.67	31.47	30.99		31.63		34.82	34.75	36.29	29.48		28.89			32.5	26.7	35.72	28.5					27.63	36	28.23	29.06			36.84	30.86
		8	S47T			28.33	33.7	27.99	29.73	30.69	29.84		31.44	35.11	35.19	33.31	36.89	28.94		28.28	35.55		33.57	27.06	34.84	27.53					27.12	34.88	28.15	28.08		36		31.17		36.47
		9	S47W			31.94	36.57	31.72	33.14	33.29	32.59		34.67					32.43		31.7				30.29	36.86	30.76					30.81		31.59	31.04				33.7
		10	S480		36.96	28.48	32.78	27.74	29.56	30.55	29.77		31.32	36.15	34.02	32.87	35.17	28.72	35.95	27.7	36.9		32.68	26.64	34.33	27.08					27.22	33.92	28	27.75		36.87		30.68		36.97
	on treatment	1	S2SW			31.09	36.87	29.53	31.7	34.21	32.04		33.73	36.82	36	36.52		29.89		29.82			34.05	28.15		29.49					28.74		29.13	29.84				33.15
		2	S47N	28.55		31.8	36.6	31.69	32.77	34.65	32.91		33.63	36.69				32.1		31.13			35.12	29.25		30.04					29.79	35.69	30.34	30.66				33.84										36.35
		3	S482			28.75	33.01	28.57	29.91	31.27	29.93		31.78	35.46	34.55	33.42	34.18	29.16	36.49	28.46			33.77	27.7	36.02	27.65					27.8		28.75	28.12				30.89							36.88
		4	S47D			29.95	36.32	29.71	30.91	31.87	31.26		33.05			35.31		29.98		29.32			34.29	28.14		29.01					28.92	36.82	29.44	29.66				32.97							36.77
		5	S47G			31.73	36.31	30.07	33.05	34.29	33.22		34.45				36.95	31.89		30.6			36.86	28.55		30.63					29.88		30.02	30.78				34.05
		6	S47J			30.94	36.6	29.09	32.42	33.1	32.1	37	31.28	36.85	35.91		36.71	30.63		29.31	35.59			28.02	36.65	29.07					28.22		29.28	29.96				34.2
		7	S47K			30.96	35.69	29.42	32.28	32.28	32.5		33.97	34.41	35.95	36.41	36.61	31		29.84			34.42	28.13		29.67					29.04	35.26	29.55	30.14				31.65		35.3
		8	S47U			29.06	33.48	28.01	30.24	30.72	30.84		32.83		34.35	32.61	35.85	28.87	35.74	28.2	35.47		32.92	26.94	34.76	27.92					27.6	35.78	27.96	28.45		34.68		30.47		36.8					36.98
		9	S47Y			31.01	34.59	30.08	31.94	32.19	32.5		33.55		36.89			30.64		30.19			35.44	28.5	36.87	29.09					28.66	34.88	29.7	29.92				31.99		35.55
		10	S481		36.87	30.28	35.45	28.63	30.88	31.74	31.43		31.78	36.98	36.89	36.92		29.9		28.86	36.86		34.53	27.62	35.45	28.51					27.86		29.04	28.83			36.24	32.21
[truncated: 706 more columns]
