# Supplementary material for: mTOR Inhibitor Treatment in Patients with Tuberous Sclerosis Complex Is Associated with Specific Changes in microRNA Serum Profile
Source: J Clin Med. 2022 Jun 13;11(12):3395. doi: 10.3390/jcm11123395 (PMC9224825; doi:10.3390/jcm11123395)
Supplement: Supplementary file 1 [file jcm-11-03395-s001.zip › Table S2. suppl_file_2_results_for_sirolimus_treatment.xlsx]

## Sheet: Sheet1
	p	FDR	mean before treatment	mean on treatment	log2(FC)	FC	absLogFC
let-7a-5p	0.249389	0.661517	-1.90733	-2.186	-0.278667	0.824353	0.278667
let-7b-3p	0.453637	0.798942	-6.90733	-7.121	-0.213667	0.862343	0.213667
let-7b-5p	0.694406	0.912519	-1.05933	-1.109	-0.0496667	0.96616	0.0496667
let-7c-5p	0.570644	0.866823	-3.09033	-3.239	-0.148667	0.902084	0.148667
let-7d-3p	0.588139	0.86854	-4.10833	-4.261	-0.152667	0.899586	0.152667
let-7d-5p	0.213639	0.612187	-3.15633	-3.502	-0.345667	0.786944	0.345667
let-7e-5p	0.220514	0.61225	-4.23033	-4.634	-0.403667	0.755935	0.403667
let-7f-2-3p	0.682573	0.910097	-7.50867	-7.72	-0.211333	0.863739	0.211333
let-7f-5p	0.670239	0.909059	-6.975	-7.25611	-0.281111	0.822957	0.281111
let-7g-3p	0.013918	0.274968	-9.15467	-7.89667	1.258	2.39164	1.258
let-7g-5p	0.77229	0.948435	-1.99133	-2.035	-0.0436667	0.970186	0.0436667
let-7i-5p	0.249471	0.661517	-1.29433	-1.202	0.0923333	1.06609	0.0923333
miR-100-5p	0.938508	0.998684	-6.095	-6.13083	-0.0358333	0.975468	0.0358333
miR-101-3p	0.652105	0.909059	0.193667	0.271	0.0773333	1.05507	0.0773333
miR-101-5p	0.786718	0.948435	-8.07067	-8.17867	-0.108	0.927873	0.108
miR-103a-3p	0.562996	0.866823	-0.810333	-0.737	0.0733333	1.05214	0.0733333
miR-106a-5p	0.949931	0.998684	-0.288333	-0.28	0.00833333	1.00579	0.00833333
miR-106b-5p	0.839569	0.971266	-0.980333	-0.95	0.0303333	1.02125	0.0303333
miR-107	0.832006	0.971266	-1.24733	-1.265	-0.0176667	0.987829	0.0176667
miR-10b-5p	0.502297	0.830989	-4.34833	-4.171	0.177333	1.13079	0.177333
miR-1224-3p	0.597854	0.86854	-8.266	-8.51133	-0.245333	0.843621	0.245333
miR-122-5p	0.291152	0.684481	-3.58133	-3.136	0.445333	1.36163	0.445333
miR-1249	0.19046	0.589442	-7.78714	-7.26238	0.524762	1.4387	0.524762
miR-125a-5p	0.959024	0.998684	-3.29533	-3.262	0.0333333	1.02337	0.0333333
miR-125b-5p	0.622956	0.880345	-3.89433	-4.058	-0.163667	0.892753	0.163667
miR-1260a	0.0464776	0.39174	-3.45833	-2.684	0.774333	1.7104	0.774333
miR-126-3p	0.916413	0.998684	0.0396667	0.023	-0.0166667	0.988514	0.0166667
miR-126-5p	0.354083	0.72134	-2.12933	-2.309	-0.179667	0.882907	0.179667
miR-127-3p	0.853002	0.972505	-6.73333	-6.67375	0.0595833	1.04216	0.0595833
miR-128-3p	0.0428333	0.380976	-6.27958	-5.98333	0.29625	1.22795	0.29625
miR-130a-3p	0.0255809	0.315042	-2.50733	-2.213	0.294333	1.22632	0.294333
miR-130b-3p	0.509191	0.830989	-4.84333	-4.709	0.134333	1.09759	0.134333
miR-130b-5p	0.427629	0.78844	-8.15667	-7.89333	0.263333	1.20025	0.263333
miR-132-3p	0.158086	0.538942	-7.42667	-6.71815	0.708519	1.63413	0.708519
miR-133a-3p	0.546043	0.864873	-7.73444	-7.43278	0.301667	1.23257	0.301667
miR-133b	0.298735	0.684481	-7.66741	-7.39444	0.272963	1.20829	0.272963
miR-134-5p	0.138007	0.527776	-7.788	-6.936	0.852	1.805	0.852
miR-136-3p	0.0139956	0.274968	-7.51476	-6.67762	0.837143	1.78651	0.837143
miR-136-5p	0.00959411	0.267163	-5.49133	-4.615	0.876333	1.8357	0.876333
miR-139-5p	0.0781723	0.469961	-5.34933	-6.071	-0.721667	0.606397	0.721667
miR-140-3p	0.526999	0.846066	-1.70333	-1.558	0.145333	1.10599	0.145333
miR-140-5p	0.140889	0.527776	-4.84633	-5.139	-0.292667	0.816392	0.292667
miR-141-3p	0.997012	0.998684	-7.21867	-7.222	-0.00333333	0.997692	0.00333333
miR-142-3p	0.732716	0.922627	1.71567	1.78	0.0643333	1.0456	0.0643333
miR-142-5p	0.0586829	0.445	-1.24833	-0.946	0.302333	1.23314	0.302333
miR-143-3p	0.448105	0.798816	-3.36333	-3.687	-0.323667	0.799037	0.323667
miR-144-3p	0.198329	0.589442	1.33367	0.96	-0.373667	0.771818	0.373667
miR-144-5p	0.265863	0.679135	-6.03533	-5.616	0.419333	1.33731	0.419333
miR-145-3p	0.296039	0.684481	-7.91222	-7.36889	0.543333	1.45734	0.543333
miR-145-5p	0.374591	0.755585	-2.85633	-3.133	-0.276667	0.825496	0.276667
miR-146a-5p	0.344453	0.719389	-2.05333	-2.334	-0.280667	0.823211	0.280667
miR-146b-5p	0.953718	0.998684	-6.02733	-6.005	0.0223333	1.0156	0.0223333
miR-148a-3p	0.386973	0.758916	-2.43533	-2.606	-0.170667	0.888432	0.170667
miR-148b-3p	0.787683	0.948435	-2.97833	-2.943	0.0353333	1.02479	0.0353333
miR-150-5p	0.0113205	0.267163	-1.55533	-1.017	0.538333	1.45229	0.538333
miR-151a-3p	0.928799	0.998684	-3.98033	-4.002	-0.0216667	0.985094	0.0216667
miR-151a-5p	0.622788	0.880345	-2.90433	-3.025	-0.120667	0.919763	0.120667
miR-152-3p	0.876699	0.980573	-3.74133	-3.719	0.0223333	1.0156	0.0223333
miR-1537-3p	0.0106305	0.267163	-7.68233	-6.659	1.02333	2.03261	1.02333
miR-154-5p	0.49562	0.830989	-6.80556	-6.54444	0.261111	1.1984	0.261111
miR-155-5p	0.608168	0.875169	-7.4481	-7.21238	0.235714	1.17749	0.235714
miR-15a-3p	0.171698	0.540275	-7.77952	-7.31286	0.466667	1.38191	0.466667
miR-15a-5p	0.847803	0.972505	-0.0673333	-0.111	-0.0436667	0.970186	0.0436667
miR-15b-3p	0.309712	0.696114	-5.06833	-5.234	-0.165667	0.891516	0.165667
miR-15b-5p	0.0906082	0.475964	-0.514333	-0.787	-0.272667	0.827788	0.272667
miR-16-1-3p	0.110934	0.48453	-8.335	-7.795	0.54	1.45397	0.54
miR-16-2-3p	0.138576	0.527776	-5.11033	-4.706	0.404333	1.32348	0.404333
miR-16-5p	0.599882	0.86854	3.07567	3.176	0.100333	1.07202	0.100333
miR-17-3p	0.107813	0.48453	-6.785	-6.08375	0.70125	1.62591	0.70125
miR-17-5p	0.872622	0.980573	-0.463333	-0.449	0.0143333	1.00998	0.0143333
miR-181a-5p	0.252656	0.66252	-3.16533	-3.438	-0.272667	0.827788	0.272667
miR-181b-5p	0.866413	0.978342	-6.75889	-6.81	-0.0511111	0.965193	0.0511111
miR-183-5p	0.43864	0.798816	-7.34611	-7.88444	-0.538333	0.688566	0.538333
miR-185-5p	0.987995	0.998684	-0.589333	-0.592	-0.00266667	0.998153	0.00266667
miR-186-5p	0.342387	0.719389	-4.97133	-4.833	0.138333	1.10063	0.138333
miR-188-5p	0.398613	0.758916	-7.69222	-7.36889	0.323333	1.25122	0.323333
miR-18a-3p	0.0793346	0.469961	-7.73	-6.89875	0.83125	1.77923	0.83125
miR-18a-5p	0.7355	0.922627	-3.38033	-3.446	-0.0656667	0.955504	0.0656667
miR-18b-5p	0.998684	0.998684	-4.56333	-4.563	0.000333333	1.00023	0.000333333
miR-190a-5p	0.947505	0.998684	-7.11889	-7.14074	-0.0218519	0.984968	0.0218519
miR-1911-3p	0.850831	0.972505	-6.755	-6.90278	-0.147778	0.90264	0.147778
miR-191-5p	0.272079	0.680745	-1.32033	-1.513	-0.192667	0.874987	0.192667
miR-192-5p	0.480059	0.819575	-4.24333	-4.135	0.108333	1.07798	0.108333
miR-193a-5p	0.0659957	0.445	-5.97222	-6.51556	-0.543333	0.686184	0.543333
miR-193b-3p	0.000953861	0.112556	-7.05292	-5.95292	1.1	2.14355	1.1
miR-194-5p	0.163476	0.538942	-4.51633	-4.158	0.358333	1.28194	0.358333
miR-195-5p	0.339551	0.719389	-6.98778	-7.31722	-0.329444	0.795843	0.329444
miR-1972	0.0413881	0.380976	-8.86143	-7.73381	1.12762	2.18498	1.12762
miR-197-3p	0.199811	0.589442	-4.29433	-4.083	0.211333	1.15776	0.211333
miR-199a-3p	0.553867	0.865647	-1.97533	-2.11	-0.134667	0.91088	0.134667
miR-199a-5p	0.274029	0.680745	-3.91733	-3.553	0.364333	1.28729	0.364333
miR-199b-5p	0.153084	0.538942	-5.63333	-6.131	-0.497667	0.708251	0.497667
miR-19a-3p	0.203719	0.593552	1.09567	1.288	0.192333	1.14261	0.192333
miR-19b-3p	0.950585	0.998684	0.880667	0.893	0.0123333	1.00859	0.0123333
miR-200c-3p	0.694155	0.912519	-7.72778	-7.94	-0.212222	0.863207	0.212222
miR-205-5p	0.00234531	0.138373	-6.11333	-5.176	0.937333	1.91499	0.937333
miR-20a-5p	0.398691	0.758916	0.811667	0.898	0.0863333	1.06167	0.0863333
miR-20b-5p	0.970673	0.998684	-6.4863	-6.46889	0.0174074	1.01214	0.0174074
miR-210-3p	0.0105778	0.267163	-6.25833	-5.524	0.734333	1.66363	0.734333
miR-2110	0.543509	0.864873	-8.10143	-7.7881	0.313333	1.24258	0.313333
miR-21-3p	0.140516	0.527776	-7.93333	-7.1981	0.735238	1.66467	0.735238
miR-214-3p	0.00432928	0.204342	-6.37778	-7.19778	-0.82	0.566442	0.82
miR-215-5p	0.11292	0.48453	-5.10933	-4.737	0.372333	1.29444	0.372333
miR-21-5p	0.0774643	0.469961	1.41567	1.674	0.258333	1.1961	0.258333
miR-221-3p	0.267625	0.679135	-2.35333	-2.109	0.244333	1.18455	0.244333
miR-222-3p	0.0435863	0.380976	-3.92433	-3.452	0.472333	1.38735	0.472333
miR-223-3p	0.0921359	0.475964	3.08467	2.658	-0.426667	0.743979	0.426667
miR-223-5p	0.833504	0.971266	-6.71933	-6.807	-0.0876667	0.941044	0.0876667
miR-22-3p	0.00203069	0.138373	-1.85133	-1.063	0.788333	1.72708	0.788333
miR-22-5p	0.0652998	0.445	-7.42333	-6.72708	0.69625	1.62029	0.69625
miR-23a-3p	0.280794	0.684481	0.772667	0.663	-0.109667	0.926802	0.109667
miR-23a-5p	0.0248845	0.315042	-7.75833	-6.812	0.946333	1.92697	0.946333
miR-23b-3p	0.127115	0.526302	-0.881333	-1.123	-0.241667	0.845768	0.241667
miR-24-3p	0.514086	0.830989	-0.159333	-0.24	-0.0806667	0.945621	0.0806667
miR-25-3p	0.398753	0.758916	-0.612333	-0.447	0.165333	1.12143	0.165333
miR-26a-5p	0.152102	0.538942	-0.392333	-0.738	-0.345667	0.786944	0.345667
miR-26b-3p	0.0796545	0.469961	-7.49208	-7.83083	-0.33875	0.790726	0.33875
miR-26b-5p	0.0254214	0.315042	-1.57233	-1.778	-0.205667	0.867138	0.205667
miR-27a-3p	0.679098	0.910097	0.173667	0.097	-0.0766667	0.948246	0.0766667
miR-27a-5p	0.0977806	0.475964	-4.52185	-3.45556	1.0663	2.09405	1.0663
miR-27b-3p	0.126315	0.526302	-0.881333	-1.086	-0.204667	0.867739	0.204667
miR-28-3p	0.441267	0.798816	-5.72733	-5.96	-0.232667	0.85106	0.232667
miR-28-5p	0.759249	0.93897	-5.80556	-5.68889	0.116667	1.08423	0.116667
miR-296-5p	0.0748896	0.469961	-7.84	-7.09286	0.747143	1.67847	0.747143
miR-29a-3p	0.0642134	0.445	-3.07433	-2.43	0.644333	1.56302	0.644333
miR-29a-5p	0.861793	0.977804	-8.228	-8.144	0.084	1.05995	0.084
miR-29b-3p	0.925962	0.998684	-5.58833	-5.616	-0.0276667	0.981006	0.0276667
miR-29c-3p	0.038167	0.380976	-2.26033	-1.827	0.433333	1.35035	0.433333
miR-301a-3p	0.298721	0.684481	-5.83433	-5.536	0.298333	1.22972	0.298333
miR-30a-5p	0.0425236	0.380976	-4.43433	-4.002	0.432333	1.34941	0.432333
miR-30b-5p	0.738883	0.922627	-2.16433	-2.089	0.0753333	1.0536	0.0753333
miR-30c-5p	0.711207	0.922627	-2.75533	-2.685	0.0703333	1.04996	0.0703333
miR-30d-5p	0.166707	0.538942	-2.05933	-2.306	-0.246667	0.842842	0.246667
miR-30e-3p	0.0151465	0.274968	-6.03185	-6.51333	-0.481481	0.716242	0.481481
miR-30e-5p	0.568253	0.866823	-2.43333	-2.363	0.0703333	1.04996	0.0703333
miR-320a	0.967001	0.998684	-0.549333	-0.546	0.00333333	1.00231	0.00333333
miR-320b	0.99136	0.998684	-2.47933	-2.476	0.00333333	1.00231	0.00333333
miR-320c	0.482716	0.819575	-1.95333	-1.716	0.237333	1.17881	0.237333
miR-320d	0.800993	0.952147	-3.43033	-3.531	-0.100667	0.932602	0.100667
miR-324-3p	0.0227792	0.315042	-5.65533	-5.197	0.458333	1.37395	0.458333
miR-324-5p	0.378498	0.756997	-5.95444	-6.36	-0.405556	0.754946	0.405556
miR-32-5p	0.292954	0.684481	-3.11133	-2.974	0.137333	1.09987	0.137333
miR-326	0.910868	0.998684	-5.44	-5.48852	-0.0485185	0.966929	0.0485185
miR-328-3p	0.718063	0.922627	-5.79933	-5.675	0.124333	1.09	0.124333
miR-331-3p	0.598375	0.86854	-5.41633	-5.306	0.110333	1.07948	0.110333
miR-335-3p	0.333123	0.719389	-5.90875	-5.61125	0.2975	1.22901	0.2975
miR-335-5p	0.159901	0.538942	-5.37133	-5.94	-0.568667	0.67424	0.568667
miR-337-3p	0.594193	0.86854	-6.91048	-6.63667	0.27381	1.209	0.27381
miR-338-3p	0.667431	0.909059	-5.45222	-5.28963	0.162593	1.1193	0.162593
miR-339-3p	0.665991	0.909059	-6.87238	-7.01143	-0.139048	0.908118	0.139048
miR-339-5p	0.962273	0.998684	-4.70533	-4.693	0.0123333	1.00859	0.0123333
miR-33a-5p	0.258294	0.669861	-3.61233	-3.312	0.300333	1.23143	0.300333
miR-340-5p	0.507224	0.830989	-4.95333	-4.781	0.172333	1.12688	0.172333
miR-342-3p	0.394178	0.758916	-3.14733	-2.953	0.194333	1.1442	0.194333
miR-342-5p	0.0976291	0.475964	-8.19778	-7.69667	0.501111	1.4153	0.501111
miR-345-5p	0.578422	0.86854	-4.72333	-4.501	0.222333	1.16662	0.222333
miR-34a-3p	0.759929	0.93897	-6.04296	-5.82	0.222963	1.16713	0.222963
miR-34a-5p	0.217897	0.612187	-7.22333	-6.76583	0.4575	1.37316	0.4575
miR-361-3p	0.351973	0.72134	-8.20905	-7.94714	0.261905	1.19906	0.261905
miR-361-5p	0.665473	0.909059	-4.22933	-4.305	-0.0756667	0.948904	0.0756667
miR-362-3p	0.171662	0.540275	-6.83593	-6.27148	0.564444	1.47882	0.564444
miR-363-3p	0.44397	0.798816	-4.79033	-4.606	0.184333	1.13629	0.184333
miR-365a-3p	0.135468	0.527776	-6.78167	-7.36375	-0.582083	0.667998	0.582083
miR-369-3p	0.288308	0.684481	-6.57571	-5.86381	0.711905	1.63797	0.711905
miR-374a-5p	0.415196	0.773063	-2.85433	-2.997	-0.142667	0.905843	0.142667
miR-374b-5p	0.572985	0.866823	-3.85933	-3.975	-0.115667	0.922956	0.115667
miR-375	0.098823	0.475964	-6.17933	-5.391	0.788333	1.72708	0.788333
miR-376a-3p	0.0883512	0.475964	-4.19433	-3.665	0.529333	1.44326	0.529333
miR-376b-3p	0.133786	0.527776	-7.45476	-6.89524	0.559524	1.47378	0.559524
miR-376c-3p	0.976551	0.998684	-4.17233	-4.16	0.0123333	1.00859	0.0123333
miR-377-3p	0.0587753	0.445	-7.764	-6.5	1.264	2.40161	1.264
miR-379-3p	0.564125	0.866823	-8.49067	-7.97667	0.514	1.428	0.514
miR-379-5p	0.714781	0.922627	-8.24571	-8.11	0.135714	1.09864	0.135714
miR-382-5p	0.695989	0.912519	-7.27583	-7.06208	0.21375	1.1597	0.21375
miR-409-3p	0.322917	0.712228	-6.47111	-5.96611	0.505	1.41912	0.505
miR-410-3p	0.109751	0.48453	-7.55458	-6.73333	0.82125	1.76694	0.82125
miR-423-3p	0.725513	0.922627	-3.59533	-3.514	0.0813333	1.058	0.0813333
miR-423-5p	0.0266985	0.315042	-3.34633	-3.016	0.330333	1.2573	0.330333
miR-424-3p	0.969018	0.998684	-8.224	-8.206	0.018	1.01255	0.018
miR-424-5p	0.385973	0.758916	-2.53833	-2.274	0.264333	1.20108	0.264333
miR-425-3p	0.620823	0.880345	-5.47933	-5.304	0.175333	1.12923	0.175333
miR-425-5p	0.000315433	0.0744422	-2.41133	-2.073	0.338333	1.2643	0.338333
miR-431-5p	0.225089	0.617686	-6.99762	-6.46095	0.536667	1.45062	0.536667
miR-432-5p	0.0906946	0.475964	-8.05444	-7.02667	1.02778	2.03888	1.02778
miR-451a	0.502757	0.830989	5.44367	5.626	0.182333	1.13472	0.182333
miR-454-3p	0.732712	0.922627	-6.29852	-6.25667	0.0418519	1.02943	0.0418519
miR-483-3p	0.915092	0.998684	-7.51048	-7.45143	0.0590476	1.04178	0.0590476
miR-484	0.242881	0.658851	-2.51433	-2.324	0.190333	1.14103	0.190333
miR-485-3p	0.599593	0.86854	-7.66111	-7.32611	0.335	1.26138	0.335
miR-486-3p	0.512302	0.830989	-6.68167	-6.43958	0.242083	1.1827	0.242083
miR-486-5p	0.166658	0.538942	0.749667	1.054	0.304333	1.23485	0.304333
miR-487b-3p	0.0625131	0.445	-7.64267	-6.764	0.878667	1.83868	0.878667
miR-493-5p	0.195485	0.589442	-8.868	-8.31733	0.550667	1.46476	0.550667
miR-494-3p	0.552989	0.865647	-8.426	-7.93733	0.488667	1.40315	0.488667
miR-495-3p	0.0578015	0.445	-6.74083	-6.1325	0.608333	1.5245	0.608333
miR-497-5p	0.405754	0.766064	-5.41533	-5.761	-0.345667	0.786944	0.345667
miR-501-3p	0.477085	0.819575	-7.72667	-7.38833	0.338333	1.2643	0.338333
miR-502-3p	0.0208562	0.315042	-6.51933	-5.872	0.647333	1.56627	0.647333
miR-502-5p	0.0300388	0.337578	-8.14417	-6.91625	1.22792	2.34229	1.22792
miR-505-3p	0.837725	0.971266	-6.48333	-6.4	0.0833333	1.05946	0.0833333
miR-532-3p	0.0187616	0.315042	-6.57208	-5.69208	0.88	1.84038	0.88
miR-532-5p	0.980834	0.998684	-5.74033	-5.735	0.00533333	1.0037	0.00533333
miR-543	0.657785	0.909059	-7.3119	-7.4619	-0.15	0.90125	0.15
miR-545-3p	0.109287	0.48453	-7.64381	-7.06	0.58381	1.4988	0.58381
miR-548a-3p	0.217094	0.612187	-8.22467	-7.52933	0.695333	1.61926	0.695333
miR-548c-5p	0.964529	0.998684	-7.65571	-7.63667	0.0190476	1.01329	0.0190476
miR-550a-3p	0.316697	0.705098	-7.83222	-7.52722	0.305	1.23542	0.305
miR-551b-3p	0.10834	0.48453	-8.2	-7.52733	0.672667	1.59402	0.672667
miR-574-3p	0.723726	0.922627	-7.29542	-7.17125	0.124167	1.08988	0.124167
miR-584-5p	0.416013	0.773063	-6.34556	-6.10333	0.242222	1.18281	0.242222
miR-590-3p	0.306289	0.695041	-5.81889	-5.57741	0.241481	1.18221	0.241481
miR-590-5p	0.478096	0.819575	-4.89833	-5.082	-0.183667	0.880462	0.183667
miR-598-3p	0.354557	0.72134	-7.345	-7.60833	-0.263333	0.833161	0.263333
miR-624-5p	0.779837	0.948435	-5.00143	-4.79905	0.202381	1.1506	0.202381
miR-625-3p	0.45018	0.798816	-7.39167	-7.13458	0.257083	1.19506	0.257083
miR-628-3p	0.66122	0.909059	-8.39722	-8.13778	0.259444	1.19702	0.259444
miR-629-5p	0.80287	0.952147	-7.15333	-6.96048	0.192857	1.14303	0.192857
miR-652-3p	0.340551	0.719389	-3.70933	-3.478	0.231333	1.17392	0.231333
miR-660-5p	0.160999	0.538942	-4.76733	-4.381	0.386333	1.30707	0.386333
miR-664a-3p	0.777786	0.948435	-6.48074	-6.56667	-0.0859259	0.94218	0.0859259
miR-665	0.0947609	0.475964	-7.07625	-6.39708	0.679167	1.60121	0.679167
miR-744-5p	0.161544	0.538942	-5.92633	-6.246	-0.319667	0.801255	0.319667
miR-7-5p	0.037515	0.380976	-5.00833	-4.212	0.796333	1.73668	0.796333
miR-766-3p	0.984953	0.998684	-5.86933	-5.876	-0.00666667	0.99539	0.00666667
miR-769-5p	0.00608114	0.239192	-8.88467	-7.956	0.928667	1.90352	0.928667
miR-874-3p	0.794204	0.951432	-6.58524	-6.49429	0.0909524	1.06507	0.0909524
miR-877-5p	0.0946443	0.475964	-8.36444	-7.62444	0.74	1.67018	0.74
miR-885-5p	0.3418	0.719389	-7.52278	-7.02556	0.497222	1.41149	0.497222
miR-92a-3p	0.296291	0.684481	1.25967	1.401	0.141333	1.10292	0.141333
miR-92b-3p	0.154774	0.538942	-7.40708	-7.72708	-0.32	0.80107	0.32
miR-93-3p	0.94692	0.998684	-7.07095	-7.03333	0.037619	1.02642	0.037619
miR-93-5p	0.813509	0.95994	-0.851333	-0.897	-0.0456667	0.968842	0.0456667
miR-941	0.474324	0.819575	-8.28867	-7.842	0.446667	1.36289	0.446667
miR-98-5p	0.677534	0.910097	-6.05444	-6.16074	-0.106296	0.92897	0.106296
miR-99a-5p	0.901867	0.998684	-4.70833	-4.659	0.0493333	1.03479	0.0493333
miR-99b-5p	0.199006	0.589442	-6.2663	-6.60889	-0.342593	0.788623	0.342593
