# Supplementary material for: mTOR Inhibitor Treatment in Patients with Tuberous Sclerosis Complex Is Associated with Specific Changes in microRNA Serum Profile
Source: J Clin Med. 2022 Jun 13;11(12):3395. doi: 10.3390/jcm11123395 (PMC9224825; doi:10.3390/jcm11123395)
Supplement: Supplementary file 1 [file jcm-11-03395-s001.zip › Table S3. suppl_file_3_results_for_everolimus_treatment.xlsx]

## Sheet: Sheet1
	p	FDR	mean before treatment	mean on treatment	log2(FC)	FC	absLogFC
let-7a-5p	0.650325	0.904386	-0.87913	-0.748486	0.130644	1.09478	0.130644
let-7b-5p	0.180955	0.68246	-2.12073	-1.72426	0.396475	1.31629	0.396475
let-7c-5p	0.335878	0.831364	-4.17647	-4.44343	-0.266961	0.831068	0.266961
let-7d-3p	0.0878074	0.680069	-1.1166	-1.52297	-0.406371	0.754519	0.406371
let-7d-5p	0.650884	0.904386	-3.18896	-3.37953	-0.190571	0.876259	0.190571
let-7e-5p	0.172418	0.681266	-4.81746	-5.48376	-0.666294	0.630123	0.666294
let-7f-5p	0.452645	0.904386	-4.14079	-4.35906	-0.21827	0.859596	0.21827
let-7g-5p	0.796956	0.930958	-0.631293	-0.577812	0.0534803	1.03777	0.0534803
let-7i-3p	0.0578815	0.680069	-5.35041	-6.14046	-0.790046	0.578326	0.790046
let-7i-5p	0.340103	0.831364	-1.98657	-1.80458	0.18199	1.13445	0.18199
miR-100-5p	0.0277911	0.680069	-5.08252	-5.90285	-0.820338	0.566309	0.820338
miR-101-3p	0.949477	0.994295	-1.0515	-1.03321	0.0182927	1.01276	0.0182927
miR-103a-3p	0.428908	0.904386	0.004578	-0.0976873	-0.102265	0.931569	0.102265
miR-106a-5p	0.144257	0.680069	-0.219894	-0.444618	-0.224725	0.855758	0.224725
miR-106b-5p	0.604009	0.904386	-2.26738	-2.11804	0.149342	1.10906	0.149342
miR-107	0.719749	0.930958	-1.79186	-1.85406	-0.0621976	0.957804	0.0621976
miR-10b-5p	0.694524	0.926463	-4.40313	-4.56314	-0.160011	0.895018	0.160011
miR-122-5p	0.0833572	0.680069	-1.4365	-0.989724	0.446772	1.36299	0.446772
miR-125b-5p	0.771359	0.930958	-3.74384	-3.8354	-0.091561	0.938507	0.091561
miR-126-3p	0.580297	0.904386	0.354733	0.451652	0.0969186	1.06949	0.0969186
miR-126-5p	0.196609	0.700312	-3.5409	-3.75899	-0.218098	0.859698	0.218098
miR-128-3p	0.638269	0.904386	-3.99309	-4.17201	-0.17892	0.883364	0.17892
miR-130a-3p	0.323565	0.829227	-1.78844	-1.95606	-0.16762	0.89031	0.16762
miR-130b-3p	0.636904	0.904386	-5.18067	-5.09925	0.0814176	1.05806	0.0814176
miR-132-3p	0.955941	0.994295	-5.17401	-5.14028	0.0337352	1.02366	0.0337352
miR-134-5p	0.406858	0.890817	-4.39869	-5.03596	-0.637268	0.642929	0.637268
miR-136-5p	0.0688228	0.680069	-5.03648	-4.32164	0.714834	1.64129	0.714834
miR-139-5p	0.6479	0.904386	-4.9293	-5.09302	-0.16372	0.89272	0.16372
miR-140-3p	0.365051	0.846039	-0.642931	-0.828773	-0.185842	0.879136	0.185842
miR-140-5p	0.209495	0.700312	-4.21481	-4.78493	-0.570121	0.67356	0.570121
miR-142-3p	0.0317377	0.680069	-0.199419	0.237685	0.437103	1.35388	0.437103
miR-142-5p	0.508805	0.904386	-2.6653	-2.46708	0.198214	1.14728	0.198214
miR-143-3p	0.452502	0.904386	-3.80828	-4.01398	-0.205696	0.867121	0.205696
miR-144-3p	0.487534	0.904386	0.0536367	-0.0598972	-0.113534	0.924321	0.113534
miR-144-5p	0.862578	0.981205	-2.96594	-2.8788	0.0871391	1.06226	0.0871391
miR-146a-5p	0.624508	0.904386	-1.77348	-1.88975	-0.116273	0.922568	0.116273
miR-148a-3p	0.226653	0.700312	-2.96321	-3.41779	-0.454581	0.729722	0.454581
miR-148b-3p	0.659503	0.906816	-2.44708	-2.34758	0.0994956	1.0714	0.0994956
miR-150-5p	0.315821	0.829227	-1.31937	-0.972743	0.346623	1.27158	0.346623
miR-151a-3p	0.467043	0.904386	-5.94522	-5.66538	0.279843	1.21406	0.279843
miR-151a-5p	0.62968	0.904386	-2.43013	-2.54648	-0.116349	0.922519	0.116349
miR-152-3p	0.326665	0.829227	-3.76235	-4.04704	-0.284687	0.82092	0.284687
miR-154-5p	0.565733	0.904386	-5.37925	-4.87822	0.501028	1.41522	0.501028
miR-15a-5p	0.402861	0.890817	1.66435	1.32778	-0.336572	0.791921	0.336572
miR-15b-3p	0.0321569	0.680069	-4.15289	-4.8983	-0.745406	0.5965	0.745406
miR-15b-5p	0.916626	0.994295	-4.64903	-4.68206	-0.0330331	0.977363	0.0330331
miR-16-2-3p	0.125089	0.680069	-3.06184	-3.53099	-0.469152	0.722389	0.469152
miR-16-5p	0.994384	0.997768	4.83793	4.83675	-0.00118075	0.999182	0.00118075
miR-181a-5p	0.138202	0.680069	-2.96493	-2.57728	0.387659	1.30827	0.387659
miR-185-5p	0.0442603	0.680069	1.05568	0.666772	-0.388903	0.76371	0.388903
miR-188-5p	0.582289	0.904386	-4.77092	-5.1683	-0.397386	0.759233	0.397386
miR-18a-5p	0.122682	0.680069	-3.7778	-3.29388	0.483923	1.39854	0.483923
miR-18b-5p	0.786653	0.930958	-3.9447	-4.05036	-0.105662	0.929379	0.105662
miR-191-5p	0.789877	0.930958	-2.72439	-2.78921	-0.0648262	0.956061	0.0648262
miR-192-5p	0.214543	0.700312	-3.1434	-2.68216	0.461243	1.37673	0.461243
miR-194-5p	0.630167	0.904386	-4.55939	-4.7107	-0.151314	0.90043	0.151314
miR-1972	0.0164219	0.680069	0.606651	-1.16444	-1.77109	0.292988	1.77109
miR-197-3p	0.175478	0.681266	-3.13576	-3.71632	-0.580556	0.668706	0.580556
miR-199a-3p	0.139981	0.680069	-2.1612	-2.53316	-0.371959	0.772733	0.371959
miR-199a-5p	0.939004	0.994295	-3.89237	-3.86511	0.0272601	1.01907	0.0272601
miR-19a-3p	0.872894	0.981205	0.140017	0.102854	-0.0371632	0.974569	0.0371632
miR-19b-3p	0.997768	0.997768	0.979462	0.980119	0.000657503	1.00046	0.000657503
miR-202-3p	0.794906	0.930958	-5.45469	-5.28225	0.172438	1.12696	0.172438
miR-20a-5p	0.516879	0.904386	0.739113	0.645632	-0.0934807	0.937259	0.0934807
miR-215-5p	0.503088	0.904386	-4.40364	-4.23797	0.165668	1.12168	0.165668
miR-21-5p	0.238379	0.700312	1.16436	1.54853	0.384169	1.30511	0.384169
miR-221-3p	0.135377	0.680069	-1.7129	-1.38897	0.323929	1.25174	0.323929
miR-222-3p	0.376565	0.857009	-1.18333	-1.39328	-0.209953	0.864566	0.209953
miR-223-3p	0.750981	0.930958	3.13774	3.03002	-0.10772	0.928054	0.10772
miR-223-5p	0.12523	0.680069	-4.84997	-5.70897	-0.859006	0.551332	0.859006
miR-22-3p	0.411665	0.890817	-0.390182	-0.546396	-0.156214	0.897377	0.156214
miR-22-5p	0.972399	0.995013	-3.13038	-3.14637	-0.01599	0.988978	0.01599
miR-23a-3p	0.155324	0.681266	1.39709	1.02803	-0.369059	0.774287	0.369059
miR-23b-3p	0.602288	0.904386	-0.684409	-0.79702	-0.112611	0.924913	0.112611
miR-24-3p	0.238743	0.700312	0.861921	0.549411	-0.31251	0.80524	0.31251
miR-25-3p	0.133647	0.680069	0.124619	-0.172411	-0.29703	0.813926	0.29703
miR-26a-5p	0.0701966	0.680069	-2.97127	-2.35282	0.618448	1.53522	0.618448
miR-26b-5p	0.354126	0.846039	-4.82577	-4.50812	0.31765	1.2463	0.31765
miR-27a-3p	0.27981	0.753774	-2.83654	-2.43929	0.397249	1.31699	0.397249
miR-27b-3p	0.928601	0.994295	-2.26436	-2.29765	-0.0332883	0.97719	0.0332883
miR-29a-3p	0.735474	0.930958	-2.39789	-2.23076	0.167129	1.12282	0.167129
miR-29b-3p	0.922008	0.994295	-4.33208	-4.29332	0.0387629	1.02723	0.0387629
miR-29c-3p	0.679205	0.924278	-2.16306	-2.01702	0.146042	1.10653	0.146042
miR-301a-3p	0.557189	0.904386	-5.16803	-5.66792	-0.499892	0.70716	0.499892
miR-30b-5p	0.452816	0.904386	-3.19078	-3.00824	0.182538	1.13488	0.182538
miR-30c-5p	0.619964	0.904386	-2.53058	-2.40333	0.127246	1.09221	0.127246
miR-30d-5p	0.988047	0.997768	-2.6141	-2.60895	0.00515095	1.00358	0.00515095
miR-30e-5p	0.956632	0.994295	-2.91687	-2.90137	0.015504	1.0108	0.015504
miR-320a	0.0830897	0.680069	1.29095	0.920472	-0.370476	0.773527	0.370476
miR-320b	0.203751	0.700312	-0.233968	-0.454563	-0.220595	0.858211	0.220595
miR-320c	0.0781303	0.680069	-1.83148	-2.42753	-0.596054	0.661561	0.596054
miR-324-3p	0.134481	0.680069	-3.18805	-4.20598	-1.01793	0.493826	1.01793
miR-32-5p	0.45518	0.904386	-2.11204	-2.4621	-0.350058	0.784553	0.350058
miR-326	0.882064	0.981205	-3.3421	-3.2958	0.0462949	1.03261	0.0462949
miR-328-3p	0.097508	0.680069	-3.5338	-4.47525	-0.941449	0.520709	0.941449
miR-339-3p	0.732557	0.930958	-5.12033	-4.87522	0.245104	1.18518	0.245104
miR-339-5p	0.784486	0.930958	-4.5326	-4.34555	0.187056	1.13844	0.187056
miR-33a-5p	0.50221	0.904386	-5.2725	-5.56692	-0.294415	0.815403	0.294415
miR-33b-5p	0.694847	0.926463	-5.03967	-5.23173	-0.192061	0.875354	0.192061
miR-342-3p	0.365335	0.846039	-2.43843	-2.03146	0.406974	1.3259	0.406974
miR-34a-5p	0.232799	0.700312	-5.66337	-5.05228	0.611092	1.52742	0.611092
miR-362-3p	0.732301	0.930958	-4.77113	-4.55907	0.212061	1.15834	0.212061
miR-363-3p	0.169521	0.681266	-2.68802	-3.01802	-0.329994	0.79554	0.329994
miR-365a-3p	0.173333	0.681266	-4.4341	-5.18709	-0.752987	0.593374	0.752987
miR-369-3p	0.88179	0.981205	-5.34206	-5.23503	0.107031	1.07701	0.107031
miR-376a-3p	0.0366367	0.680069	-4.91121	-4.25534	0.655867	1.57556	0.655867
miR-376c-3p	0.00160719	0.212149	-5.09895	-4.00924	1.08971	2.12832	1.08971
miR-382-5p	0.789112	0.930958	-4.81925	-4.98073	-0.161484	0.894105	0.161484
miR-409-3p	0.222303	0.700312	-4.17475	-5.21163	-1.03688	0.487381	1.03688
miR-410-3p	0.216163	0.700312	-5.60858	-4.88786	0.720718	1.648	0.720718
miR-423-5p	0.0574006	0.680069	0.861375	0.352272	-0.509104	0.702659	0.509104
miR-424-5p	0.480513	0.904386	-3.63668	-3.35172	0.284956	1.21837	0.284956
miR-425-5p	0.164316	0.681266	-2.38912	-2.07944	0.30968	1.23943	0.30968
miR-451a	0.544422	0.904386	5.08806	5.27597	0.187907	1.13911	0.187907
miR-454-3p	0.53934	0.904386	-5.3595	-4.96708	0.392424	1.3126	0.392424
miR-483-5p	0.250291	0.718226	-5.02566	-5.68195	-0.656289	0.634508	0.656289
miR-486-5p	0.567565	0.904386	1.06437	1.24436	0.179991	1.13288	0.179991
miR-495-3p	0.757588	0.930958	-5.59527	-5.44005	0.155219	1.11359	0.155219
miR-497-5p	0.0601394	0.680069	-2.63096	-3.28744	-0.656487	0.634421	0.656487
miR-501-3p	0.0352562	0.680069	-4.32617	-5.28329	-0.957121	0.515084	0.957121
miR-502-3p	0.638577	0.904386	-4.8605	-5.03823	-0.177728	0.884094	0.177728
miR-505-3p	0.259336	0.728347	-6.09412	-5.03307	1.06105	2.08645	1.06105
miR-532-3p	0.968119	0.995013	-4.8951	-4.87535	0.0197509	1.01378	0.0197509
miR-532-5p	0.10709	0.680069	-5.20867	-5.58979	-0.381127	0.767837	0.381127
miR-566	0.814625	0.94325	-5.58649	-5.42973	0.156762	1.11478	0.156762
miR-590-5p	0.542291	0.904386	-4.32331	-4.12393	0.199379	1.1482	0.199379
miR-629-5p	0.914468	0.994295	-4.24005	-4.19496	0.0450921	1.03175	0.0450921
miR-660-5p	0.884571	0.981205	-2.34148	-2.29651	0.0449667	1.03166	0.0449667
miR-885-5p	0.782414	0.930958	-6.00798	-5.78786	0.220127	1.16484	0.220127
miR-92a-3p	0.509716	0.904386	1.92812	1.75487	-0.173256	0.886839	0.173256
miR-93-5p	0.274424	0.753774	-0.0465585	-0.269749	-0.223191	0.856669	0.223191
miR-99a-5p	0.463902	0.904386	-3.92613	-3.67997	0.246164	1.18605	0.246164
