# Supplementary material for: mTOR Inhibitor Treatment in Patients with Tuberous Sclerosis Complex Is Associated with Specific Changes in microRNA Serum Profile
Source: J Clin Med. 2022 Jun 13;11(12):3395. doi: 10.3390/jcm11123395 (PMC9224825; doi:10.3390/jcm11123395)
Supplement: Supplementary file 1 [file jcm-11-03395-s001.zip › Table S4. suppl_file_4_mirs_136-5p_376a-3p_150-5p_miRWalk.xlsx]

## Sheet: Targets
mirnaid	refseqid	genesymbol	duplex	start	end	bindingp	energy	seed	accessibility	au	phylopstem	phylopflank	me	number_of_pairings	binding_region_length	longest_consecutive_pairings	position	validated	TargetScan	miRDB
hsa-miR-136-5p	NM_001256796	P2RX4	ACTCCATTTGTTTTGATGATGGA#CCATCAAAGAACAGAGAGGAGG#.((((.((((((((..((((((.#)))))).))))))))..)))).	1282	1304	0.961538	-21.9	0	0.050609	0.412	4.31236	5.37281	-6.66278	18	22	8	3UTR		0	0
hsa-miR-136-5p	NM_001284499	SLC43A2	ACTCCATTTGTTTTGATGATGGA#CCATCATCTGCAAAAGGGAGG#.((((.(((((...((((((((.#)))))))).)))))..)))).	6215	6236	0.961538	-22.4	0	0.00572861	0.485	0.490582	0.20436	-11.1871	17	21	8	3UTR		0	1
hsa-miR-136-5p	NM_001286569	ZRANB3	ACTCCATTTGTTTTGATGATGGA#GTCAGAGCAAGTGGCAGA#.((((((((((((((((......#)))))))))))))).)).	5753	5771	0.961538	-19.2	1	0.00309706	0.471	5.10706	3.81942	-3.79332	16	18	14	3UTR		0	0
hsa-miR-136-5p	NM_001291726	PGAP3	ACTCCATTTGTTTTGATGATGGA#TCCATCCCAAAGGCAGTCTCCGTGGTTGAAGCAGACTGGAT#..(((((((((((((((.(((((#.))))).))))))))))).)))).	2328	2369	0.961538	-21.8	1	3.36726e-05	0.441	4.7331	5.40243	-4.957	20	24	11	3UTR		0	0
hsa-miR-136-5p	NM_001313892	HMGB1	ACTCCATTTGTTTTGATGATGGA#CCATTTTAAAAATAAGTGGAA#..((((((((((((...(((((.#)))))...)))))))))))).	5047	5068	0.961538	-19.3	1	0.0441121	0.735	0	0	-5.9255	17	21	12	3UTR		0	0
hsa-miR-136-5p	NM_138494	ZNF655	ACTCCATTTGTTTTGATGATGGA#CCAACATCGAAATAATGGAGA#.(((((.(((((((((((.(((.#))).)))))))))))))))).	2281	2302	0.961538	-22.9	0	0.0185262	0.691	0	0	-5.33701	19	21	16	3UTR		0	1
hsa-miR-136-5p	NM_138495	ATXN7L1	ACTCCATTTGTTTTGATGATGGA#CCACACAATTGGAATTGCAAAGACGGGAGGCAAATGGAGTG#((((((((((((((.........#.)))))))))))))).	3854	3895	0.961538	-18.4	1	0.00158383	0.588	0.00539377	0.404159	-4.90607	14	16	14	3UTR		0	0
hsa-miR-136-5p	NM_145863	ASB3	ACTCCATTTGTTTTGATGATGGA#TCTGAAAAATCATCGAGACAAAAGAGC#.(((..((((((((((((((...#.)))))))))))))).))).	1529	1556	0.961538	-18.9	0	0.00861397	0.721	2.89766	2.62654	-9.81332	17	20	14	3UTR		0	0
hsa-miR-136-5p	NM_177947	ARMCX3	ACTCCATTTGTTTTGATGATGGA#TCCATGAGACAAGACAAGGGGGG#.((((.(((((((((.(.(((((#))))).)..))))))))))))).	2221	2244	0.961538	-20.6	0	0.123095	0.485	-0.143992	0.109555	-5.92733	19	23	13	3UTR		0	0
hsa-miR-136-5p	NM_205842	NCKAP1	ACTCCATTTGTTTTGATGATGGA#TCATCATCTGATGAAGGAGG#.((((.((((((..((((((((.#)))))))).)))))))))).	16375	16395	0.961538	-19	0	0.00149588	0.632	0	0	-7.84025	18	20	10	3UTR		0	0
hsa-miR-136-5p	XM_011532867	MSH2	ACTCCATTTGTTTTGATGATGGA#CCAGAACTTCCCAAAGGAAGCTGCTCTCATTAAAACAAGGGAGG#.((((.(((((((((((((.((.#.)).))))))))))))))))).	4769	4813	0.961538	-21.5	0	0.000401703	0.529	0	0	-5.69428	19	22	17	3UTR		0	0
hsa-miR-136-5p	XM_024450399	AGBL4	ACTCCATTTGTTTTGATGATGGA#CTTGTGGGGCAAGATAAGACCAACAGCTGCATCAGGACAAGTGGTGG#.(.(((((((((((((((.(((.#.)))))))))))))))))).).	1076	1123	0.961538	-22.1	0	4.30042e-05	0.529	0	0	-5.35086	19	22	18	3UTR		0	0
hsa-miR-136-5p	NM_016607	ARMCX3	ACTCCATTTGTTTTGATGATGGA#TCCATGAGACAAGACAAGGGGGG#.((((.(((((((((.(.(((((#))))).)..))))))))))))).	2249	2272	0.961538	-20.6	0	0.123095	0.485	0.466147	0.220956	-5.92733	19	23	13	3UTR		0	0
hsa-miR-136-5p	NM_017632	CDKN2AIP	ACTCCATTTGTTTTGATGATGGA#CCACATCAAAGGAAAGGGAC#..(((.(((.((((((((.(((.#))))))))))).))).))).	2276	2296	0.961538	-18.1	0	0.034607	0.647	1.11279	1.76254	-8.10047	17	20	11	3UTR		0	1
hsa-miR-136-5p	NM_020438	DOLPP1	ACTCCATTTGTTTTGATGATGGA#CCAAGTCACCAAGTGGAGC#.(((((((((...((((..(((.#))).)))).))))))))).	839	858	0.961538	-18.7	1	0.00192834	0.647	3.22522	1.82807	-11.254	16	19	9	3UTR		0	0
hsa-miR-136-5p	NM_024756	MMRN2	ACTCCATTTGTTTTGATGATGGA#CCACATCAAGGGAGAGATCAGGTGGAGG#.(((((((((((((((((.(((.#))))))))))).......))))))))).	3576	3604	0.961538	-21.5	1	0.000367304	0.456	-0.237159	-0.275561	-3.79332	20	28	11	3UTR		0	0
hsa-miR-136-5p	NM_001973	ELK4	ACTCCATTTGTTTTGATGATGGA#TCCTGTCTGAACCTGTCAACAGAGCATGGAGC#.(((((..(((((((.((((((.#.)))))).)))))))))))).	2340	2372	0.961538	-20.3	0	0.00234657	0.632	0.245651	0.386322	-7.8837	18	21	12	3UTR		0	0
hsa-miR-136-5p	NM_002128	HMGB1	ACTCCATTTGTTTTGATGATGGA#CCATTTTAAAAATAAGTGGAA#..((((((((((((...(((((.#)))))...)))))))))))).	5021	5042	0.961538	-19.3	1	0.0441121	0.735	0	0	-5.9255	17	21	12	3UTR		0	0
hsa-miR-136-5p	NM_003238	TGFB2	ACTCCATTTGTTTTGATGATGGA#TCCTTTGTTTTGGTATATGTAACCATACCTATATTATTAAAATAGATGGAT#..(((((((((((((((((((..#.))))))))))))))))))).	3533	3584	0.961538	-20	1	0.00381414	0.721	0.955391	1.90697	-4.957	19	21	19	3UTR		0	0
hsa-miR-136-5p	NM_003326	TNFSF4	ACTCCATTTGTTTTGATGATGGA#CCATTTGCTGGAAATTTGACATGTGTGTGGCATTATCAAAATGAAGAGGAGC#.((((.(((((((((((((((..#.)))))))))))))))..)))).	1076	1128	0.961538	-21.4	0	0.108436	0.588	-0.0113724	0.0512313	-5.69428	19	23	15	3UTR		0	0
hsa-miR-136-5p	NM_006306	SMC1A	ACTCCATTTGTTTTGATGATGGA#TCCATTTGTGAGAGAGCGAATGGAGA#.(((((((((((((...((((((#))))))......))))))))))))).	7883	7909	0.961538	-22.3	1	0.00683452	0.588	3.82432	4.48372	-4.76182	19	26	13	3UTR		0	0
hsa-miR-136-5p	NM_006943	SOX12	ACTCCATTTGTTTTGATGATGGA#TCCATTGTCAGAGGAGGAAACGGGGTC#(((((.(((.(((((((((((((#))))))))))))).)))....))))).	3813	3840	0.961538	-19.7	0	0.0342382	0.471	-0.279465	0.0466513	-7.08104	21	27	13	3UTR		0	0
hsa-miR-136-5p	NM_001363661	HMGB1	ACTCCATTTGTTTTGATGATGGA#CCATTTTAAAAATAAGTGGAA#..((((((((((((...(((((.#)))))...)))))))))))).	5071	5092	0.961538	-19.3	1	0.0441121	0.735	0	0	-5.9255	17	21	12	3UTR		0	0
hsa-miR-136-5p	NM_001370339	HMGB1	ACTCCATTTGTTTTGATGATGGA#CCATTTTAAAAATAAGTGGAA#..((((((((((((...(((((.#)))))...)))))))))))).	5176	5197	0.961538	-19.3	1	0.0441121	0.735	0	0	-5.9255	17	21	12	3UTR		0	0
hsa-miR-136-5p	NM_001370341	HMGB1	ACTCCATTTGTTTTGATGATGGA#CCATTTTAAAAATAAGTGGAA#..((((((((((((...(((((.#)))))...)))))))))))).	5048	5069	0.961538	-19.3	1	0.0441121	0.735	0	0	-5.9255	17	21	12	3UTR		0	0
hsa-miR-136-5p	NM_001382584	GGTA1	ACTCCATTTGTTTTGATGATGGA#TGGTCATGAAGATCAAATGAGAGA#.(((((((((((((.(((((.(.#).))))).)))).)))))).))).	1119	1143	0.961538	-18	1	0.0258228	0.588	0	0	-4.52877	19	24	6	3UTR		0	0
hsa-miR-136-5p	NM_001382585	GGTA1	ACTCCATTTGTTTTGATGATGGA#TGGTCATGAAGATCAAATGAGAGA#.(((((((((((((.(((((.(.#).))))).)))).)))))).))).	850	874	0.961538	-18	1	0.0258228	0.588	0	0	-4.52877	19	24	6	3UTR		0	0
hsa-miR-136-5p	NM_001002917	OR8D1	ACTCCATTTGTTTTGATGATGGA#TCCGTCATCTGATAAATGGAGA#.(((((((((((..(((((((((#))))))))).))))))))))).	6667	6689	0.961538	-27.3	1	0.0119145	0.721	0	0	-5.9393	20	22	11	3UTR		0	0
hsa-miR-136-5p	NM_001010906	NUGGC	ACTCCATTTGTTTTGATGATGGA#TCATCTTCAATACCTAATGGAGTT#((((((((.((.((((.(((((.#))))).)))).))..)))))))).	3384	3408	0.961538	-20.1	1	0.00258634	0.618	0	0	-8.34077	19	24	8	3UTR		0	0
hsa-miR-136-5p	NM_001018065	NTRK2	ACTCCATTTGTTTTGATGATGGA#TCATCATCGGCCAACCAAGATGGAGTT#((((((((((((((((((((((.#))))))))))..)))..))))))))).	4363	4390	0.961538	-21.5	1	0.000952157	0.529	-0.046345	0.0806136	-3.93757	22	27	10	3UTR		0	0
hsa-miR-136-5p	NM_001077710	FAM110C	ACTCCATTTGTTTTGATGATGGA#TCATTGACTGCAAGTGGAGTG#(((((((((((.(((((((....#)))))))..))))))))))).	2584	2605	0.961538	-20.7	1	0.000225571	0.632	0	0	-7.28438	18	21	11	3UTR		0	0
hsa-miR-136-5p	NM_001083956	ZNF655	ACTCCATTTGTTTTGATGATGGA#CCAACATCGAAATAATGGAGA#.(((((.(((((((((((.(((.#))).)))))))))))))))).	2386	2407	0.961538	-22.9	0	0.0185262	0.691	0.333098	0.140168	-5.33701	19	21	16	3UTR		0	1
hsa-miR-136-5p	NM_001135599	TGFB2	ACTCCATTTGTTTTGATGATGGA#TCCTTTGTTTTGGTATATGTAACCATACCTATATTATTAAAATAGATGGAT#..(((((((((((((((((((..#.))))))))))))))))))).	3617	3668	0.961538	-20	1	0.00381414	0.721	0	0	-4.957	19	21	19	3UTR		0	0
hsa-miR-136-5p	NM_001135917	DOLPP1	ACTCCATTTGTTTTGATGATGGA#CCAAGTCACCAAGTGGAGC#.(((((((((...((((..(((.#))).)))).))))))))).	710	729	0.961538	-18.7	1	0.00192834	0.647	3.22522	1.82807	-11.254	16	19	9	3UTR		0	0
hsa-miR-136-5p	NM_001282971	MTSS1	ACTCCATTTGTTTTGATGATGGA#CCCTCTCAAGGCAGAGGAGG#.((((.((((((((((.((.((.#)).)))))))))))))))).	4218	4238	0.974359	-20.5	0	7.85851e-07	0.456	0	0	-5.69428	18	20	16	3UTR		0	0
hsa-miR-136-5p	NM_001282974	MTSS1	ACTCCATTTGTTTTGATGATGGA#CCCTCTCAAGGCAGAGGAGG#.((((.((((((((((.((.((.#)).)))))))))))))))).	4131	4151	0.974359	-20.5	0	7.85851e-07	0.456	0	0	-5.69428	18	20	16	3UTR		0	0
hsa-miR-136-5p	NM_032023	RASSF4	ACTCCATTTGTTTTGATGATGGA#TCCATCATCACAGACACAGAGAGCTGCAGGGGAGG#.((((...(((((((((((((((#)))))))))).)))))..............)))).	2334	2369	0.974359	-21.1	0	1.31175e-07	0.412	0	0	-9.55161	19	35	10	3UTR		0	0
hsa-miR-136-5p	NM_032818	ARHGEF39	ACTCCATTTGTTTTGATGATGGA#TCCATCATGAAAACAGAC#......((((((((.((((((((#)))))))).)))))))).	1829	1847	0.974359	-19.6	0	0.00338492	0.559	0	0	-16.302	16	18	8	3UTR		0	0
hsa-miR-136-5p	XM_006718014	RASSF4	ACTCCATTTGTTTTGATGATGGA#TCCATCATCACAGACACAGAGAGCTGCAGGGGAGG#.((((...(((((((((((((((#)))))))))).)))))..............)))).	3875	3910	0.974359	-21.1	0	1.31175e-07	0.412	0	0	-9.55161	19	35	10	3UTR		0	0
hsa-miR-136-5p	NM_014751	MTSS1	ACTCCATTTGTTTTGATGATGGA#CCCTCTCAAGGCAGAGGAGG#.((((.((((((((((.((.((.#)).)))))))))))))))).	4206	4226	0.974359	-20.5	0	7.85851e-07	0.456	0	0	-5.69428	18	20	16	3UTR		0	0
hsa-miR-136-5p	NM_004631	LRP8	ACTCCATTTGTTTTGATGATGGA#CCATCCTTACAGAGCTAAGTGGAGA#.((((((((((((((..(((((.#)))))....)))))).)))))))).	4136	4161	0.974359	-22	1	0.00156991	0.515	4.64885	1.99496	-4.02637	19	25	8	3UTR		0	0
hsa-miR-136-5p	NM_080867	SOCS4	ACTCCATTTGTTTTGATGATGGA#CTAGTAAAAATAAATGGAGTG#((((((((((((((.....(((.#)))...)))))))))))))).	2934	2955	0.974359	-17.5	1	0.0274728	0.706	0	0	-4.90607	17	21	14	3UTR		0	0
hsa-miR-136-5p	NM_199421	SOCS4	ACTCCATTTGTTTTGATGATGGA#CTAGTAAAAATAAATGGAGTG#((((((((((((((.....(((.#)))...)))))))))))))).	3063	3084	0.974359	-17.5	1	0.0274728	0.706	0	0	-4.90607	17	21	14	3UTR		0	0
hsa-miR-136-5p	NM_002294	LAMP2	ACTCCATTTGTTTTGATGATGGA#CATCTCAAAAACTGGAGTA#((((((....((((((.((((..#))))))))))..)))))).	5744	5763	0.980769	-16.8	0	0.0235469	0.647	0	0	-10.0938	16	19	10	3UTR		0	0
hsa-miR-136-5p	NM_001122606	LAMP2	ACTCCATTTGTTTTGATGATGGA#CATCTCAAAAACTGGAGTA#((((((....((((((.((((..#))))))))))..)))))).	2961	2980	0.980769	-16.8	0	0.0235469	0.647	0	0	-10.0938	16	19	10	3UTR		0	0
hsa-miR-136-5p	NM_152601	ZNF709	ACTCCATTTGTTTTGATGATGGA#CCATATGTGGAGACAGATGGAT#..((((((((((((.((.((((.#))))..)).)))))))))))).	3817	3839	0.991453	-21.6	1	0.000488172	0.5	0	0	-5.69245	18	22	12	3UTR		0	0
hsa-miR-136-5p	NM_001256486	GOLGB1	ACTCCATTTGTTTTGATGATGGA#TCTAACATCAGAACATCAATTCCAGTGGAA#..((((((((((((((((.((((#)))).))))))))))........)))))).	9975	10005	1	-19.1	1	0.00164567	0.559	1.17234	1.17129	-4.957	20	30	10	3UTR		0	0
hsa-miR-136-5p	NM_001256488	GOLGB1	ACTCCATTTGTTTTGATGATGGA#TCTAACATCAGAACATCAATTCCAGTGGAA#..((((((((((((((((.((((#)))).))))))))))........)))))).	9865	9895	1	-19.1	1	0.00164567	0.559	1.41768	1.01567	-4.957	20	30	10	3UTR		0	0
hsa-miR-136-5p	NM_001256550	PALS1	ACTCCATTTGTTTTGATGATGGA#TTCGTTGTCAGAACAAATGGAA#..(((((((((((((((((((((#))))))))))))))))))))).	4672	4694	1	-26.2	1	0.00747385	0.706	1.26744	2.28738	-4.957	21	22	21	3UTR		0	0
hsa-miR-136-5p	NM_001256732	SSBP2	ACTCCATTTGTTTTGATGATGGA#CTATTATCAGAATAAAGGTTGGAC#..((((((((((((((((((((.#))))))))))))))))...)))).	7487	7511	1	-19.9	1	0.00265268	0.676	0	0	-4.957	20	24	16	3UTR		0	0
hsa-miR-136-5p	NM_001256734	SSBP2	ACTCCATTTGTTTTGATGATGGA#CTATTATCAGAATAAAGGTTGGAC#..((((((((((((((((((((.#))))))))))))))))...)))).	7397	7421	1	-19.9	1	0.00265268	0.676	1.08575	2.88092	-4.957	20	24	16	3UTR		0	0
hsa-miR-136-5p	NM_001256735	SSBP2	ACTCCATTTGTTTTGATGATGGA#CTATTATCAGAATAAAGGTTGGAC#..((((((((((((((((((((.#))))))))))))))))...)))).	7373	7397	1	-19.9	1	0.00265268	0.676	0	0	-4.957	20	24	16	3UTR		0	0
hsa-miR-136-5p	NM_001257967	ITPRID1	ACTCCATTTGTTTTGATGATGGA#CCATAAATAAGACAGATGGAC#..(((((((((((((...((((.#))))...))))))))))))).	4430	4451	1	-20	1	0.0210169	0.588	0	0	-5.19005	17	21	13	3UTR		0	0
hsa-miR-136-5p	NM_001258210	TSKU	ACTCCATTTGTTTTGATGATGGA#ATCAAGTCCACCCTTCTCATGTGACAGATGGGGA#.(((((((((((...((((((((#.))))......))))..))))))))))).	1748	1782	1	-19.3	1	0.00573298	0.544	0	0	-6.67474	19	29	11	3UTR		0	0
hsa-miR-136-5p	NM_001258240	TMEM218	ACTCCATTTGTTTTGATGATGGA#TCCATCACTAAGACAAATCTCTGGAGTC#(((((((((((((((.(((((((#))))))).)))))))))....)))))).	824	852	1	-23.9	1	0.00180211	0.559	0	0	-4.17062	22	28	9	3UTR		0	0
hsa-miR-136-5p	NM_001258241	TMEM218	ACTCCATTTGTTTTGATGATGGA#TCCATCACTAAGACAAATCTCTGGAGTC#(((((((((((((((.(((((((#))))))).)))))))))....)))))).	765	793	1	-23.9	1	0.00180211	0.559	0	0	-4.17062	22	28	9	3UTR		0	0
hsa-miR-136-5p	NM_001258242	TMEM218	ACTCCATTTGTTTTGATGATGGA#TCCATCACTAAGACAAATCTCTGGAGTC#(((((((((((((((.(((((((#))))))).)))))))))....)))))).	807	835	1	-23.9	1	0.00180211	0.559	0	0	-4.17062	22	28	9	3UTR		0	0
hsa-miR-136-5p	NM_001258243	TMEM218	ACTCCATTTGTTTTGATGATGGA#TCCATCACTAAGACAAATCTCTGGAGTC#(((((((((((((((.(((((((#))))))).)))))))))....)))))).	910	938	1	-23.9	1	0.00180211	0.559	0	0	-4.17062	22	28	9	3UTR		0	0
hsa-miR-136-5p	NM_001258244	TMEM218	ACTCCATTTGTTTTGATGATGGA#TCCATCACTAAGACAAATCTCTGGAGTC#(((((((((((((((.(((((((#))))))).)))))))))....)))))).	710	738	1	-23.9	1	0.00180211	0.559	0	0	-4.17062	22	28	9	3UTR		0	0
hsa-miR-136-5p	NM_001258245	TMEM218	ACTCCATTTGTTTTGATGATGGA#TCCATCACTAAGACAAATCTCTGGAGTC#(((((((((((((((.(((((((#))))))).)))))))))....)))))).	872	900	1	-23.9	1	0.00180211	0.559	0	0	-4.17062	22	28	9	3UTR		0	0
hsa-miR-136-5p	NM_001258247	TMEM218	ACTCCATTTGTTTTGATGATGGA#TCCATCACTAAGACAAATCTCTGGAGTC#(((((((((((((((.(((((((#))))))).)))))))))....)))))).	695	723	1	-23.9	1	0.00180211	0.559	0	0	-4.17062	22	28	9	3UTR		0	0
hsa-miR-136-5p	NM_001258248	SP6	ACTCCATTTGTTTTGATGATGGA#CCAGGGCTGGCGATAAAGGACCGAGATAGATGGAGG#.((((((((((((((........#.)))))))))))))).	2124	2160	1	-18.9	1	0.0269918	0.456	0	0	-4.02637	14	16	14	3UTR		0	0
hsa-miR-136-5p	NM_001258392	CLPB	ACTCCATTTGTTTTGATGATGGA#GTCAAGGCAGGTGGAC#..(((((((((((((((......#))))))))))))))).	9279	9295	1	-19.1	1	0.000544626	0.456	0	0	-4.957	15	16	15	3UTR		0	0
hsa-miR-136-5p	NM_001258393	CLPB	ACTCCATTTGTTTTGATGATGGA#TGAGGGGTCAAGGCAGGTGGAC#..(((((((((((((((......#.))))))))))))))).	9186	9208	1	-19.2	1	0.000544626	0.456	0	0	-4.957	15	17	15	3UTR		0	0
hsa-miR-136-5p	NM_001258394	CLPB	ACTCCATTTGTTTTGATGATGGA#GTCAAGGCAGGTGGAC#..(((((((((((((((......#))))))))))))))).	9476	9492	1	-19.1	1	0.000544626	0.456	0	0	-4.957	15	16	15	3UTR		0	0
hsa-miR-136-5p	NM_001261383	UEVLD	ACTCCATTTGTTTTGATGATGGA#TGCATCCTTGGAACCAATGGAGTA#((((((((.(((((((.((((.(#).)))).))))))).)))))))).	1180	1204	1	-20.2	1	0.000172454	0.632	0	0	-4.99396	20	24	8	3UTR		0	0
hsa-miR-136-5p	NM_001261385	UEVLD	ACTCCATTTGTTTTGATGATGGA#TGCATCCTTGGAACCAATGGAGTA#((((((((.(((((((.((((.(#).)))).))))))).)))))))).	1215	1239	1	-20.2	1	0.000172454	0.632	0	0	-4.99396	20	24	8	3UTR		0	0
hsa-miR-136-5p	NM_001261386	UEVLD	ACTCCATTTGTTTTGATGATGGA#TGCATCCTTGGAACCAATGGAGTA#((((((((.(((((((.((((.(#).)))).))))))).)))))))).	711	735	1	-20.2	1	0.000321738	0.632	0	0	-4.99396	20	24	8	3UTR		0	0
hsa-miR-136-5p	NM_001261424	PPP1R1C	ACTCCATTTGTTTTGATGATGGA#CCTATGATAACAAGCTCGAGCTACACACTTTTATTGTCAGAATAAATGGAA#..(((((((((((((((((((((#.))))))))))))))))))))).	2553	2604	1	-22.8	1	0.0631889	0.647	0	0	-4.957	21	23	21	3UTR		0	0
hsa-miR-136-5p	NM_001261425	PPP1R1C	ACTCCATTTGTTTTGATGATGGA#CCTATGATAACAAGCTCGAGCTACACACTTTTATTGTCAGAATAAATGGAA#..(((((((((((((((((((((#.))))))))))))))))))))).	2532	2583	1	-22.8	1	0.0631889	0.647	0	0	-4.957	21	23	21	3UTR		0	0
hsa-miR-136-5p	NM_001261445	TXNRD1	ACTCCATTTGTTTTGATGATGGA#TTTGTCATGGAGGCAGACATACACCAGAAATGGGGG#.(((((((((((((.((((((((#)))))))).)))))).............))))))).	2804	2840	1	-18	1	0.00261261	0.603	0	0	-4.52877	21	36	8	3UTR		0	0
hsa-miR-136-5p	NM_001261816	PDPK1	ACTCCATTTGTTTTGATGATGGA#TCTCTCAGATCTCTCAGGGCGTCTGGTTATAGGGAAACAAGTGGAGC#.(((((((((((((.(((((.(.#.).)))))...))))))))))))).	3555	3602	1	-19.5	1	0.00649003	0.471	0	0	-4.52877	19	25	13	3UTR		0	0
hsa-miR-136-5p	NM_001261839	TTPAL	ACTCCATTTGTTTTGATGATGGA#CCAAGCAGGGCAAGTGGGA#..(((((((((((((....(((.#)))..))))))))))))).	3224	3243	1	-17.9	1	0.00097186	0.412	0	0	-5.19005	16	19	13	3UTR		0	0
hsa-miR-136-5p	NM_001267610	GPR161	ACTCCATTTGTTTTGATGATGGA#CCGTCTTCACTGTAGGCAAAGGAGA#.((((.((((((((((.(((((.#))))).)))....))))))))))).	7013	7038	1	-19.3	0	0.0276329	0.574	0	0	-5.69428	19	25	11	3UTR		0	0
hsa-miR-136-5p	NM_001267612	GPR161	ACTCCATTTGTTTTGATGATGGA#CCGTCTTCACTGTAGGCAAAGGAGA#.((((.((((((((((.(((((.#))))).)))....))))))))))).	7283	7308	1	-19.3	0	0.0276329	0.574	0	0	-5.69428	19	25	11	3UTR		0	0
hsa-miR-136-5p	NM_001270391	RASSF6	ACTCCATTTGTTTTGATGATGGA#TAGAGAAGCAAGTGGAGA#.(((((((((((((..((.....#))..))))))))))))).	3267	3285	1	-18.3	1	0.0237814	0.485	0	0	-4.76182	15	18	13	3UTR		0	0
hsa-miR-136-5p	NM_001270436	CDC42EP3	ACTCCATTTGTTTTGATGATGGA#TCAAAGCAAATGGCGA#.(.(((((((((((((.......#))))))))))))).).	3800	3816	1	-16.9	0	0.000970721	0.574	0	0	-5.35086	14	16	13	3UTR		0	0
hsa-miR-136-5p	NM_001270438	CDC42EP3	ACTCCATTTGTTTTGATGATGGA#TCAAAGCAAATGGCGA#.(.(((((((((((((.......#))))))))))))).).	3832	3848	1	-16.9	0	0.000970721	0.574	0	0	-5.35086	14	16	13	3UTR		0	0
hsa-miR-136-5p	NM_001270934	JAKMIP2	ACTCCATTTGTTTTGATGATGGA#TCTGTGTTATATTACATCAAGATAGATGGAC#..((((((((((((((((.....#.)))))))))))))))).	6977	7008	1	-20.9	1	0.00812845	0.765	0	0	-4.957	16	18	16	3UTR		0	0
hsa-miR-136-5p	NM_001270941	JAKMIP2	ACTCCATTTGTTTTGATGATGGA#TCTGTGTTATATTACATCAAGATAGATGGAC#..((((((((((((((((.....#.)))))))))))))))).	7040	7071	1	-20.9	1	0.00812845	0.765	0	0	-4.957	16	18	16	3UTR		0	0
hsa-miR-136-5p	NM_001270974	HYDIN	ACTCCATTTGTTTTGATGATGGA#CCATCATCAAAATCCTAAAACCAAACTTTGCAAGACATTTGGAGA#.(((((..((((((((((((((.#)))))))))).......................))))..))))).	20165	20210	1	-23.7	0	0.000281301	0.618	3.01783	2.68073	-7.65065	19	45	10	3UTR		0	0
hsa-miR-136-5p	NM_001270975	IST1	ACTCCATTTGTTTTGATGATGGA#CCGTCATCTTAGGGGCAGTTACAGTGGAGC#.(((((((((((((((((((((.#))))))))...))))))).....)))))).	3336	3366	1	-21.5	1	0.000696913	0.529	2.60585	2.37014	-3.79332	21	30	8	3UTR		0	0
hsa-miR-136-5p	NM_001270977	IST1	ACTCCATTTGTTTTGATGATGGA#CCGTCATCTTAGGGGCAGTTACAGTGGAGC#.(((((((((((((((((((((.#))))))))...))))))).....)))))).	3243	3273	1	-21.5	1	0.000696913	0.529	0.121246	0.0526255	-3.79332	21	30	8	3UTR		0	0
hsa-miR-136-5p	NM_001270978	IST1	ACTCCATTTGTTTTGATGATGGA#CCGTCATCTTAGGGGCAGTTACAGTGGAGC#.(((((((((((((((((((((.#))))))))...))))))).....)))))).	2964	2994	1	-21.5	1	0.000696913	0.529	0.199712	0.170777	-3.79332	21	30	8	3UTR		0	0
hsa-miR-136-5p	NM_001271	CHD2	ACTCCATTTGTTTTGATGATGGA#CCACTCATCTGGGGACAGATGGT#...(((((((((((((((((((.#))).)))))..))))))))))).	9124	9147	1	-20.1	0	3.09033e-06	0.588	0	0	-6.51454	19	23	11	3UTR		0	0
hsa-miR-136-5p	NM_001271608	LASP1	ACTCCATTTGTTTTGATGATGGA#CCTAGGTGGAGGCAAGTGGAA#..((((((((((((.((...((.#))...)).)))))))))))).	2797	2818	1	-19.5	1	0.000482923	0.471	0	0	-5.69245	16	21	12	3UTR		0	0
hsa-miR-136-5p	NM_001271900	PPP2R2B	ACTCCATTTGTTTTGATGATGGA#TCCAGACATCAGGATAGGACAGTGGAGG#.(((((((((((((((((.((((#))))..)))))))))))....)))))).	8532	8560	1	-22.7	1	0.0115181	0.618	0	0	-3.79332	21	28	11	3UTR		0	0
hsa-miR-136-5p	NM_001271938	MEGF8	ACTCCATTTGTTTTGATGATGGA#CCACATCAGAAGAAGAGGGGG#.((((.(((.((((((((.(((.#))))))))))).))).)))).	11081	11102	1	-21.4	0	0.0175648	0.559	0	0	-6.93679	18	21	11	3UTR		0	0
hsa-miR-136-5p	NM_001271946	SLIT3	ACTCCATTTGTTTTGATGATGGA#GTCATTAAAATAAATGGAT#..((((((((((((((((((...#)))))))))))))))))).	9672	9691	1	-21.5	1	0.0375264	0.647	0	0	-4.957	18	19	18	3UTR		0	0
hsa-miR-136-5p	NM_001271948	PPP2R2B	ACTCCATTTGTTTTGATGATGGA#TCCAGACATCAGGATAGGACAGTGGAGG#.(((((((((((((((((.((((#))))..)))))))))))....)))))).	8923	8951	1	-22.7	1	0.0115181	0.618	0	0	-3.79332	21	28	11	3UTR		0	0
hsa-miR-136-5p	NM_001276252	WDTC1	ACTCCATTTGTTTTGATGATGGA#TTCACAGTTTTAAGAAGACAAGTGGAGG#.(((((((((((((..(((....#.)))..))))))))))))).	3777	3805	1	-18.8	1	0.0621756	0.529	0	0	-4.76182	16	20	13	3UTR		0	0
hsa-miR-136-5p	NM_001276277	PPIP5K2	ACTCCATTTGTTTTGATGATGGA#CCACAAAGAGAGAATCAATGAGCCACACTCATATTGGAAGCGAATGGAGTT#((((((((((((((.(..((((.#.))))..).)))))))))))))).	12671	12722	1	-22.8	1	0.00275476	0.588	0	0	-4.67302	19	24	14	3UTR		0	0
hsa-miR-136-5p	NM_001278290	ZNF3	ACTCCATTTGTTTTGATGATGGA#TCCCAGAAATCACACCAGCCTTAGAAAGCGTCAAGGCAAGTGGAT#..((((((((((((((((.....#.)))))))))))))))).	1653	1698	1	-22.1	1	0.000780808	0.485	0	0	-4.957	16	18	16	3UTR		0	0
hsa-miR-136-5p	NM_001278291	ZNF3	ACTCCATTTGTTTTGATGATGGA#TCCCAGAAATCACACCAGCCTTAGAAAGCGTCAAGGCAAGTGGAT#..((((((((((((((((.....#.)))))))))))))))).	1522	1567	1	-22.1	1	0.000780808	0.485	0	0	-4.957	16	18	16	3UTR		0	0
hsa-miR-136-5p	NM_001278352	ACO1	ACTCCATTTGTTTTGATGATGGA#CCTTAGCACTCAGGGGATATGGCCTGGTCATCAGAACATCTGGAA#..((((..((((((((((((.(.#.).))))))))))))..)))).	4362	4407	1	-22.5	0	0.002956	0.544	0	0	-8.81432	17	22	12	3UTR		0	0
hsa-miR-136-5p	NM_001281471	PPIP5K2	ACTCCATTTGTTTTGATGATGGA#CCACAAAGAGAGAATCAATGAGCCACACTCATATTGGAAGCGAATGGAGTT#((((((((((((((.(..((((.#.))))..).)))))))))))))).	12776	12827	1	-22.8	1	0.00275476	0.588	0	0	-4.67302	19	24	14	3UTR		0	0
hsa-miR-136-5p	NM_001282282	JAKMIP2	ACTCCATTTGTTTTGATGATGGA#TCTGTGTTATATTACATCAAGATAGATGGAC#..((((((((((((((((.....#.)))))))))))))))).	6763	6794	1	-20.9	1	0.00812845	0.765	0	0	-4.957	16	18	16	3UTR		0	0
hsa-miR-136-5p	NM_001282283	GAB3	ACTCCATTTGTTTTGATGATGGA#TCTGTCCTATTGGAGCAAAGATTGGAGTG#(((((((((((((((((((((((#))))))..)))))))))))...)))))).	1947	1976	1	-19.1	1	0.00277496	0.529	0	0	-3.93757	23	29	11	3UTR		0	0
hsa-miR-136-5p	NM_001282444	EHD1	ACTCCATTTGTTTTGATGATGGA#CTGTGATGGCACCAAGGCAGGTGGAGC#.((((((((((((((.((.....#.)).)))))))))))))).	3349	3376	1	-20.3	1	4.61127e-05	0.353	0	0	-4.02637	16	19	14	3UTR		0	0
hsa-miR-136-5p	NM_001282445	EHD1	ACTCCATTTGTTTTGATGATGGA#CTGTGATGGCACCAAGGCAGGTGGAGC#.((((((((((((((.((.....#.)).)))))))))))))).	3027	3054	1	-20.3	1	4.61127e-05	0.353	4.73838	4.29962	-4.02637	16	19	14	3UTR		0	0
hsa-miR-136-5p	NM_001284220	ELP3	ACTCCATTTGTTTTGATGATGGA#CAGAGCAAATGGGGG#.((((((((((((((........#)))))))))))))).	1708	1723	1	-19.7	1	0.00721245	0.456	0	0	-4.02637	14	15	14	3UTR		0	1
hsa-miR-136-5p	NM_001284222	ELP3	ACTCCATTTGTTTTGATGATGGA#CAGAGCAAATGGGGG#.((((((((((((((........#)))))))))))))).	1814	1829	1	-19.7	1	0.00721245	0.456	0	0	-4.02637	14	15	14	3UTR		0	1
hsa-miR-136-5p	NM_001284225	ELP3	ACTCCATTTGTTTTGATGATGGA#CAGAGCAAATGGGGG#.((((((((((((((........#)))))))))))))).	1644	1659	1	-19.7	1	0.00721245	0.456	0	0	-4.02637	14	15	14	3UTR		0	1
hsa-miR-136-5p	NM_001284226	ELP3	ACTCCATTTGTTTTGATGATGGA#CAGAGCAAATGGGGG#.((((((((((((((........#)))))))))))))).	1669	1684	1	-19.7	1	0.00721245	0.456	2.19621	3.00951	-4.02637	14	15	14	3UTR		0	1
hsa-miR-136-5p	NM_001284252	GUCD1	ACTCCATTTGTTTTGATGATGGA#CCACTTGTCAGGACAGTATGTGAGTG#((((((((((((((((((((((.#))).)))))))))))).))).)))).	1335	1361	1	-21	1	0.00114537	0.471	4.13139	3.50837	-3.93757	22	26	12	3UTR		0	0
hsa-miR-136-5p	NM_001284277	PITPNB	ACTCCATTTGTTTTGATGATGGA#CGTCATCAGGACAGATTCTGAATAGGCATCATGAGAGTG#(((((((((((((((((((((..#)))))))))))))))................)).)))).	2004	2043	1	-20.8	1	0.000876092	0.544	0	0	-3.93757	21	39	15	3UTR		0	1
hsa-miR-136-5p	NM_001284281	PPP4R3A	ACTCCATTTGTTTTGATGATGGA#TCTGCTCATCAAGTGCCAATTCAATGGAGCAGGAGGAGG#.((((.(((((((((.((((((.#.)))..))).))))))))).)))).	2580	2619	1	-18	0	0.042941	0.574	6.36872	5.95279	-5.92733	19	25	9	3UTR		0	0
hsa-miR-136-5p	NM_001284498	SLC43A2	ACTCCATTTGTTTTGATGATGGA#CCATCATCTGCAAAAGGGAGG#.((((.(((((...((((((((.#)))))))).)))))..)))).	6815	6836	1	-22.4	0	0.00572861	0.485	0	0	-11.1871	17	21	8	3UTR		0	1
hsa-miR-136-5p	NM_001286195	C12orf43	ACTCCATTTGTTTTGATGATGGA#CCAGCACTTTGGGAGGCCGAGGCAGGTGGAT#..(((((((((((((........#.))))))))))))).	1955	1986	1	-16.4	1	2.52071e-06	0.412	0.437734	0.487362	-5.19005	13	15	13	3UTR		0	0
hsa-miR-136-5p	NM_001286198	C12orf43	ACTCCATTTGTTTTGATGATGGA#CCAGCACTTTGGGAGGCCGAGGCAGGTGGAT#..(((((((((((((........#.))))))))))))).	2245	2276	1	-16.4	1	2.52071e-06	0.412	0.838278	0.632087	-5.19005	13	15	13	3UTR		0	0
hsa-miR-136-5p	NM_001286219	TMEM132B	ACTCCATTTGTTTTGATGATGGA#TCATCTCGTGACAAATGGC#...(((((((((.(((.(((((.#)))))))).))))))))).	2291	2310	1	-18.2	0	0.00198537	0.574	5.64175	5.59653	-7.80367	17	19	9	3UTR		0	0
hsa-miR-136-5p	NM_001286272	TPT1	ACTCCATTTGTTTTGATGATGGA#TCCACACAACACCAGGACTTAAGACAAATGGGA#..((((((((((((((...(((.#.)))....)))))))))))))).	857	890	1	-19	1	0.00984539	0.603	2.30852	2.1777	-4.957	17	23	14	3UTR		0	0
hsa-miR-136-5p	NM_001286273	TPT1	ACTCCATTTGTTTTGATGATGGA#TCCACACAACACCAGGACTTAAGACAAATGGGA#..((((((((((((((...(((.#.)))....)))))))))))))).	618	651	1	-19	1	0.00984539	0.603	0	0	-4.957	17	23	14	3UTR		0	0
hsa-miR-136-5p	NM_001286367	NOP9	ACTCCATTTGTTTTGATGATGGA#CCTTTCAGGGCAAGTGGGAGG#.(((((((((((((((....((.#))..))))))))))))).)).	2143	2164	1	-18.9	1	2.14314e-05	0.471	1.83488	2.46735	-3.79332	17	21	13	3UTR		0	0
hsa-miR-136-5p	NM_001286409	SCML4	ACTCCATTTGTTTTGATGATGGA#CCTGAGCAGGGGTCTCAGCTGGCAAGTGGAGC#.(((((((((((((((.(((...#.)))))))..))))))))))).	2240	2272	1	-18.6	1	0.000990829	0.382	0.0527715	0.207248	-3.79332	18	22	11	3UTR		0	0
hsa-miR-136-5p	NM_001286650	ADH1B	ACTCCATTTGTTTTGATGATGGA#GTCAAGACGGGTGGAT#..(((((((((((((((......#))))))))))))))).	2899	2915	1	-18.9	1	0.00198747	0.441	1.04005	0.318148	-4.957	15	16	15	3UTR		0	0
hsa-miR-136-5p	NM_001286691	MLLT3	ACTCCATTTGTTTTGATGATGGA#TCATCATCTCTTGATAAAGGAGA#.((((.((((((..((((((((.#))))))))....)))))))))).	2035	2058	1	-18.9	0	3.72741e-05	0.574	1.1173	1.1909	-7.84025	18	23	10	3UTR		0	0
hsa-miR-136-5p	NM_001286708	ACSL1	ACTCCATTTGTTTTGATGATGGA#TCTGGCAAATGGGTGCTCATCAGAACGCGTGGAT#..(((((.(((((((((((....#.))))))))))).))))).	2886	2920	1	-20.3	0	0.0214735	0.485	0	0	-7.27064	16	19	11	3UTR		0	0
hsa-miR-136-5p	NM_001286710	ACSL1	ACTCCATTTGTTTTGATGATGGA#TCTGGCAAATGGGTGCTCATCAGAACGCGTGGAT#..(((((.(((((((((((....#.))))))))))).))))).	2821	2855	1	-20.3	0	0.0214735	0.485	0	0	-7.27064	16	19	11	3UTR		0	0
hsa-miR-136-5p	NM_001286711	ACSL1	ACTCCATTTGTTTTGATGATGGA#TCTGGCAAATGGGTGCTCATCAGAACGCGTGGAT#..(((((.(((((((((((....#.))))))))))).))))).	2745	2779	1	-20.3	0	0.0214735	0.485	2.95124	4.00396	-7.27064	16	19	11	3UTR		0	0
hsa-miR-136-5p	NM_001286777	CRISPLD1	ACTCCATTTGTTTTGATGATGGA#TCCATCATCAATTCCACTTACTATTGTAATACCTTCAGCTGGAGC#.(((((.(((..(((((((((((#)))))))))))........................))).))))).	3169	3214	1	-21.1	0	0.00267694	0.632	0	0	-11.5086	19	45	11	3UTR		0	0
hsa-miR-136-5p	NM_001286778	CRISPLD1	ACTCCATTTGTTTTGATGATGGA#TCCATCATCAATTCCACTTACTATTGTAATACCTTCAGCTGGAGC#.(((((.(((..(((((((((((#)))))))))))........................))).))))).	3285	3330	1	-21.1	0	0.00267694	0.632	0	0	-11.5086	19	45	11	3UTR		0	0
hsa-miR-136-5p	NM_001287014	GLIPR2	ACTCCATTTGTTTTGATGATGGA#TCCAATGGGGTCGCCAAACAACAAATGGAGA#.((((((((((((((.(((((((#))))......))).))))..)))))))))).	898	929	1	-18.7	1	0.00853374	0.618	0.662307	0.3302	-4.02637	21	31	10	3UTR		1	1
hsa-miR-136-5p	NM_001287140	TPD52	ACTCCATTTGTTTTGATGATGGA#TCCTGCCCTGCTACTAACTTTTCAACAAGGCAAAATGGAGTA#(((((((((((((((.(((....#.))).))))))))).)))))).	2968	3010	1	-19.6	1	0.0291556	0.632	0.0505154	-0.0424177	-4.17062	18	22	9	3UTR		0	1
hsa-miR-136-5p	NM_001287142	TPD52	ACTCCATTTGTTTTGATGATGGA#TCCTGCCCTGCTACTAACTTTTCAACAAGGCAAAATGGAGTA#(((((((((((((((.(((....#.))).))))))))).)))))).	2941	2983	1	-19.6	1	0.0291556	0.632	0.265343	0.43831	-4.17062	18	22	9	3UTR		0	1
hsa-miR-136-5p	NM_001287143	TPD52	ACTCCATTTGTTTTGATGATGGA#TCCTGCCCTGCTACTAACTTTTCAACAAGGCAAAATGGAGTA#(((((((((((((((.(((....#.))).))))))))).)))))).	2926	2968	1	-19.6	1	0.0291556	0.632	0.337412	0.221141	-4.17062	18	22	9	3UTR		0	1
hsa-miR-136-5p	NM_001287218	RPS6KC1	ACTCCATTTGTTTTGATGATGGA#TCCATCTGCCATCGACCAGGTCCTCTCATCAAATTAAATGGAA#..((((((((.((((((((.(((#.)))..)))))))).)))))))).	4701	4744	1	-22	1	0.04586	0.603	0	0	-7.78178	19	24	8	3UTR		0	0
hsa-miR-136-5p	NM_001287219	RPS6KC1	ACTCCATTTGTTTTGATGATGGA#TCCATCTGCCATCGACCAGGTCCTCTCATCAAATTAAATGGAA#..((((((((.((((((((.(((#.)))..)))))))).)))))))).	4740	4783	1	-22	1	0.04586	0.603	2.00735	1.65838	-7.78178	19	24	8	3UTR		0	0
hsa-miR-136-5p	NM_001287220	RPS6KC1	ACTCCATTTGTTTTGATGATGGA#TCCATCTGCCATCGACCAGGTCCTCTCATCAAATTAAATGGAA#..((((((((.((((((((.(((#.)))..)))))))).)))))))).	4535	4578	1	-22	1	0.04586	0.603	-0.13993	0.110887	-7.78178	19	24	8	3UTR		0	0
hsa-miR-136-5p	NM_001287221	RPS6KC1	ACTCCATTTGTTTTGATGATGGA#TCCATCTGCCATCGACCAGGTCCTCTCATCAAATTAAATGGAA#..((((((((.((((((((.(((#.)))..)))))))).)))))))).	4595	4638	1	-22	1	0.04586	0.603	1.71144	1.2635	-7.78178	19	24	8	3UTR		0	0
hsa-miR-136-5p	NM_001287252	CCNI2	ACTCCATTTGTTTTGATGATGGA#TCCAGAACCCATTTTACAGATGGAGA#.((((((((((......(((((.#.)))))..)))))))))).	2525	2551	1	-18.6	1	0.000319215	0.5	0	0	-10.2546	15	19	10	3UTR		0	0
hsa-miR-136-5p	NM_001287347	TAL1	ACTCCATTTGTTTTGATGATGGA#CCAGGAGGGCGTTCTTAGGCTGCTGGGATGGTGGGCTTCAGGGCAGGTGGGGTG#((((((((((((((((.......#.)))))))))))))))).	1235	1289	1	-20.8	1	0.000783785	0.368	0.00357952	0.0536132	-3.93757	16	18	16	3UTR		1	0
hsa-miR-136-5p	NM_001287525	IFT22	ACTCCATTTGTTTTGATGATGGA#TCCATCTCAAAAAAAAGAAAAAAGTGCCGAGTGGAGTG#((((((((((((((((.((((((#))))))))))))...............)))))))))).	3009	3047	1	-23.3	1	0.000109746	0.529	1.21846	0.492708	-3.93757	22	38	12	3UTR		0	0
hsa-miR-136-5p	NM_001288711	ZSCAN30	ACTCCATTTGTTTTGATGATGGA#CTATCATGAGAACAAGGGGGA#.((((.((((((((.(((((((.#))))))).)))))))))))).	2847	2868	1	-22.4	0	3.20074e-08	0.574	0	0	-6.42973	19	21	12	3UTR		0	0
hsa-miR-136-5p	NM_001288749	TMPRSS5	ACTCCATTTGTTTTGATGATGGA#TCCGACACAGAACGCATGGAC#..(((((.(((((((.((.((((#)))).))))))))).))))).	1240	1261	1	-16.8	0	0.0639966	0.441	3.6163	2.81252	-7.50368	18	21	9	3UTR		0	0
hsa-miR-136-5p	NM_001288824	GDF9	ACTCCATTTGTTTTGATGATGGA#CATCTATCAGGATAAAGGGAT#..(((.(((((((((((((((..#)))).))))))))))).))).	1335	1356	1	-18.1	0	0.0778704	0.618	3.45582	2.05717	-6.85796	18	21	11	3UTR		0	0
hsa-miR-136-5p	NM_001289155	MPI	ACTCCATTTGTTTTGATGATGGA#CATGGTCTCTGCAGATGGGGA#.((((((((((...(((.(((..#))).)))...)))))))))).	3988	4009	1	-21.1	1	0.000328798	0.471	0	0	-9.2861	16	21	10	3UTR		0	0
hsa-miR-136-5p	NM_001289156	MPI	ACTCCATTTGTTTTGATGATGGA#CATGGTCTCTGCAGATGGGGA#.((((((((((...(((.(((..#))).)))...)))))))))).	4069	4090	1	-21.1	1	0.000328798	0.471	-0.477987	-0.112075	-9.2861	16	21	10	3UTR		0	0
hsa-miR-136-5p	NM_001289157	MPI	ACTCCATTTGTTTTGATGATGGA#CATGGTCTCTGCAGATGGGGA#.((((((((((...(((.(((..#))).)))...)))))))))).	4014	4035	1	-21.1	1	0.000328798	0.471	-0.484061	-0.473432	-9.2861	16	21	10	3UTR		0	0
hsa-miR-136-5p	NM_001289182	ZNF302	ACTCCATTTGTTTTGATGATGGA#CCATCAAAGAGTACATAATGGAGA#.(((((((((((((..((((((.#))))))..))).))).))))))).	1990	2014	1	-20.4	1	0.00947343	0.588	0.511799	0.259377	-4.76182	19	24	7	3UTR		0	1
hsa-miR-136-5p	NM_001289188	ZNF302	ACTCCATTTGTTTTGATGATGGA#CCATCAAAGAGTACATAATGGAGA#.(((((((((((((..((((((.#))))))..))).))).))))))).	2009	2033	1	-20.4	1	0.00947343	0.588	-0.762382	0.968864	-4.76182	19	24	7	3UTR		0	1
hsa-miR-136-5p	NM_001289189	ZNF302	ACTCCATTTGTTTTGATGATGGA#CCATCAAAGAGTACATAATGGAGA#.(((((((((((((..((((((.#))))))..))).))).))))))).	2003	2027	1	-20.4	1	0.00947343	0.588	1.67015	0.414306	-4.76182	19	24	7	3UTR		0	1
hsa-miR-136-5p	NM_001290018	PRMT7	ACTCCATTTGTTTTGATGATGGA#TTGTCGCTGAAATAAGTGGAGA#.((((((((((((((.((((((.#)))))).)))))))))))))).	4000	4022	1	-18.8	1	4.02295e-05	0.485	0	0	-4.02637	20	22	14	3UTR		0	0
hsa-miR-136-5p	NM_001290405	TAL1	ACTCCATTTGTTTTGATGATGGA#CCAGGAGGGCGTTCTTAGGCTGCTGGGATGGTGGGCTTCAGGGCAGGTGGGGTG#((((((((((((((((.......#.)))))))))))))))).	1218	1272	1	-20.8	1	0.000783785	0.368	0.22873	0.0922104	-3.93757	16	18	16	3UTR		1	0
hsa-miR-136-5p	NM_001290983	DLG1	ACTCCATTTGTTTTGATGATGGA#TCTATCATCAAAGCAATTGT#....((.((((((((((((((((#)))))))))))))))).)).	3494	3514	1	-21.9	0	0.068561	0.735	0	0	-11.0902	18	20	16	3UTR		0	0
hsa-miR-136-5p	NM_001291728	PGAP3	ACTCCATTTGTTTTGATGATGGA#TCCATCCCAAAGGCAGTCTCCGTGGTTGAAGCAGACTGGAT#..(((((((((((((((.(((((#.))))).))))))))))).)))).	2418	2459	1	-21.8	1	3.36726e-05	0.441	2.57436	2.24132	-4.957	20	24	11	3UTR		0	0
hsa-miR-136-5p	NM_001291733	PGAP3	ACTCCATTTGTTTTGATGATGGA#TCCATCCCAAAGGCAGTCTCCGTGGTTGAAGCAGACTGGAT#..(((((((((((((((.(((((#.))))).))))))))))).)))).	2014	2055	1	-21.8	1	3.36726e-05	0.441	2.95366	3.88781	-4.957	20	24	11	3UTR		0	0
hsa-miR-136-5p	NM_001291822	KLRF1	ACTCCATTTGTTTTGATGATGGA#TCCATCATCGACACTGGT#...(((...((.(((((((((((#))))))))))).))))).	737	755	1	-17.7	0	0.0136886	0.529	6.54443	4.63708	-14.7751	16	18	11	3UTR		0	0
hsa-miR-136-5p	NM_001291832	ERFE	ACTCCATTTGTTTTGATGATGGA#CCACCACAGGCCCTTCCTCTCAGGGGCAAATGGAGC#.(((((((((((((((.((.(((#.))))))))))).))))))))).	1107	1143	1	-21.1	1	0.00212656	0.426	0	0	-3.79332	20	23	11	3UTR		0	0
hsa-miR-136-5p	NM_001291901	SYT1	ACTCCATTTGTTTTGATGATGGA#TCACAAATATCAAAACAAAATGGAGG#.(((((((((((((((((.....#.)))))))))))).))))).	3594	3620	1	-19.9	1	0.0216704	0.647	1.66853	2.74271	-3.79332	17	20	12	3UTR		0	0
hsa-miR-136-5p	NM_001291965	WASF3	ACTCCATTTGTTTTGATGATGGA#TTCAGTTTCATTTTCAAAAACTATTTACCAAAACAAATGGAGA#.((((((((((((((..(((((.#.)))))...)))))))))))))).	4132	4175	1	-22.5	1	0.00550422	0.721	0.785784	0.334375	-4.02637	19	24	14	3UTR		1	1
hsa-miR-136-5p	NM_001293298	CEMIP	ACTCCATTTGTTTTGATGATGGA#CCAAAGCCTTCATTTTAACAGATGGGGA#.(((((((((((..(((((.((.#.)).)))))..))))))))))).	5792	5820	1	-23	1	4.58716e-05	0.559	0	0	-5.9393	18	23	11	3UTR		0	1
hsa-miR-136-5p	NM_001293304	CEMIP	ACTCCATTTGTTTTGATGATGGA#CCAAAGCCTTCATTTTAACAGATGGGGA#.(((((((((((..(((((.((.#.)).)))))..))))))))))).	5732	5760	1	-23	1	4.58716e-05	0.559	-0.653369	-0.381768	-5.9393	18	23	11	3UTR		0	1
hsa-miR-136-5p	NM_001297550	APELA	ACTCCATTTGTTTTGATGATGGA#TCTATCAGAAGAAGAAGAGGAGTG#(((((.(((.((((..(((((((#)))))))..)))).))).))))).	344	368	1	-20.6	0	0.0200425	0.574	3.97426	3.73887	-8.04954	19	24	7	3UTR		0	0
hsa-miR-136-5p	NM_001297558	RPA2	ACTCCATTTGTTTTGATGATGGA#TCTTGAGGAAGTTACAAATAAGCTTGTTACAACATCAAGATAGATGGAA#..((((((((((((((((.((..#.)).)))))))))))))))).	1203	1252	1	-22.6	1	0.0096266	0.632	3.74509	3.96243	-4.957	18	21	16	3UTR		0	0
hsa-miR-136-5p	NM_001297664	TTC39A	ACTCCATTTGTTTTGATGATGGA#CAGAGCAGGTGGAGC#.((((((((((((((........#)))))))))))))).	2054	2069	1	-19.7	1	3.62593e-08	0.382	4.02854	3.42778	-4.02637	14	15	14	3UTR		0	0
hsa-miR-136-5p	NM_001297666	TTC39A	ACTCCATTTGTTTTGATGATGGA#CAGAGCAGGTGGAGC#.((((((((((((((........#)))))))))))))).	1049	1064	1	-19.7	1	3.62593e-08	0.382	2.89258	4.56989	-4.02637	14	15	14	3UTR		0	0
hsa-miR-136-5p	NM_001297714	SWAP70	ACTCCATTTGTTTTGATGATGGA#TCCATCTCAAAACAAAA#......((((((((((.((((((#)))))))))))))))).	2049	2066	1	-18.6	0	0.102277	0.603	0	0	-15.5666	16	17	16	3UTR		0	0
hsa-miR-136-5p	NM_001297776	RIMKLB	ACTCCATTTGTTTTGATGATGGA#TTCATTTACAAATCCTACAAATAGAGAGGCAGAATAGGTGGGGTA#(((((((((((((((........#.))))))))))))))).	1698	1743	1	-18.4	1	0.000186594	0.603	0.229717	0.435226	-4.17062	15	17	15	3UTR		1	1
hsa-miR-136-5p	NM_001300747	TMEM53	ACTCCATTTGTTTTGATGATGGA#GACAAATGGAGG#.(((((((((((...........#))))))))))).	1140	1152	1	-15.5	1	0.0205307	0.456	2.75003	3.36351	-6.90779	11	12	11	3UTR		0	0
hsa-miR-136-5p	NM_001300857	FOSL1	ACTCCATTTGTTTTGATGATGGA#TTATCTGACAAGTGGGGC#.(((((((((((..(((((....#))))).))))))))))).	1348	1366	1	-18.2	1	0.0301012	0.515	2.05714	1.98055	-5.9393	16	18	11	3UTR		0	0
hsa-miR-136-5p	NM_001300885	ZNF562	ACTCCATTTGTTTTGATGATGGA#TCAAGTACTTTACAAGGTAATAGAATATCACAAGGCAAGTGGAGG#.((((((((((((((.(((((..#.))))))))))))))))))).	4625	4670	1	-24.1	1	0.0111863	0.544	0	0	-4.02637	19	21	19	3UTR		0	0
hsa-miR-136-5p	NM_001300948	LONP2	ACTCCATTTGTTTTGATGATGGA#CCTAGCACTTTAGGAAATCGAGGCGAGTGGAT#..(((((((((((((((......#.))))))))))))))).	3966	3998	1	-19.1	1	0.00255989	0.485	0.911592	0.85044	-4.957	15	17	15	3UTR		0	0
hsa-miR-136-5p	NM_001300978	FAAP24	ACTCCATTTGTTTTGATGATGGA#CCATCTGAAGGAAACAAATGT#....((((((((((...(((((.#))))).....)))))))))).	1177	1198	1	-16.7	0	0.0233154	0.544	0	0	-10.5151	15	21	10	3UTR		0	0
hsa-miR-136-5p	NM_001301167	CLEC5A	ACTCCATTTGTTTTGATGATGGA#CATCAGGGTCAAATGGAA#..((((((((((((((((.....#)))))))).)))))))).	1728	1746	1	-18.3	1	0.0333956	0.574	1.20264	2.57585	-4.957	16	18	8	3UTR		0	0
hsa-miR-136-5p	NM_001303618	CD226	ACTCCATTTGTTTTGATGATGGA#CTGTGGTCAAATAAGTGGAGG#.(((((((((.((((((.((((.#)))).))))))))))))))).	8012	8033	1	-21.6	1	0.00417322	0.559	0.38925	0.15842	-6.6181	19	21	15	3UTR		0	0
hsa-miR-136-5p	NM_001303619	CD226	ACTCCATTTGTTTTGATGATGGA#CTGTGGTCAAATAAGTGGAGG#.(((((((((.((((((.((((.#)))).))))))))))))))).	7208	7229	1	-21.6	1	0.00417322	0.559	0	0	-6.6181	19	21	15	3UTR		0	0
hsa-miR-136-5p	NM_001304367	CNBD2	ACTCCATTTGTTTTGATGATGGA#CCATCTCAGTCCTACATGGAGC#.((((((.....((((.(((((.#)))))))))......)))))).	2443	2465	1	-17.4	1	0.0019616	0.559	0	0	-14.5774	15	22	9	3UTR		0	0
hsa-miR-136-5p	NM_001304443	ALAS1	ACTCCATTTGTTTTGATGATGGA#CCATTATCATATCCAGATGGT#...(((((((...(((((((((.#)))))))))....))))))).	2149	2170	1	-19.8	0	0.00024422	0.647	-0.107149	1.62369	-13.9752	16	21	9	3UTR		0	0
hsa-miR-136-5p	NM_001304533	NKAIN3	ACTCCATTTGTTTTGATGATGGA#TCCTCATCAATGAAGTGGAA#..(((((((...(((((((.(((#))))))))))..))))))).	2806	2826	1	-18.6	1	0.00284688	0.544	0	0	-12.3711	17	20	10	3UTR		0	0
hsa-miR-136-5p	NM_001304550	THUMPD1	ACTCCATTTGTTTTGATGATGGA#TTCATCACATGAACAAATGGAC#..(((((((((((((.(((((((#))))))))).))))))))))).	2348	2370	1	-20.6	1	0.00466971	0.632	0	0	-5.19005	20	22	11	3UTR		0	0
hsa-miR-136-5p	NM_001307990	MAP4K2	ACTCCATTTGTTTTGATGATGGA#ATGGTGAAAACAAGTGGGGC#.(((((((((((((.((.((...#)).)).))))))))))))).	6547	6567	1	-20	1	3.4667e-05	0.471	0	0	-4.52877	17	20	13	3UTR		0	0
hsa-miR-136-5p	NM_001308019	EXPH5	ACTCCATTTGTTTTGATGATGGA#CATGGTCAAAGCACATGTTGAGG#.((((((.(((((((((.(((..#))).))))))))).)))..))).	6638	6661	1	-18.6	1	0.00117842	0.529	0	0	-6.10696	18	23	9	3UTR		1	1
hsa-miR-136-5p	NM_001308022	TNS1	ACTCCATTTGTTTTGATGATGGA#CCATCATTGAGAACAAATGT#....((((((((((((((((((.#)))))))).)))))))))).	9714	9734	1	-20.7	0	0.0503807	0.5	0	0	-9.54656	18	20	10	3UTR		0	0
hsa-miR-136-5p	NM_001308023	TNS1	ACTCCATTTGTTTTGATGATGGA#CCATCATTGAGAACAAATGT#....((((((((((((((((((.#)))))))).)))))))))).	9899	9919	1	-20.7	0	0.0503807	0.5	0	0	-9.54656	18	20	10	3UTR		0	0
hsa-miR-136-5p	NM_001308390	DLGAP1	ACTCCATTTGTTTTGATGATGGA#TCTTTTAAAAAAGCAGATGGAGC#.(((((((((((((..(((.(((#))).)))..))))))))))))).	2636	2659	1	-19.9	1	0.0168464	0.618	0	0	-4.76182	19	23	13	3UTR		0	0
hsa-miR-136-5p	NM_001310	CREBL2	ACTCCATTTGTTTTGATGATGGA#CCATGGTTAAAACAGGAGTT#(((((...(((((((((.((((.#)))).)))))))))))))).	2040	2060	1	-20.8	0	0.00225833	0.588	0	0	-9.69585	18	20	14	3UTR		0	0
hsa-miR-136-5p	NM_001313959	AFF1	ACTCCATTTGTTTTGATGATGGA#CCACGTCGGAGCGGTGAGGAGG#.((((..(((((((((((.(((.#))))))))))))))...)))).	4487	4509	1	-20.6	0	5.56004e-05	0.353	0	0	-7.23797	18	22	14	3UTR		0	0
hsa-miR-136-5p	NM_001316314	PLCB3	ACTCCATTTGTTTTGATGATGGA#CCTCAGGCAAACAGATGGGGTG#(((((((((((((...(((.((.#)))))...))))))))))))).	4192	4214	1	-21.2	1	0.00654948	0.426	0	0	-5.76291	18	22	13	3UTR		0	0
hsa-miR-136-5p	NM_001317073	LOX	ACTCCATTTGTTTTGATGATGGA#TCATCATGGATACATAGGAGA#.((((...(((.((.(((((((.#))))))).)).)))..)))).	2489	2510	1	-17.2	0	0.0307791	0.662	0	0	-13.6339	16	21	7	3UTR		0	0
hsa-miR-136-5p	NM_001317107	OR4E1	ACTCCATTTGTTTTGATGATGGA#TCCAGGCAAAATCTGCCATCAGAGCAATGAAATGGGGA#.(((((((((((((((((.((((#.)))).)))))))))))....)))))).	2270	2308	1	-21	1	0.00208739	0.647	0	0	-3.79332	21	28	11	3UTR		0	0
hsa-miR-136-5p	NM_001317851	HEMK1	ACTCCATTTGTTTTGATGATGGA#TCCCAAGGCCCCATCAGTGCTCTGAGTAGGCTGTCATCAGAACAAAGGGC#..(((.((((((((((((((((.#.))))))))))))))))))).	4346	4396	1	-22.7	0	0.000733516	0.5	0	0	-6.85796	19	21	19	3UTR		0	0
hsa-miR-136-5p	NM_001317911	PPM1L	ACTCCATTTGTTTTGATGATGGA#TCTATCTTAGGACAAATGA#....((((((((((((.((((((#)))))))))))))))))).	7915	7934	1	-18.2	0	0.0184219	0.676	0	0	-9.54656	18	19	18	3UTR		0	0
hsa-miR-136-5p	NM_001317962	PWP1	ACTCCATTTGTTTTGATGATGGA#CTGTTATCAAAGACAAGAGGCAGA#.((((.((((((((((((((((.#)))))))))).)))))).)).)).	2074	2098	1	-17.4	0	0.00801683	0.632	3.02008	3.67862	-5.69428	20	24	10	3UTR		0	0
hsa-miR-136-5p	NM_001318122	AK1	ACTCCATTTGTTTTGATGATGGA#TCATGGCAAGTGGGGC#.(((((((((((.(((.......#))).))))))))))).	2107	2123	1	-17	1	0.00353869	0.574	0	0	-5.08246	14	16	11	3UTR		0	0
hsa-miR-136-5p	NM_001318136	ZNF3	ACTCCATTTGTTTTGATGATGGA#TCCCAGAAATCACACCAGCCTTAGAAAGCGTCAAGGCAAGTGGAT#..((((((((((((((((.....#.)))))))))))))))).	1802	1847	1	-22.1	1	0.000780808	0.485	0	0	-4.957	16	18	16	3UTR		0	0
hsa-miR-136-5p	NM_001318479	TSKU	ACTCCATTTGTTTTGATGATGGA#ATCAAGTCCACCCTTCTCATGTGACAGATGGGGA#.(((((((((((...((((((((#.))))......))))..))))))))))).	1623	1657	1	-19.3	1	0.00573298	0.544	0	0	-6.67474	19	29	11	3UTR		0	0
hsa-miR-136-5p	NM_001318508	FCF1	ACTCCATTTGTTTTGATGATGGA#TTTAAGGAATCAGAGAGACTGATGGAGTT#((((((((.(((((..((((...#.))))..))))).)))))))).	792	821	1	-20.3	1	0.000781156	0.603	0	0	-5.96246	17	22	8	3UTR		0	0
hsa-miR-136-5p	NM_001318825	HEXA	ACTCCATTTGTTTTGATGATGGA#TCCAGGAGTCTATTAAGGAGGCAAAGCAGGCCTAACGGGTATCAAAGCAAAGGAGTG#(((((.((((((((((((.....#.))))))))))))))))).	4237	4294	1	-20.1	0	0.0806391	0.5	0	0	-5.83853	17	19	17	3UTR		0	0
hsa-miR-136-5p	NM_001318915	LSAMP	ACTCCATTTGTTTTGATGATGGA#CCATCATCAGAACCGAGTGGGGA#.(((((((((((((((((((((.#))))))))))))).)))))))).	2560	2583	1	-29.6	1	6.21163e-06	0.559	0.19297	0.748268	-3.79332	21	23	13	3UTR		0	0
hsa-miR-136-5p	NM_001319073	SACM1L	ACTCCATTTGTTTTGATGATGGA#TCCATTGTGCAGAACTGGAGTC#((((((...((((((((((((((#)))))))).)))))))))))).	1910	1932	1	-20.4	0	2.32853e-06	0.485	1.241	1.6827	-8.85129	20	22	12	3UTR		0	0
hsa-miR-136-5p	NM_001319999	RACGAP1	ACTCCATTTGTTTTGATGATGGA#CCATGGAACATAGCCACATCTAGATAGATGTGAGC#.((((((((((((.((((.(((.#.))))))).))))))))).))).	2928	2963	1	-19.9	1	0.000104739	0.676	0	0	-4.65016	19	23	9	3UTR		0	0
hsa-miR-136-5p	NM_001320156	NRXN1	ACTCCATTTGTTTTGATGATGGA#TCCATTATTGGAAATGCTAAGCAAGTGGAA#..(((((((((((((((((((((#))))))))))))........))))))))).	3610	3640	1	-20.6	1	0.00607612	0.735	0	0	-4.957	21	30	12	3UTR		0	0
hsa-miR-136-5p	NM_001320157	NRXN1	ACTCCATTTGTTTTGATGATGGA#TCCATTATTGGAAATGCTAAGCAAGTGGAA#..(((((((((((((((((((((#))))))))))))........))))))))).	3601	3631	1	-20.6	1	0.00607612	0.735	0	0	-4.957	21	30	12	3UTR		0	0
hsa-miR-136-5p	NM_001320899	FHIT	ACTCCATTTGTTTTGATGATGGA#TCCTAAGATTTTGCCAAGACTGTCATCATTACCTGGAGTA#((((((...((..(((((((((.#.)))))))))..)).)))))).	3148	3188	1	-21	0	0.0179926	0.603	0.0236164	0.309529	-13.4872	17	22	9	3UTR		0	0
hsa-miR-136-5p	NM_001321081	EZH1	ACTCCATTTGTTTTGATGATGGA#CCACGTCATGATGGATGGGGC#.(((((((((((.(((((.(((.#)))))))).))))))))))).	4474	4495	1	-21.9	1	0.0508874	0.368	0	0	-5.08246	19	21	11	3UTR		0	0
hsa-miR-136-5p	NM_001321082	EZH1	ACTCCATTTGTTTTGATGATGGA#CCACGTCATGATGGATGGGGC#.(((((((((((.(((((.(((.#)))))))).))))))))))).	4381	4402	1	-21.9	1	0.0508874	0.368	0	0	-5.08246	19	21	11	3UTR		0	0
hsa-miR-136-5p	NM_025235	TNKS2	ACTCCATTTGTTTTGATGATGGA#TCCGAAAGTCATTTCTTGGAACACAAGTGGAGTA#(((((((((((((((((((((((#)))....)))))).....))).))))))))))).	5481	5515	1	-19.1	1	0.00202433	0.706	1.46849	1.06859	-3.93757	23	34	11	3UTR		0	0
hsa-miR-136-5p	NM_025235	TNKS2	ACTCCATTTGTTTTGATGATGGA#TCCACTGAACCTAAAATCATCAAAGCAGCAGTGGC#...(((((((((((((((((...#.)))))))))))))..)))).	3788	3823	1	-18.8	0	0.000442368	0.618	1.14319	1.97648	-6.51454	17	21	13	3UTR		0	0
hsa-miR-136-5p	NM_030766	BCL2L14	ACTCCATTTGTTTTGATGATGGA#CGTTGGCCTCAGATGGACTACAGGAGATTACAACGTACAAGGCAGATGGAGC#.(((((((((((((((((.((..#.)).))).)))))))))))))).	1448	1500	1	-22.5	1	0.0142628	0.588	0	0	-3.79332	19	23	14	3UTR		0	0
hsa-miR-136-5p	NM_030813	CLPB	ACTCCATTTGTTTTGATGATGGA#GTCAAGGCAGGTGGAC#..(((((((((((((((......#))))))))))))))).	9369	9385	1	-19.1	1	0.000544626	0.456	0	0	-4.957	15	16	15	3UTR		0	0
hsa-miR-136-5p	NM_030954	RNF170	ACTCCATTTGTTTTGATGATGGA#CTGTCATAAAACAGATGGT#...(((((((((((.(((((((.#)))))))))))))))))).	3467	3486	1	-19.4	0	0.0162854	0.632	0	0	-7.24999	18	19	18	3UTR		0	0
hsa-miR-136-5p	NM_030961	TRIM56	ACTCCATTTGTTTTGATGATGGA#CATCATCAAAGTCCGGGTGGAC#..(((((((((((((((((((..#)))))))))))..)))))))).	4296	4318	1	-21.4	1	3.73112e-05	0.618	0	0	-4.957	19	22	11	3UTR		0	0
hsa-miR-136-5p	NM_031229	RBCK1	ACTCCATTTGTTTTGATGATGGA#CCGTCAGCCAGGACAGGTGGAGTG#(((((((((((((((.((((((.#))))))..))))))))))))))).	2736	2760	1	-29.3	1	0.000692121	0.441	0	0	-4.17062	21	24	15	3UTR		0	0
hsa-miR-136-5p	NM_031267	CDK13	ACTCCATTTGTTTTGATGATGGA#TCCATTATCACTAAATGGAA#..((((((((...((((((((((#)))))))))).)))))))).	6153	6173	1	-20.7	1	0.017677	0.662	0.458126	0.991457	-12.4177	18	20	10	3UTR		0	0
hsa-miR-136-5p	NM_031268	PDPK1	ACTCCATTTGTTTTGATGATGGA#TCTCTCAGATCTCTCAGGGCGTCTGGTTATAGGGAAACAAGTGGAGC#.(((((((((((((.(((((.(.#.).)))))...))))))))))))).	3385	3432	1	-19.5	1	0.00649003	0.471	0	0	-4.52877	19	25	13	3UTR		0	0
hsa-miR-136-5p	NM_031361	CERT1	ACTCCATTTGTTTTGATGATGGA#CCACATCATAAATGGAGG#.(((((((((...(((((.(((.#))))))))))))))))).	7552	7570	1	-19.7	1	0.00261829	0.618	0	0	-11.254	17	18	17	3UTR		0	1
hsa-miR-136-5p	NM_031439	SOX7	ACTCCATTTGTTTTGATGATGGA#CCATCATCGAAACTAATGGGGG#.(((((((.(((((((((((((.#))))))))))))).))))))).	1548	1570	1	-29.6	1	5.49403e-05	0.515	0	0	-4.84971	20	22	13	3UTR		0	0
hsa-miR-136-5p	NM_031445	AMMECR1L	ACTCCATTTGTTTTGATGATGGA#CATCATTGGAGCAGATGC#....(((((((((((((((((..#))))))))))))))))).	1235	1253	1	-19.8	0	0.00109673	0.5	1.23187	1.59383	-9.54656	17	18	17	3UTR		0	1
hsa-miR-136-5p	NM_031461	CRISPLD1	ACTCCATTTGTTTTGATGATGGA#TCCATCATCAATTCCACTTACTATTGTAATACCTTCAGCTGGAGC#.(((((.(((..(((((((((((#)))))))))))........................))).))))).	3766	3811	1	-21.1	0	0.00267694	0.632	0	0	-11.5086	19	45	11	3UTR		0	0
hsa-miR-136-5p	NM_031490	LONP2	ACTCCATTTGTTTTGATGATGGA#CCTAGCACTTTAGGAAATCGAGGCGAGTGGAT#..(((((((((((((((......#.))))))))))))))).	4098	4130	1	-19.1	1	0.00255989	0.485	0	0	-4.957	15	17	15	3UTR		0	0
hsa-miR-136-5p	NM_031901	MRPS21	ACTCCATTTGTTTTGATGATGGA#TCCATCTCAAAACAAAAAAACGGAGA#.((((.((((((((((.((((((#)))))))))))))))).....)))).	933	959	1	-22.1	0	0.0576243	0.544	0	0	-5.69428	20	26	16	3UTR		0	0
hsa-miR-136-5p	NM_032103	PPP1R12B	ACTCCATTTGTTTTGATGATGGA#TCCACATAAGGGAGATGGAGA#.((((((((.((((.(((.((((#))))))))))).)))))))).	11601	11622	1	-19	1	0.0242826	0.529	0	0	-5.77128	19	21	11	3UTR		0	0
hsa-miR-136-5p	NM_032104	PPP1R12B	ACTCCATTTGTTTTGATGATGGA#TCCACATAAGGGAGATGGAGA#.((((((((.((((.(((.((((#))))))))))).)))))))).	11782	11803	1	-19	1	0.0242826	0.529	0	0	-5.77128	19	21	11	3UTR		0	0
hsa-miR-136-5p	NM_032124	HDHD2	ACTCCATTTGTTTTGATGATGGA#TCCTTTTAAAATATTCATCAGGTTAGGTGGGGC#.(((((((((.((((((((....#.)))))))).))))))))).	1159	1192	1	-19.8	1	0.000897267	0.544	0	0	-6.6181	17	20	9	3UTR		0	0
hsa-miR-136-5p	NM_032143	ZRANB3	ACTCCATTTGTTTTGATGATGGA#GTCAGAGCAAGTGGCAGA#.((((((((((((((((......#)))))))))))))).)).	5517	5535	1	-19.2	1	0.00309706	0.471	0	0	-3.79332	16	18	14	3UTR		0	0
hsa-miR-136-5p	NM_032319	PRADC1	ACTCCATTTGTTTTGATGATGGA#CATCTGGGGACAAGTGGAGC#.(((((((((((((.(.((((..#))))).))))))))))))).	733	753	1	-22.3	1	0.00011839	0.485	0	0	-4.52877	18	20	13	3UTR		0	0
hsa-miR-136-5p	NM_032333	PRXL2A	ACTCCATTTGTTTTGATGATGGA#CATCATCAAGACCTACCAGGGAGC#.((((....((((((((((((..#)))))))))))).......)))).	2031	2055	1	-20.8	0	0.00112644	0.485	0	0	-10.608	16	24	12	3UTR		0	0
hsa-miR-136-5p	NM_032424	MSANTD4	ACTCCATTTGTTTTGATGATGGA#CCAATTTGGTGATGTCTGGAGACATGTTGGGTTGTCAAAACTGGGGTGGGGA#.(((((((((((((((((((...#.)))))))))))..)))))))).	2800	2852	1	-18.6	1	0.00887032	0.5	0	0	-3.79332	19	23	11	3UTR		0	0
hsa-miR-136-5p	NM_032486	DCTN5	ACTCCATTTGTTTTGATGATGGA#ATCAGGACAAAAGGGGTA#(((((.(((((((((((......#))))))))))).))))).	8148	8166	1	-18.3	0	0.0302771	0.691	0	0	-5.83853	16	18	11	3UTR		0	0
hsa-miR-136-5p	NM_032503	MCHR2	ACTCCATTTGTTTTGATGATGGA#GTGGAGGCAGGTGGAT#..((((((((((((.((......#)).)))))))))))).	2058	2074	1	-15.8	1	0.00551248	0.485	0	0	-5.69245	14	16	12	3UTR		0	0
hsa-miR-136-5p	NM_032526	NT5C1A	ACTCCATTTGTTTTGATGATGGA#CCATCATTAATAGACACAGACAGCCCTGGGCAATGGAGA#.(((((((((((((((((((((.#))))))))))..))))...............))))))).	3779	3818	1	-20.7	1	0.001292	0.618	0	0	-3.79332	21	39	10	3UTR		0	0
hsa-miR-136-5p	NM_032538	TTBK1	ACTCCATTTGTTTTGATGATGGA#TCAAAGCAGGTGGAGA#.(((((((((((((((.......#))))))))))))))).	5250	5266	1	-21	1	1.04255e-05	0.456	0	0	-3.79332	15	16	15	3UTR		0	0
hsa-miR-136-5p	NM_032557	USP38	ACTCCATTTGTTTTGATGATGGA#CTATCATCTTATAATAAGTGGAA#..((((((((((..((((((((.#))))))))....)))))))))).	6765	6788	1	-21	1	0.0209718	0.632	0.309366	0.220809	-7.10297	18	23	10	3UTR		0	0
hsa-miR-136-5p	NM_032646	TTYH2	ACTCCATTTGTTTTGATGATGGA#TCTGTTTTGGAAGAACCACCTGTCATCAAAACATGGAC#..((((..((((((((((((((.#.)))))))))))))))))).	3070	3108	1	-21.9	0	0.00553873	0.5	0	0	-8.81432	18	20	18	3UTR		0	0
hsa-miR-136-5p	NM_032784	RSPO3	ACTCCATTTGTTTTGATGATGGA#TCAAAACAAATAGGAGTT#((((((((((((((((.......#))))))))))).))))).	1736	1754	1	-18.3	1	0.068701	0.632	0	0	-3.93757	16	18	11	3UTR		0	0
hsa-miR-136-5p	NM_032786	ZC3H10	ACTCCATTTGTTTTGATGATGGA#CAGGACAGGTGGAGTT#(((((((((((((((........#))))))))))))))).	2487	2503	1	-20	1	0.0537549	0.5	0	0	-4.17062	15	16	15	3UTR		1	0
hsa-miR-136-5p	NM_032924	ZNF3	ACTCCATTTGTTTTGATGATGGA#TCCCAGAAATCACACCAGCCTTAGAAAGCGTCAAGGCAAGTGGAT#..((((((((((((((((.....#.)))))))))))))))).	1774	1819	1	-22.1	1	0.000780808	0.485	0	0	-4.957	16	18	16	3UTR		0	0
hsa-miR-136-5p	NM_032970	SEC22C	ACTCCATTTGTTTTGATGATGGA#CCATCTTTAATTGTAACAAATGGGGTG#((((((((((((((((.(((((.#))))).))))....)))))))))))).	4631	4658	1	-23.2	1	0.00627239	0.544	0	0	-3.93757	21	27	12	3UTR		0	0
hsa-miR-136-5p	NM_033035	TSLP	ACTCCATTTGTTTTGATGATGGA#CTAAAAATTTACAAGAGAAGAAAGTGAAAGCAAATGGGGTT#((((((((((((((.((......#.)).)))))))))))))).	1065	1106	1	-18.7	1	0.0138073	0.706	0	0	-4.67302	16	19	14	3UTR		0	0
hsa-miR-136-5p	NM_033110	GGACT	ACTCCATTTGTTTTGATGATGGA#CCAGGCAGCGCGCTCATCCTCAAAACAAACAAAAACAGTGGAGA#.(((((((((((((((.(((((.#.))))).))))))))).........)))))).	2010	2054	1	-21.3	1	0.0582243	0.456	0	0	-3.79332	20	32	9	3UTR		0	0
hsa-miR-136-5p	NM_033116	NEK9	ACTCCATTTGTTTTGATGATGGA#CCAGTTCAAAGGGGGATGGAGTA#(((((((((.((((((...(((.#)))..))))))..))))))))).	5226	5249	1	-19.3	1	0.0538587	0.588	5.60836	3.83329	-5.18008	18	23	9	3UTR		0	0
hsa-miR-136-5p	NM_033138	CALD1	ACTCCATTTGTTTTGATGATGGA#CCGTCATTGGAGTGAAATGGAT#..(((((((.((((((((((((.#))))))))))))..))))))).	4496	4518	1	-20.5	1	0.00605489	0.559	0	0	-6.19951	19	22	12	3UTR		0	0
hsa-miR-136-5p	NM_033139	CALD1	ACTCCATTTGTTTTGATGATGGA#CCGTCATTGGAGTGAAATGGAT#..(((((((.((((((((((((.#))))))))))))..))))))).	3709	3731	1	-20.5	1	0.00605489	0.559	0	0	-6.19951	19	22	12	3UTR		0	0
hsa-miR-136-5p	NM_033157	CALD1	ACTCCATTTGTTTTGATGATGGA#CCGTCATTGGAGTGAAATGGAT#..(((((((.((((((((((((.#))))))))))))..))))))).	3806	3828	1	-20.5	1	0.00605489	0.559	0	0	-6.19951	19	22	12	3UTR		0	0
hsa-miR-136-5p	NM_033167	B3GALNT1	ACTCCATTTGTTTTGATGATGGA#TCTTTAAGACAGATGGTGGTA#((((((((((((((((.((....#)).))))))))))))).))).	3088	3109	1	-17.6	1	0.00876989	0.618	0	0	-3.93757	18	21	13	3UTR		0	0
hsa-miR-136-5p	NM_033168	B3GALNT1	ACTCCATTTGTTTTGATGATGGA#TCTTTAAGACAGATGGTGGTA#((((((((((((((((.((....#)).))))))))))))).))).	2874	2895	1	-17.6	1	0.00876989	0.618	0.144987	0.28087	-3.93757	18	21	13	3UTR		0	0
hsa-miR-136-5p	NM_033223	GABRG3	ACTCCATTTGTTTTGATGATGGA#CCACACTCGAAGCAACAGGAGA#.((((..(((((((((((.(((.#))))).)))))))))..)))).	5646	5668	1	-19.4	0	0.00275942	0.5	0	0	-7.23797	18	22	9	3UTR		0	0
hsa-miR-136-5p	NM_033224	PURB	ACTCCATTTGTTTTGATGATGGA#CTATCATTTCAGCAAGTGGAA#..((((((((((..((((((((.#))))))))..)))))))))).	4517	4538	1	-21.7	1	0.00434709	0.603	0	0	-7.10297	18	21	10	3UTR	MIRT404278	1	0
hsa-miR-136-5p	NM_033226	ABCC12	ACTCCATTTGTTTTGATGATGGA#CCATTATCAGAAGGAAAAAGAGC#.(((..(((.((((((((((((.#)))))))))))).)))...))).	4951	4974	1	-19.4	0	0.0309841	0.588	0	0	-11.0558	18	23	12	3UTR		1	0
hsa-miR-136-5p	NM_033390	ZC3H12C	ACTCCATTTGTTTTGATGATGGA#TCCATCATTAAATTAAATC#.....(((((.((((((((((((#)))))))))))).))))).	5363	5382	1	-16.8	0	0.318232	0.662	0	0	-16.4904	17	19	12	3UTR		0	0
hsa-miR-136-5p	NM_033419	PGAP3	ACTCCATTTGTTTTGATGATGGA#TCCATCCCAAAGGCAGTCTCCGTGGTTGAAGCAGACTGGAT#..(((((((((((((((.(((((#.))))).))))))))))).)))).	2481	2522	1	-21.8	1	3.36726e-05	0.441	0	0	-4.957	20	24	11	3UTR		0	0
hsa-miR-136-5p	NM_033426	CIPC	ACTCCATTTGTTTTGATGATGGA#CCAGATCAGCAAATGGAGG#.((((((((((..((((..(((.#))).)))))))))))))).	3816	3835	1	-20.6	1	0.00324982	0.5	1.69072	1.32958	-8.42926	17	19	14	3UTR		0	1
hsa-miR-136-5p	NM_033484	FBXO4	ACTCCATTTGTTTTGATGATGGA#TCAAAGCAAATGGAA#..((((((((((((((.......#)))))))))))))).	967	982	1	-18.7	1	0.00704521	0.691	0.302732	0.0215048	-4.957	14	15	14	3UTR		0	0
hsa-miR-136-5p	NM_033510	DISP2	ACTCCATTTGTTTTGATGATGGA#CCATCATCATTATTGTTGGAGC#.(((((...((..(((((((((.#)))))))))..))...))))).	5900	5922	1	-23	0	0.0419162	0.529	0	0	-13.343	16	22	9	3UTR		0	0
hsa-miR-136-5p	NM_033551	LARP1	ACTCCATTTGTTTTGATGATGGA#TCCATCCTTGAAAAAATGGGGA#.((((((((.((((((.((((((#)))))).)))))))))))))).	4415	4437	1	-19.7	1	0.000831	0.676	0	0	-5.03583	20	22	14	3UTR		0	0
hsa-miR-136-5p	NM_052851	STARD13	ACTCCATTTGTTTTGATGATGGA#TACTCCTCCTTAAAGCAAATGGGGG#.(((((((((((((((.((.(((#.))))).))))))))))))))).	4056	4081	1	-23.5	1	0.000168141	0.647	0	0	-3.79332	20	23	15	3UTR		0	0
hsa-miR-136-5p	NM_052869	TTYH2	ACTCCATTTGTTTTGATGATGGA#TCTGTTTTGGAAGAACCACCTGTCATCAAAACATGGAC#..((((..((((((((((((((.#.)))))))))))))))))).	2894	2932	1	-21.9	0	0.00553873	0.5	0.188348	-0.312803	-8.81432	18	20	18	3UTR		0	0
hsa-miR-136-5p	NM_052903	TUBGCP5	ACTCCATTTGTTTTGATGATGGA#CCACAGTCCAGACAGATGGAT#..(((((((((((.(((..(((.#)))..))).))))))))))).	3518	3539	1	-21.1	1	4.77973e-06	0.544	0.212629	0.169139	-5.81384	17	21	11	3UTR		0	0
hsa-miR-136-5p	NM_053035	MRPS33	ACTCCATTTGTTTTGATGATGGA#TTGGGAGGTCGAGGCGGGTGGAT#..(((((((((((((((......#.))))))))))))))).	1811	1834	1	-18.2	1	0.00025628	0.397	-0.234974	0.114945	-4.957	15	17	15	3UTR		0	0
hsa-miR-136-5p	NM_054021	GPR101	ACTCCATTTGTTTTGATGATGGA#TCCAGAGTCAACCAACTGTTCATGCAGAAATCCACTGTCAATATGGGTGGAGG#.((((((((((.((((((.((((#.)))).)))))).)))))))))).	3357	3410	1	-21.6	1	0.00910087	0.574	0	0	-7.14013	20	24	10	3UTR		0	0
hsa-miR-136-5p	NM_054025	B3GAT1	ACTCCATTTGTTTTGATGATGGA#TGGAAGCAAGTGGGGTG#((((((((((((((.(.......#).)))))))))))))).	3433	3450	1	-18.4	1	0.00152471	0.412	0	0	-4.67302	15	17	14	3UTR		0	0
hsa-miR-136-5p	NM_080612	GAB3	ACTCCATTTGTTTTGATGATGGA#TCTGTCCTATTGGAGCAAAGATTGGAGTG#(((((((((((((((((((((((#))))))..)))))))))))...)))))).	2061	2090	1	-19.1	1	0.00277496	0.529	0	0	-3.93757	23	29	11	3UTR		0	0
hsa-miR-136-5p	NM_080873	ASB11	ACTCCATTTGTTTTGATGATGGA#CTATCATCTAGACGGTGGAGA#.(((((.((((((.((((((((.#)))))))).))))))))))).	2433	2454	1	-22.6	0	0.000677215	0.5	0	0	-6.19385	19	21	11	3UTR		0	0
hsa-miR-136-5p	NM_130459	TOR2A	ACTCCATTTGTTTTGATGATGGA#TCCACCCCACACCCTGTGTCCATATCAAGCCAGGTGGAGC#.(((((((((.((((((.(((((#.))))))))))).))))))))).	2327	2367	1	-23.5	1	0.000137382	0.441	0.205926	0.359652	-6.6181	20	23	11	3UTR		0	0
hsa-miR-136-5p	NM_130459	TOR2A	ACTCCATTTGTTTTGATGATGGA#CCATGGAGGGGGAAGTGGAGC#.((((((((.((((..(.((((.#)))).).)))).)))))))).	1156	1177	1	-19.1	1	0.00586688	0.382	0.289142	-0.133247	-6.00433	17	21	8	3UTR		0	0
hsa-miR-136-5p	NM_133265	AMOT	ACTCCATTTGTTTTGATGATGGA#TCCATCATCAGTAGGACAAGTGTCGGGAGTT#(((((((((((((((((((((((#)))))))))))...)))))))....))))).	6222	6253	1	-24.8	1	0.00232023	0.574	2.4563	2.08347	-3.93757	23	31	11	3UTR		0	0
hsa-miR-136-5p	NM_133468	BMPER	ACTCCATTTGTTTTGATGATGGA#CCATTATTTAAGCATTTGGGGG#.(((((..(((((.((((((((.#)))))))).)))))..))))).	4136	4158	1	-22.4	0	0.000660282	0.603	0	0	-8.50749	18	22	8	3UTR		0	0
hsa-miR-136-5p	NM_133486	MBNL3	ACTCCATTTGTTTTGATGATGGA#TCCCGACCATCATCAAATTGGAGACTTGGAGTT#((((((((((.(((((((((((.#.))))))))))).))))....)))))).	10403	10436	1	-22.8	1	2.16618e-05	0.559	0	0	-6.76235	21	28	11	3UTR		0	1
hsa-miR-136-5p	NM_138446	MALSU1	ACTCCATTTGTTTTGATGATGGA#CCTTTATCCTGGAAATGTCATCAGAATTTCCTGGAGTT#((((((...((((((((((((((#.))).......)))))))))))....)))))).	937	975	1	-20.2	0	0.000194951	0.529	0.923058	2.40783	-8.85129	20	33	11	3UTR		0	0
hsa-miR-136-5p	NM_138551	TSLP	ACTCCATTTGTTTTGATGATGGA#CTAAAAATTTACAAGAGAAGAAAGTGAAAGCAAATGGGGTT#((((((((((((((.((......#.)).)))))))))))))).	808	849	1	-18.7	1	0.0138073	0.706	5.08282	4.23809	-4.67302	16	19	14	3UTR		0	0
hsa-miR-136-5p	NM_138722	BCL2L14	ACTCCATTTGTTTTGATGATGGA#CGTTGGCCTCAGATGGACTACAGGAGATTACAACGTACAAGGCAGATGGAGC#.(((((((((((((((((.((..#.)).))).)))))))))))))).	1295	1347	1	-22.5	1	0.0142628	0.588	0	0	-3.79332	19	23	14	3UTR		0	0
hsa-miR-136-5p	NM_138723	BCL2L14	ACTCCATTTGTTTTGATGATGGA#CGTTGGCCTCAGATGGACTACAGGAGATTACAACGTACAAGGCAGATGGAGC#.(((((((((((((((((.((..#.)).))).)))))))))))))).	1241	1293	1	-22.5	1	0.0142628	0.588	-0.393751	-0.40714	-3.79332	19	23	14	3UTR		0	0
hsa-miR-136-5p	NM_138735	NRXN1	ACTCCATTTGTTTTGATGATGGA#TCCATTATTGGAAATGCTAAGCAAGTGGAA#..(((((((((((((((((((((#))))))))))))........))))))))).	5202	5232	1	-20.6	1	0.00607612	0.735	0	0	-4.957	21	30	12	3UTR		0	0
hsa-miR-136-5p	NM_138991	BACE2	ACTCCATTTGTTTTGATGATGGA#CCACGCGGAGCAAGGATTGGTTCATTCAACGGATGGAGA#.(((((((((((..(((((....#.))))).))))))))))).	5678	5717	1	-17.8	1	0.0225081	0.441	0	0	-5.9393	16	19	11	3UTR		0	0
hsa-miR-136-5p	NM_138992	BACE2	ACTCCATTTGTTTTGATGATGGA#CCACGCGGAGCAAGGATTGGTTCATTCAACGGATGGAGA#.(((((((((((..(((((....#.))))).))))))))))).	5659	5698	1	-17.8	1	0.0225081	0.441	0	0	-5.9393	16	19	11	3UTR		0	0
hsa-miR-136-5p	NM_139162	MIEF2	ACTCCATTTGTTTTGATGATGGA#CAGAACAAAGGAGG#.((((.(((((((((........#))))))))))))).	1547	1561	1	-15.7	0	0.000661441	0.574	0	0	-5.92733	13	14	13	3UTR		0	0
hsa-miR-136-5p	NM_139318	KCNH5	ACTCCATTTGTTTTGATGATGGA#CCATTATCAAAATTAACCTTATTGGAGC#.(((((...(((((((((((((.#))))))))))))).........))))).	6651	6679	1	-20.6	0	0.0297751	0.691	0	0	-8.70704	18	28	13	3UTR		0	0
hsa-miR-136-5p	NM_144599	NIPA1	ACTCCATTTGTTTTGATGATGGA#TCCATCAGGCGGGATTGGATGGAGTC#((((((((.((((((.(((((((#)))))))..))))))..)))))))).	4902	4928	1	-23.1	1	0.00133797	0.471	0	0	-5.22701	21	26	8	3UTR		0	0
hsa-miR-136-5p	NM_144628	TBC1D20	ACTCCATTTGTTTTGATGATGGA#TCATCAGGGCAAAGGAA#..(((.(((((((((((((....#)))))))))))))))).	3212	3229	1	-18.6	0	1.80296e-05	0.588	0	0	-6.85796	16	17	16	3UTR		0	0
hsa-miR-136-5p	NM_144660	SAMD8	ACTCCATTTGTTTTGATGATGGA#TCCTCATTAATGCAAATGTAGG#.((.(((((((.(((((((.(((#)))))))))).))))))).)).	2182	2204	1	-18.7	0	0.01153	0.574	0	0	-10.1722	19	22	10	3UTR		0	0
hsa-miR-136-5p	NM_144970	CXorf38	ACTCCATTTGTTTTGATGATGGA#TCCAGCCGCCCACCAAGGATGTCATCTGTAGAATGGGTGGAGG#.((((((((((((((..(((((.#.)))))..)))))))))))))).	2824	2867	1	-21	1	0.0112024	0.515	0	0	-4.02637	19	23	14	3UTR		0	0
hsa-miR-136-5p	NM_145063	OARD1	ACTCCATTTGTTTTGATGATGGA#ATCATGAAAACAAGTGA#....((((((((((.(((((...#))))).)))))))))).	1312	1329	1	-17	0	0.0210588	0.662	4.74736	2.61102	-10.282	15	17	10	3UTR		0	0
hsa-miR-136-5p	NM_145262	GLYCTK	ACTCCATTTGTTTTGATGATGGA#TCCAGCCAGACTGGCAGATGGGGG#.(((((((((((....((.((((#))))..))....))))))))))).	1835	1859	1	-20	1	3.05246e-09	0.441	0	0	-6.90779	17	24	11	3UTR		0	0
hsa-miR-136-5p	NM_145759	TRAF5	ACTCCATTTGTTTTGATGATGGA#TTCATCATCGAAATAGTGA#....((.((((((((((((((((#)))))))))))))))))).	3903	3922	1	-18.1	0	0.0251023	0.603	0	0	-11.0902	18	19	18	3UTR		0	0
hsa-miR-136-5p	NM_145811	CACNG5	ACTCCATTTGTTTTGATGATGGA#TCCAGGTTCCCATCCAAAGATAAATGGGGG#.(((((((((((((...(((((.#.)))))..))))))))))))).	9083	9113	1	-22.8	1	0.00616038	0.574	0	0	-4.76182	18	22	13	3UTR		0	0
hsa-miR-136-5p	NM_147134	NFX1	ACTCCATTTGTTTTGATGATGGA#CCATCAGTCAACAAGTGGAT#..(((((((((..(((((((((.#)))))).)))))))))))).	2603	2623	1	-21.3	1	0.0433026	0.544	0	0	-9.59293	18	20	12	3UTR		0	0
hsa-miR-136-5p	NM_147188	FBXO22	ACTCCATTTGTTTTGATGATGGA#TCTCAAAACAAATGGAT#..((((((((((((((.((....#)))))))))))))))).	6450	6467	1	-19.2	1	0.0487231	0.794	0	0	-4.957	16	17	16	3UTR		0	0
hsa-miR-136-5p	NM_148960	CLDN19	ACTCCATTTGTTTTGATGATGGA#CCACAAGGGAAGAGGTGGAGG#.((((((((.((((..((.(((.#)))))..)))).)))))))).	2541	2562	1	-18.8	1	0.00361163	0.426	0.0475473	-0.0346823	-6.00433	17	21	8	3UTR		0	0
hsa-miR-136-5p	NM_152259	TICRR	ACTCCATTTGTTTTGATGATGGA#CCTCATTTATGCAAATGGAGA#.((((((((((...(((((.((.#)))))))...)))))))))).	6174	6195	1	-21.8	1	0.0397805	0.412	0	0	-9.2861	17	21	10	3UTR		0	0
hsa-miR-136-5p	NM_152263	TPM3	ACTCCATTTGTTTTGATGATGGA#CCATCATTGAGATAAGGAA#..(((..(((((((((((((((.#)))))))))))))))))).	6304	6323	1	-19.5	0	0.00700618	0.632	0	0	-8.40165	18	19	18	3UTR		0	1
hsa-miR-136-5p	NM_152346	SLC43A2	ACTCCATTTGTTTTGATGATGGA#CCATCATCTGCAAAAGGGAGG#.((((.(((((...((((((((.#)))))))).)))))..)))).	6508	6529	1	-22.4	0	0.00572861	0.485	0	0	-11.1871	17	21	8	3UTR		0	1
hsa-miR-136-5p	NM_152377	C1orf87	ACTCCATTTGTTTTGATGATGGA#CATTGTCAGAGTGGAGG#.((((((....((((((((((..#)))))))))))))))).	1841	1858	1	-17.5	1	0.00364099	0.5	4.24119	3.76489	-11.2306	16	17	16	3UTR		0	0
hsa-miR-136-5p	NM_152386	SGPP2	ACTCCATTTGTTTTGATGATGGA#TCAAGACATTTGGAGTT#((((((..((((((((.......#))))))))..)))))).	4338	4355	1	-18.7	0	0.00252766	0.5	0.88545	1.46685	-7.7949	14	17	8	3UTR		0	0
hsa-miR-136-5p	NM_152412	ZNF572	ACTCCATTTGTTTTGATGATGGA#CTATAAAGTTTCTTTGATGTGTTTGTCAAAACATTTGGAA#..((((..(((((((((((....#.)))))))))))..)))).	1823	1863	1	-17.8	0	0.00795657	0.662	0	0	-8.81432	15	19	11	3UTR		0	0
hsa-miR-136-5p	NM_152464	TMEM199	ACTCCATTTGTTTTGATGATGGA#TCCATCAGGAGCAAATGGAA#..((((((((((((..(((((((#))))))))))))))))))).	962	982	1	-23.2	1	0.00182087	0.5	1.34635	2.34132	-5.9255	19	20	19	3UTR		0	0
hsa-miR-136-5p	NM_152515	CKAP2L	ACTCCATTTGTTTTGATGATGGA#CCGTTATGGAAAACGGTATGGAGG#.(((((((((((((.(((((((.#)))))))..))))))).)))))).	3751	3775	1	-20.8	1	0.00229009	0.588	1.33103	0.663455	-4.52877	20	24	7	3UTR		0	0
hsa-miR-136-5p	NM_152581	MOSPD2	ACTCCATTTGTTTTGATGATGGA#TCTATTGTCCCATCTTCACCCCCATTCCAGAGCAGAGGAGTC#(((((.(((((((((..(((((.#.))))).)))))))))))))).	2497	2539	1	-21.2	0	2.75617e-05	0.471	0	0	-6.07158	19	22	14	3UTR		0	0
hsa-miR-136-5p	NM_152625	ZNF366	ACTCCATTTGTTTTGATGATGGA#TCGGCTGTCTTCATCAGATTGAGCATTTGGAGC#.(((((..(((((...(((((((#.)))))))....)))))..))))).	3036	3069	1	-20.4	0	0.000328635	0.632	0.881934	0.682007	-9.47598	17	25	7	3UTR		0	0
hsa-miR-136-5p	NM_152721	DOK6	ACTCCATTTGTTTTGATGATGGA#TCCATTATCAACAAGAATTGGGGA#.(((((.((.(((((((((((((#))))))))))).)).)).))))).	6811	6835	1	-21.6	0	0.00465027	0.676	0	0	-6.57952	20	24	11	3UTR		0	0
hsa-miR-136-5p	NM_152943	ZNF268	ACTCCATTTGTTTTGATGATGGA#TCCAATCTCAAGATACTTGGGGTG#((((((..((((((((.((((((#)))).))))))))))..)))))).	5404	5428	1	-20.8	0	0.000128339	0.588	0	0	-7.7949	20	24	10	3UTR		0	0
hsa-miR-136-5p	NM_153200	EDF1	ACTCCATTTGTTTTGATGATGGA#AGAGCAAGTGGAGTC#((((((((((((((.........#)))))))))))))).	631	646	1	-17.8	1	0.00249643	0.4	4.49032	5.74067	-4.90607	14	15	14	3UTR		0	0
hsa-miR-136-5p	NM_153219	ZNF524	ACTCCATTTGTTTTGATGATGGA#CCGTTGTGGGAGCAGGTGGAGG#.(((((((((((((.(((((((.#))))))).))))))))))))).	1060	1082	1	-27.2	1	2.64769e-05	0.412	3.63711	3.70052	-4.52877	20	22	13	3UTR		0	0
hsa-miR-136-5p	NM_153256	PROSER2	ACTCCATTTGTTTTGATGATGGA#CCACAAGCGTTATCATCAAAACTATTTAAGGCTGGAGTC#((((((...(((((((((((((.#.)))))))))))))..........)))))).	2755	2794	1	-19.6	0	0.00126398	0.588	0	0	-8.85129	19	31	13	3UTR		0	0
hsa-miR-136-5p	NM_153369	MFSD4B	ACTCCATTTGTTTTGATGATGGA#TCCGTCTCAAAAAAGAAATGGAGA#.((((((((.((((((.((((((#))))))))))))...)))))))).	2612	2636	1	-22	1	0.000134675	0.632	-0.293069	-0.0100196	-5.03583	20	24	12	3UTR		0	1
hsa-miR-136-5p	NM_153498	CAMK1D	ACTCCATTTGTTTTGATGATGGA#TTGGTCACTATCCCTTCTCAGAGCAAGTGGAT#..((((((((((((((.((.(((#.)))..)))))))))))))))).	4611	4643	1	-22.5	1	0.000146254	0.544	0	0	-4.957	19	23	16	3UTR		0	0
hsa-miR-136-5p	NM_153832	GPR161	ACTCCATTTGTTTTGATGATGGA#CCGTCTTCACTGTAGGCAAAGGAGA#.((((.((((((((((.(((((.#))))).)))....))))))))))).	7463	7488	1	-19.3	0	0.0276329	0.574	0	0	-5.69428	19	25	11	3UTR		0	0
hsa-miR-136-5p	NM_170713	RASSF1	ACTCCATTTGTTTTGATGATGGA#TCCTGTGGGGAAAGGGGTTGGGGTGACAGTCATCATCAGGGCCTGGGGC#.(((((...(((((((((((((.#.))))))))))))).))))).	1653	1702	1	-22.2	0	0.000176032	0.5	0	0	-8.70704	18	21	13	3UTR		0	0
hsa-miR-136-5p	NM_170714	RASSF1	ACTCCATTTGTTTTGATGATGGA#TCCTGTGGGGAAAGGGGTTGGGGTGACAGTCATCATCAGGGCCTGGGGC#.(((((...(((((((((((((.#.))))))))))))).))))).	1775	1824	1	-22.2	0	0.000176032	0.5	0	0	-8.70704	18	21	13	3UTR		0	0
hsa-miR-136-5p	NM_170724	PKHD1	ACTCCATTTGTTTTGATGATGGA#TCCATTATTGGAACAGTGTGCCATTCTTGTGCACTGATGGAGG#.((((((((((((((((((((((#)))))))))))))))....................))))))).	11300	11343	1	-22.9	1	0.00481353	0.603	0	0	-3.79332	22	43	15	3UTR		0	0
hsa-miR-136-5p	NM_170725	PGBD2	ACTCCATTTGTTTTGATGATGGA#CATGCAATGTATAAAAATCACATCAGGGTAAATGGGGTA#((((((((((((((((((.(((.#.))))))))))))))))))))).	2584	2623	1	-21	1	0.00401227	0.618	2.14728	1.81733	-3.93757	21	23	21	3UTR		0	0
hsa-miR-136-5p	NM_172071	RC3H1	ACTCCATTTGTTTTGATGATGGA#ATGGTGAAGACAAATGGAT#..((((((((((((.((.((...#)).)).)))))))))))).	10737	10756	1	-18.1	1	0.20494	0.618	0	0	-5.69245	16	19	12	3UTR		0	0
hsa-miR-136-5p	NM_172217	IL16	ACTCCATTTGTTTTGATGATGGA#CCATCATCAGTGGAGC#.((((((......(((((((((.#))))))))))))))).	5801	5817	1	-20.6	1	0.000386696	0.588	0	0	-15.8666	15	16	15	3UTR		0	0
hsa-miR-136-5p	NM_172347	KCNG4	ACTCCATTTGTTTTGATGATGGA#TCCTTTGCATCCAGGGGAGGAGGCAGATGGAGG#.(((((((((((((.....((((#.))))......))))))))))))).	3034	3067	1	-22.4	1	1.2568e-05	0.485	0	0	-4.76182	17	25	13	3UTR		0	0
hsa-miR-136-5p	NM_172375	KCNH5	ACTCCATTTGTTTTGATGATGGA#CCATTATCAAAATTAACCTTATTGGAGC#.(((((...(((((((((((((.#))))))))))))).........))))).	6454	6482	1	-20.6	0	0.0297751	0.691	0	0	-8.70704	18	28	13	3UTR		0	0
hsa-miR-136-5p	NM_173163	NFATC3	ACTCCATTTGTTTTGATGATGGA#CCATCATAAAAACTAGTAGGCTGTGGAGTG#(((((((..(((((.(((((((.#))))))).))))).........))))))).	4452	4482	1	-20.7	1	0.000149777	0.544	0	0	-8.04305	19	30	7	3UTR		0	0
hsa-miR-136-5p	NM_173165	NFATC3	ACTCCATTTGTTTTGATGATGGA#CCATCATAAAAACTAGTAGGCTGTGGAGTG#(((((((..(((((.(((((((.#))))))).))))).........))))))).	4363	4393	1	-20.7	1	0.000149777	0.544	0	0	-8.04305	19	30	7	3UTR		0	0
hsa-miR-136-5p	NM_173473	ANAPC16	ACTCCATTTGTTTTGATGATGGA#CCATCTCTCCTAAACAAATGGTAGA#.((((((((((((.((.(((((.#)))))..))..)))))))))).)).	1286	1311	1	-20.1	1	0.0198246	0.647	0	0	-4.65016	19	25	10	3UTR		0	0
hsa-miR-136-5p	NM_173808	NEGR1	ACTCCATTTGTTTTGATGATGGA#TCTATCATAAAAAGCAATGTCTTCTCTGGAATGGGGC#.(((((((((((((.((((((((#))))))))..))))))).............)))))).	12508	12545	1	-17.9	1	0.00028957	0.647	0	0	-4.52877	21	37	8	3UTR		0	0
hsa-miR-136-5p	NM_174871	PSMD12	ACTCCATTTGTTTTGATGATGGA#TCCATTATATGAACACTGGAT#..((((..(((((..((((((((#))))))))..))))).)))).	2263	2284	1	-16.8	0	0.114835	0.75	0	0	-10.4066	17	21	8	3UTR		0	0
hsa-miR-136-5p	NM_174911	LRATD2	ACTCCATTTGTTTTGATGATGGA#CCACCGTGTAGACAAGTGGGAGG#.((((((((((((..(((.(((.#))).)))..)))))))))).)).	3906	3929	1	-19.1	1	0.010316	0.515	0	0	-5.38561	18	23	10	3UTR		1	0
hsa-miR-136-5p	NM_175066	DDX51	ACTCCATTTGTTTTGATGATGGA#TCCGTCAGCTGATGAATGGAGA#.(((((((((((....(((((((#)))))))...))))))))))).	3220	3242	1	-22.6	1	0.0147967	0.559	0	0	-6.90779	18	22	11	3UTR		0	0
hsa-miR-136-5p	NM_175080	P2RX5	ACTCCATTTGTTTTGATGATGGA#CCATCACAGAGCAAAGTGACCTCCACGTCTGATGCTGGGGTC#(((((((((((((((.((((((.#)))))))))))))))....................)))))).	1485	1527	1	-21.5	1	7.50969e-07	0.456	0	0	-4.17062	21	42	15	3UTR		0	0
hsa-miR-136-5p	NM_175884	CCDC71L	ACTCCATTTGTTTTGATGATGGA#CCATTAGAATTCTTAGAACTATTAATGATCAAGAGGGGTGGAGG#.((((((((.(((((((.((...#.)).))))))).)))))))).	2054	2098	1	-21.3	1	0.000701452	0.647	-0.00811325	-0.179692	-5.03583	17	21	8	3UTR	MIRT708611	0	0
hsa-miR-136-5p	NM_175902	OGFOD3	ACTCCATTTGTTTTGATGATGGA#TCCAGAGGGTCCGTGGCTGTGGTCATGGTCGGGGCAGGTGGAA#..(((((((((((((((.((((.#.)))).))))))))))))))).	3353	3396	1	-23.7	1	0.000135179	0.412	0	0	-4.957	19	22	15	3UTR		0	0
hsa-miR-136-5p	NM_176071	P2RY2	ACTCCATTTGTTTTGATGATGGA#TCCAGCCTAATCAAGTCAAATGGAGA#.(((((((((.((((((..((((#)))).....)))))).))))))))).	1746	1772	1	-21.5	1	0.139989	0.485	1.23296	1.7818	-6.6181	19	26	9	3UTR		1	0
hsa-miR-136-5p	NM_176072	P2RY2	ACTCCATTTGTTTTGATGATGGA#TCCAGCCTAATCAAGTCAAATGGAGA#.(((((((((.((((((..((((#)))).....)))))).))))))))).	1937	1963	1	-21.5	1	0.139989	0.485	0	0	-6.6181	19	26	9	3UTR		1	0
hsa-miR-136-5p	NM_176819	DIPK2B	ACTCCATTTGTTTTGATGATGGA#TCCGTCTCAAAATAAATA#.....(((((((((((.((((((#))))))))))))))))).	3096	3114	1	-17.4	0	0.0862979	0.603	0	0	-13.6656	17	18	17	3UTR		0	0
hsa-miR-136-5p	NM_177532	RASSF6	ACTCCATTTGTTTTGATGATGGA#TAGAGAAGCAAGTGGAGA#.(((((((((((((..((.....#))..))))))))))))).	3369	3387	1	-18.3	1	0.0237814	0.485	0	0	-4.76182	15	18	13	3UTR		0	0
hsa-miR-136-5p	NM_177952	PPM1A	ACTCCATTTGTTTTGATGATGGA#TCCAGCCATGGAAATGTAGGTGGGGTT#((((((((((((((.(((.((((#))))..))).)))))..))))))))).	5047	5074	1	-19.2	1	0.00918399	0.676	0	0	-4.67302	21	27	9	3UTR		0	0
hsa-miR-136-5p	NM_177966	PDE12	ACTCCATTTGTTTTGATGATGGA#TCACATTATTAGGACATGGAA#..((((..(((((((((((((((#)).))))))))))))))))).	4275	4296	1	-17.4	0	0.0230178	0.662	0	0	-8.81432	19	21	17	3UTR		0	0
hsa-miR-136-5p	NM_178006	STARD13	ACTCCATTTGTTTTGATGATGGA#TACTCCTCCTTAAAGCAAATGGGGG#.(((((((((((((((.((.(((#.))))).))))))))))))))).	4136	4161	1	-23.5	1	0.000168141	0.647	0	0	-3.79332	20	23	15	3UTR		0	0
hsa-miR-136-5p	NM_178039	ERC1	ACTCCATTTGTTTTGATGATGGA#CCTCCAGAAAAACGGATGGAA#..((((((((((((..((..((.#))..))..)))))))))))).	5885	5906	1	-19.1	1	6.41105e-05	0.485	0	0	-5.9255	16	21	12	3UTR		0	0
hsa-miR-136-5p	NM_178040	ERC1	ACTCCATTTGTTTTGATGATGGA#CCTCCAGAAAAACGGATGGAA#..((((((((((((..((..((.#))..))..)))))))))))).	5969	5990	1	-19.1	1	6.41105e-05	0.485	0	0	-5.9255	16	21	12	3UTR		0	0
hsa-miR-136-5p	NM_178578	PSMF1	ACTCCATTTGTTTTGATGATGGA#TCCAGTCATGAGTAATCATCAAGGAGCAAGTTGGAGTG#((((((((((((((((((((...#.)))))))..)))))))).))))).	3120	3158	1	-21.8	1	0.000423357	0.618	0	0	-3.93757	20	25	8	3UTR		0	0
hsa-miR-136-5p	NM_178819	GPAT4	ACTCCATTTGTTTTGATGATGGA#TCCATTGCTTCTCTAAAACATCAGGGCTAGTGGAA#..((((((.((((((((((((((#))))).............))))))))).)))))).	4953	4988	1	-19.5	1	0.00057744	0.515	0	0	-6.01339	20	35	9	3UTR		0	0
hsa-miR-136-5p	NM_178841	RNF166	ACTCCATTTGTTTTGATGATGGA#CATTTACAAAATTATATTTTTTAAGAAAACAATCAAAACAAGCATTGGGGG#.((((((((((((((((......#.)))))))))))...))))).	1383	1434	1	-17	1	0.0146713	0.588	0	0	-3.79332	16	21	11	3UTR		0	0
hsa-miR-136-5p	NM_181491	MED22	ACTCCATTTGTTTTGATGATGGA#CCGCCTCTCCTTGCCAGGCCTGCCAACTCAGGGGACAGATGGAGC#.(((((((((((((..((((((.#.)))..))).))))))))))))).	2910	2955	1	-21.3	1	0.0193505	0.397	0	0	-4.76182	19	24	13	3UTR		0	0
hsa-miR-136-5p	NM_181504	PIK3R1	ACTCCATTTGTTTTGATGATGGA#CCAGCAACAGAAAAATGGAGTT#(((((((((.(((((.((.(((.#))).)).)))))))))))))).	2075	2097	1	-18.7	1	0.000726009	0.662	1.76012	3.73902	-5.41313	19	22	14	3UTR		0	0
hsa-miR-136-5p	NM_181552	CUX1	ACTCCATTTGTTTTGATGATGGA#GTTATCAGAGCCATGGAGC#.((((((..(((((((((((...#))))))))))).)))))).	8315	8334	1	-19.5	1	0.00101357	0.559	0	0	-7.16335	17	19	11	3UTR		0	0
hsa-miR-136-5p	NM_181674	PPP2R2B	ACTCCATTTGTTTTGATGATGGA#TCCAGACATCAGGATAGGACAGTGGAGG#.(((((((((((((((((.((((#))))..)))))))))))....)))))).	8573	8601	1	-22.7	1	0.0115181	0.618	0	0	-3.79332	21	28	11	3UTR		0	0
hsa-miR-136-5p	NM_181675	PPP2R2B	ACTCCATTTGTTTTGATGATGGA#TCCAGACATCAGGATAGGACAGTGGAGG#.(((((((((((((((((.((((#))))..)))))))))))....)))))).	8443	8471	1	-22.7	1	0.0115181	0.618	0	0	-3.79332	21	28	11	3UTR		0	0
hsa-miR-136-5p	NM_181676	PPP2R2B	ACTCCATTTGTTTTGATGATGGA#TCCAGACATCAGGATAGGACAGTGGAGG#.(((((((((((((((((.((((#))))..)))))))))))....)))))).	8379	8407	1	-22.7	1	0.0115181	0.618	0.451622	1.09297	-3.79332	21	28	11	3UTR		0	0
hsa-miR-136-5p	NM_181837	ORC3	ACTCCATTTGTTTTGATGATGGA#CATTGCTAACCCCAAACAGGCATGTATCAAAACACCTGTGGAGTA#(((((((.(((((((((((((..#.))).))))))))))...))))))).	2312	2357	1	-21.6	1	0.000171894	0.632	0	0	-6.25121	20	26	10	3UTR		0	0
hsa-miR-136-5p	NM_181900	STARD5	ACTCCATTTGTTTTGATGATGGA#TCCCAGCATCATGGAACGCAAATGGAT#..((((((((((((.((((((..#.)))))).))).))))))))).	2827	2854	1	-21.4	1	0.00500347	0.588	3.75204	3.33245	-5.69245	18	22	9	3UTR		0	0
hsa-miR-136-5p	NM_182531	ZNF778	ACTCCATTTGTTTTGATGATGGA#TCCGTTTTCACACAACGAGTGGGA#..((((((((((.(((.((((((#)))))).)))...)))))))))).	9237	9261	1	-19.6	1	0.000445609	0.515	0	0	-6.24613	19	24	10	3UTR		0	0
hsa-miR-136-5p	NM_182581	SPATA46	ACTCCATTTGTTTTGATGATGGA#CAGGTAAGAGGCAGATGGGGC#.(((((((((((((.....((..#)).....))))))))))))).	1387	1408	1	-17.5	1	0.000334662	0.412	0	0	-4.76182	15	21	13	3UTR		0	0
hsa-miR-136-5p	NM_182612	GATD1	ACTCCATTTGTTTTGATGATGGA#CATTGAAGATCAAAGCAGGTGGGGC#.((((((((((((((((......#.)))))))))))))))).	4039	4064	1	-21.8	1	0.000122247	0.456	0	0	-3.79332	16	18	16	3UTR		0	0
hsa-miR-136-5p	NM_182742	TXNRD1	ACTCCATTTGTTTTGATGATGGA#TTTGTCATGGAGGCAGACATACACCAGAAATGGGGG#.(((((((((((((.((((((((#)))))))).)))))).............))))))).	2609	2645	1	-18	1	0.00261261	0.603	0	0	-4.52877	21	36	8	3UTR		0	0
hsa-miR-136-5p	NM_182743	TXNRD1	ACTCCATTTGTTTTGATGATGGA#TTTGTCATGGAGGCAGACATACACCAGAAATGGGGG#.(((((((((((((.((((((((#)))))))).)))))).............))))))).	2372	2408	1	-18	1	0.00261261	0.603	0	0	-4.52877	21	36	8	3UTR		0	0
hsa-miR-136-5p	NM_182762	MACC1	ACTCCATTTGTTTTGATGATGGA#CCATCATGTGAAACTGGAAGTGGGGG#.(((((((((((((.(((((((.#)))))))..)))))...)))))))).	4382	4408	1	-21.6	1	0.0311078	0.544	0	0	-4.52877	20	26	8	3UTR		0	0
hsa-miR-136-5p	NM_183376	ARRDC4	ACTCCATTTGTTTTGATGATGGA#TTCATCATCAAATTAGAATGTTGG#.(..(((((..((((((((((((#))))))))))))...)))))..).	1438	1462	1	-17.4	0	0.0291754	0.647	0	0	-12.4502	18	24	12	3UTR		0	0
hsa-miR-136-5p	NM_184234	RBM39	ACTCCATTTGTTTTGATGATGGA#TTTATCATCAAACTAGTAAGTTTTGTGGAGG#.(((((((((.((((((((((((#)))))))))))).)))........)))))).	4330	4361	1	-18.1	1	0.000583676	0.647	0	0	-6.6181	21	31	12	3UTR		0	0
hsa-miR-136-5p	NM_198066	GNPNAT1	ACTCCATTTGTTTTGATGATGGA#TCCATCTCAAAACAAAA#......((((((((((.((((((#)))))))))))))))).	2477	2494	1	-18.6	0	0.0939775	0.588	0	0	-15.5666	16	17	16	3UTR		0	0
hsa-miR-136-5p	NM_198074	OR2C3	ACTCCATTTGTTTTGATGATGGA#CCGAAGAAACAGAAACAAATGGGGG#.(((((((((((((.....(((.#)))........))))))))))))).	5121	5146	1	-17.6	1	0.057936	0.691	0	0	-4.76182	16	25	13	3UTR		0	0
hsa-miR-136-5p	NM_198183	UBE2L6	ACTCCATTTGTTTTGATGATGGA#GAGACAGATGGAGG#.(((((((((((((.........#))))))))))))).	934	948	1	-18.1	1	0.00810093	0.471	3.68153	2.19438	-4.76182	13	14	13	3UTR		0	0
hsa-miR-136-5p	NM_198279	BCLAF3	ACTCCATTTGTTTTGATGATGGA#TCCATCTCAGGACCTCAGCAGAAGGGGTA#(((((.((((((((((.((((((#))))))))))......)))))).))))).	5364	5393	1	-19.9	0	0.000808013	0.485	1.28429	0.891606	-5.83853	21	29	10	3UTR		0	0
hsa-miR-136-5p	NM_198320	CPM	ACTCCATTTGTTTTGATGATGGA#TCCATCGTCCACACAGCACTGGGGA#.(((((.((((...(((((((((#)))))))))...))))...))))).	3074	3099	1	-20.5	0	0.00496026	0.485	0.0388267	0.102559	-10.8298	18	25	9	3UTR		0	0
hsa-miR-136-5p	NM_198465	NRK	ACTCCATTTGTTTTGATGATGGA#CCAAAAGGCCATGGGGAACTTTGTGCAAGTACCTCATCGCTGAGCAAATGGAGC#.((((((((((((((((((.((.#.))))))))..)))))))))))).	6807	6861	1	-24.6	1	0.000345786	0.618	1.27929	1.43189	-3.79332	20	24	12	3UTR		1	0
hsa-miR-136-5p	NM_198490	RAB43	ACTCCATTTGTTTTGATGATGGA#TCATCTCTTCCTTTGTTGATAAATTGCCAAAGAGTGGGAACAGGTGGGGTC#((((((((((((((.((..(((.#.)))....)).)))))))))))))).	4022	4073	1	-21.4	1	0.0226248	0.441	1.97493	3.15428	-4.67302	19	26	14	3UTR		0	0
hsa-miR-136-5p	NM_198571	NAT16	ACTCCATTTGTTTTGATGATGGA#TCCAATACTGGTTCCCCACATCAAAGGCAGAGGGAGA#.((((.((((((((((((.(((.#.))))))))))).)))).)))).	2498	2535	1	-21.7	0	0.0483934	0.529	0	0	-5.69428	19	23	11	3UTR		0	0
hsa-miR-136-5p	NM_198585	ENTPD8	ACTCCATTTGTTTTGATGATGGA#CCACCTGGACCCCCGCTCTCCCTGCTGTTGTCTGAGCAGATGGAT#..(((((((((((.((((((((.#.)))))))).))))))))))).	1865	1910	1	-21.7	1	9.50551e-05	0.338	0	0	-5.81384	19	22	11	3UTR		0	0
hsa-miR-136-5p	NM_198830	ACLY	ACTCCATTTGTTTTGATGATGGA#CCATTGCATCCTTAGCCATTGTCACAAAATATGTGGAGTA#(((((((.((((((((((((((.#.)))))))))..))))).))))))).	3971	4011	1	-23.1	1	0.00163622	0.676	0	0	-6.25121	21	26	9	3UTR		0	0
hsa-miR-136-5p	NM_198903	GABRG2	ACTCCATTTGTTTTGATGATGGA#TCATCATCAAGTCATCTGGAT#..((((..((.(((((((((((.#))))))))))).))..)))).	3659	3680	1	-19.7	0	0.00236447	0.647	0.694847	1.22828	-11.6391	17	21	11	3UTR	MIRT619559	0	0
hsa-miR-136-5p	NM_198904	GABRG2	ACTCCATTTGTTTTGATGATGGA#TCATCATCAAGTCATCTGGAT#..((((..((.(((((((((((.#))))))))))).))..)))).	3408	3429	1	-19.7	0	0.00236447	0.647	0	0	-11.6391	17	21	11	3UTR	MIRT619559	0	0
hsa-miR-136-5p	NM_199166	ALAS1	ACTCCATTTGTTTTGATGATGGA#CCATTATCATATCCAGATGGT#...(((((((...(((((((((.#)))))))))....))))))).	2160	2181	1	-19.8	0	0.00024422	0.647	-0.107149	1.62369	-13.9752	16	21	9	3UTR		0	0
hsa-miR-136-5p	NM_199262	SP6	ACTCCATTTGTTTTGATGATGGA#CCAGGGCTGGCGATAAAGGACCGAGATAGATGGAGG#.((((((((((((((........#.)))))))))))))).	1923	1959	1	-18.9	1	0.0269918	0.456	0	0	-4.02637	14	16	14	3UTR		0	0
hsa-miR-136-5p	NM_201286	USP51	ACTCCATTTGTTTTGATGATGGA#TATGAAAGAAATAAATGGAGG#.(((((((((((((..(.(((..#))).)..))))))))))))).	3675	3696	1	-17.5	1	0.485297	0.603	0	0	-4.76182	17	21	13	3UTR		0	0
hsa-miR-136-5p	NM_201432	GAS7	ACTCCATTTGTTTTGATGATGGA#TCCATTTAGATTCAAATGGAGC#.(((((((((..((...((((((#))))))..))..))))))))).	6488	6510	1	-20.3	1	0.00110577	0.662	0	0	-10.9334	17	22	9	3UTR		0	1
hsa-miR-136-5p	NM_201433	GAS7	ACTCCATTTGTTTTGATGATGGA#TCCATTTAGATTCAAATGGAGC#.(((((((((..((...((((((#))))))..))..))))))))).	6663	6685	1	-20.3	1	0.00110577	0.662	0	0	-10.9334	17	22	9	3UTR		0	1
hsa-miR-136-5p	NM_201543	LGALS8	ACTCCATTTGTTTTGATGATGGA#TCCATCATCATTAGCAACTGAGAT#..((((.(((((.((((((((((#))))))))))..))))).)).)).	2205	2229	1	-19.9	0	0.0262867	0.647	0	0	-7.78982	19	24	10	3UTR	MIRT440330	0	0
hsa-miR-136-5p	NM_201544	LGALS8	ACTCCATTTGTTTTGATGATGGA#TCCATCATCATTAGCAACTGAGAT#..((((.(((((.((((((((((#))))))))))..))))).)).)).	2166	2190	1	-19.9	0	0.0262867	0.647	0	0	-7.78982	19	24	10	3UTR	MIRT440330	0	0
hsa-miR-136-5p	NM_201545	LGALS8	ACTCCATTTGTTTTGATGATGGA#TCCATCATCATTAGCAACTGAGAT#..((((.(((((.((((((((((#))))))))))..))))).)).)).	2360	2384	1	-19.9	0	0.0262867	0.647	0.102763	0.031479	-7.78982	19	24	10	3UTR	MIRT440330	0	0
hsa-miR-136-5p	NM_201546	CDCP2	ACTCCATTTGTTTTGATGATGGA#TCCATGTTCAAGACTGGAGG#.(((((...(((((((..(((((#)))))..)))))))))))).	1863	1883	1	-20.2	0	0.000570648	0.426	1.81838	0.526352	-8.70704	17	20	12	3UTR		0	0
hsa-miR-136-5p	NM_203437	AFTPH	ACTCCATTTGTTTTGATGATGGA#TCATTGTCAGAACTTGATTGGAGG#.(((((...(((((((((((((.#))))))))))))).....))))).	3725	3749	1	-21.3	0	0.00933441	0.647	0	0	-8.70704	18	24	13	3UTR		0	0
hsa-miR-136-5p	NM_205837	LST1	ACTCCATTTGTTTTGATGATGGA#TCCATCTCGAGCCTCCGTTCAAATTGATCATCATCAAAACTTATGTGGC#.((.(((..(((((((((((((.#.)))))))))))))..))).)).	605	654	1	-20.3	0	0.00706125	0.662	0	0	-10.1954	18	23	13	3UTR		0	0
hsa-miR-136-5p	NM_205838	LST1	ACTCCATTTGTTTTGATGATGGA#TCCATCTCGAGCCTCCGTTCAAATTGATCATCATCAAAACTTATGTGGC#.((.(((..(((((((((((((.#.)))))))))))))..))).)).	444	493	1	-20.3	0	0.00706125	0.662	0	0	-10.1954	18	23	13	3UTR		0	0
hsa-miR-136-5p	NM_205839	LST1	ACTCCATTTGTTTTGATGATGGA#TCCATCTCGAGCCTCCGTTCAAATTGATCATCATCAAAACTTATGTGGC#.((.(((..(((((((((((((.#.)))))))))))))..))).)).	537	586	1	-20.3	0	0.00706125	0.662	0	0	-10.1954	18	23	13	3UTR		0	0
hsa-miR-136-5p	NM_205840	LST1	ACTCCATTTGTTTTGATGATGGA#TCCATCTCGAGCCTCCGTTCAAATTGATCATCATCAAAACTTATGTGGC#.((.(((..(((((((((((((.#.)))))))))))))..))).)).	475	524	1	-20.3	0	0.00706125	0.662	-0.00257796	0.141015	-10.1954	18	23	13	3UTR		0	0
hsa-miR-136-5p	NM_207189	BRDT	ACTCCATTTGTTTTGATGATGGA#CCATCAACTTAAAATGAATGGT#...(((((((((((((((((((.#))))))..))))))))))))).	3182	3204	1	-19.7	0	0.0244502	0.75	0	0	-6.51454	19	22	13	3UTR		0	0
hsa-miR-136-5p	NM_207340	ZDHHC24	ACTCCATTTGTTTTGATGATGGA#TCCATGTGGTAAGATCATGGTGCGGCAAATGGAGG#.(((((((((((.(.(((((...#.))))).)...))))))))))).	1484	1519	1	-19.8	1	0.000320664	0.5	0	0	-5.81791	17	23	11	3UTR	MIRT648026	0	0
hsa-miR-136-5p	NM_207406	BEND4	ACTCCATTTGTTTTGATGATGGA#TCTGTTGCTCTCAGAAAACAGATGGAGA#.(((((((((((((..(((.((.#.)).))).))))))))))))).	5987	6015	1	-20.3	1	0.0056849	0.559	0.315717	0.814967	-4.76182	18	22	13	3UTR		0	0
hsa-miR-136-5p	NM_207660	ZC3H14	ACTCCATTTGTTTTGATGATGGA#TCATCATGGCAAGTGCGGGC#.(((((((((((.((((((....#)))))).)))))))).))).	6990	7010	1	-18.8	1	0.00403839	0.588	0	0	-5.08246	17	20	8	3UTR		0	0
hsa-miR-136-5p	NM_207661	ZC3H14	ACTCCATTTGTTTTGATGATGGA#TCATCATGGCAAGTGCGGGC#.(((((((((((.((((((....#)))))).)))))))).))).	7044	7064	1	-18.8	1	0.00403839	0.588	0	0	-5.08246	17	20	8	3UTR		0	0
hsa-miR-136-5p	NM_207662	ZC3H14	ACTCCATTTGTTTTGATGATGGA#TCATCATGGCAAGTGCGGGC#.(((((((((((.((((((....#)))))).)))))))).))).	6381	6401	1	-18.8	1	0.00403839	0.588	0	0	-5.08246	17	20	8	3UTR		0	0
hsa-miR-136-5p	NM_212502	CDK18	ACTCCATTTGTTTTGATGATGGA#CCACCTCAGCCAGCCCCCGCCCAGCTCATCAGTCTGAATGGAGTT#(((((((((...((((((((((.#.)))..)))))))...))))))))).	2309	2354	1	-21.9	1	0.00563398	0.426	0	0	-11.3517	19	26	9	3UTR		0	0
hsa-miR-136-5p	NM_212503	CDK18	ACTCCATTTGTTTTGATGATGGA#CCACCTCAGCCAGCCCCCGCCCAGCTCATCAGTCTGAATGGAGTT#(((((((((...((((((((((.#.)))..)))))))...))))))))).	2399	2444	1	-21.9	1	0.00563398	0.426	0	0	-11.3517	19	26	9	3UTR		0	0
hsa-miR-136-5p	NM_212554	EEF1AKMT2	ACTCCATTTGTTTTGATGATGGA#CTAAAACCAGAACAAATGGAA#..(((((((((((((........#.))))))))))))).	3016	3037	1	-17.8	1	0.00852301	0.662	0	0	-5.19005	13	15	13	3UTR		0	0
hsa-miR-136-5p	NM_213568	SLC39A3	ACTCCATTTGTTTTGATGATGGA#CCACGTGGACCTCCCCAGCATGATCAGTTCCTTCATCAGCAAATGGAGA#.((((((((((..((((((.(((#.))).)))))))))))))))).	1080	1129	1	-25.3	1	0.00163784	0.515	0	0	-8.42926	19	22	16	3UTR		0	1
hsa-miR-136-5p	XM_005246865	CSRNP3	ACTCCATTTGTTTTGATGATGGA#TCCATCACTTTCAGCTGGAGTTACAAACCATCAAATTAGCAGGTGGAA#..((((((((((....((((((.#.))))))....)))))))))).	6339	6387	1	-20.9	1	0.0230619	0.618	0	0	-8.07147	16	22	10	3UTR		0	0
hsa-miR-136-5p	XM_005247859	B3GALNT1	ACTCCATTTGTTTTGATGATGGA#TCTTTAAGACAGATGGTGGTA#((((((((((((((((.((....#)).))))))))))))).))).	3059	3080	1	-17.6	1	0.00876989	0.618	0	0	-3.93757	18	21	13	3UTR		0	0
hsa-miR-136-5p	XM_005250266	HBP1	ACTCCATTTGTTTTGATGATGGA#TCCGTTATTATTTCCAATGGAGA#.(((((((.(...((((((((((#))))))))))...).))))))).	2855	2878	1	-19.9	1	0.00348935	0.515	0	0	-12.3104	18	23	10	3UTR		0	1
hsa-miR-136-5p	XM_005253067	SLC1A2	ACTCCATTTGTTTTGATGATGGA#CCAGCATATGTGCCATAAACAGAACAAATGGAT#..(((((((((((((...((((.#.))))...))))))))))))).	4629	4662	1	-22	1	0.0400024	0.603	0	0	-5.19005	17	22	13	3UTR		0	0
hsa-miR-136-5p	XM_005254673	PEAK1	ACTCCATTTGTTTTGATGATGGA#CCATTATCAGATTAAGTGGGGG#.(((((((((.(((((((((((.#))))))))))).))))))))).	9344	9366	1	-26.6	1	0.000186836	0.574	0	0	-6.6181	20	22	11	3UTR		0	0
hsa-miR-136-5p	XM_005254675	PEAK1	ACTCCATTTGTTTTGATGATGGA#CCATTATCAGATTAAGTGGGGG#.(((((((((.(((((((((((.#))))))))))).))))))))).	9063	9085	1	-26.6	1	0.000186836	0.574	0	0	-6.6181	20	22	11	3UTR		0	0
hsa-miR-136-5p	XM_005256832	GAS7	ACTCCATTTGTTTTGATGATGGA#TCCATTTAGATTCAAATGGAGC#.(((((((((..((...((((((#))))))..))..))))))))).	6389	6411	1	-20.3	1	0.00110577	0.662	0	0	-10.9334	17	22	9	3UTR		0	1
hsa-miR-136-5p	XM_005256891	ARHGAP44	ACTCCATTTGTTTTGATGATGGA#CAAAGCATGTGGAGG#.((((((.(((((((........#))))))).)))))).	3398	3413	1	-17.4	1	0.00879875	0.529	0	0	-6.34001	13	15	7	3UTR		0	0
hsa-miR-136-5p	XM_005257799	STRADA	ACTCCATTTGTTTTGATGATGGA#TTCGTTGTCAGAACAAATT#.....((((((((((((((((((#)))))))))))))))))).	2113	2132	1	-18	0	0.0359254	0.623	0	0	-13.6656	18	19	18	3UTR		0	0
hsa-miR-136-5p	XM_005258174	DLGAP1	ACTCCATTTGTTTTGATGATGGA#TCTTTTAAAAAAGCAGATGGAGC#.(((((((((((((..(((.(((#))).)))..))))))))))))).	2860	2883	1	-19.9	1	0.0168464	0.618	0	0	-4.76182	19	23	13	3UTR		0	0
hsa-miR-136-5p	XM_005258317	KIAA1328	ACTCCATTTGTTTTGATGATGGA#TCCAGTCATTGAAAGCAAGGGGAGG#.((((.(((((((((((((((((#)))).))))).)))))))).)))).	3404	3429	1	-21.3	0	0.00461339	0.544	0	0	-5.69428	21	25	8	3UTR		0	0
hsa-miR-136-5p	XM_005258318	KIAA1328	ACTCCATTTGTTTTGATGATGGA#TCCAGTCATTGAAAGCAAGGGGAGG#.((((.(((((((((((((((((#)))).))))).)))))))).)))).	3224	3249	1	-21.3	0	0.00461339	0.544	0	0	-5.69428	21	25	8	3UTR		0	0
hsa-miR-136-5p	XM_005260661	TBC1D20	ACTCCATTTGTTTTGATGATGGA#TCATCAGGGCAAAGGAA#..(((.(((((((((((((....#)))))))))))))))).	2271	2288	1	-18.6	0	1.80296e-05	0.588	0	0	-6.85796	16	17	16	3UTR		0	0
hsa-miR-136-5p	XM_005262898	MFSD8	ACTCCATTTGTTTTGATGATGGA#CTGTCATCGAAACTTGTGA#....(((..(((((((((((((.#)))))))))))))..))).	1657	1676	1	-18.7	0	0.00750439	0.662	0	0	-12.9166	16	19	13	3UTR		0	0
hsa-miR-136-5p	XM_005265635	EXOG	ACTCCATTTGTTTTGATGATGGA#TTTAAATTCATTAGAACAGAGTGGGA#..(((((((((((((((((....#.))))))))))))).)))).	1285	1311	1	-17.8	1	0.0105487	0.662	0	0	-4.957	17	20	13	3UTR		0	0
hsa-miR-136-5p	XM_005268012	GNPNAT1	ACTCCATTTGTTTTGATGATGGA#TCCATCTCAAAACAAAA#......((((((((((.((((((#)))))))))))))))).	2369	2386	1	-18.6	0	0.0939775	0.588	0	0	-15.5666	16	17	16	3UTR		0	0
hsa-miR-136-5p	XM_005272231	PLPP7	ACTCCATTTGTTTTGATGATGGA#CCATCATTTGAGGGACATGTGAGGTGGAGG#.(((((((((((((((((((((.#))))))))...)))))).....))))))).	943	973	1	-21.2	1	0.00153991	0.456	0	0	-3.79332	21	30	8	3UTR		0	0
hsa-miR-136-5p	XM_006710406	MEGF6	ACTCCATTTGTTTTGATGATGGA#CCAGAGAGAGACGGACTGGGGTG#((((((((((((((..(..(((.#)))..).)))))))).)))))).	5895	5918	1	-18.3	1	0.00882881	0.426	0	0	-4.90607	18	23	8	3UTR		0	0
hsa-miR-136-5p	XM_006711450	ASH1L	ACTCCATTTGTTTTGATGATGGA#TCCATCTGGGCAAGGGGAATGGGGC#.((((((((.(((((..((((((#))))))....))))).)))))))).	9159	9184	1	-23.1	1	0.000206041	0.485	0	0	-5.26888	19	25	8	3UTR		0	0
hsa-miR-136-5p	XM_006711452	ASH1L	ACTCCATTTGTTTTGATGATGGA#TCCATCTGGGCAAGGGGAATGGGGC#.((((((((.(((((..((((((#))))))....))))).)))))))).	9341	9366	1	-23.1	1	0.000206041	0.485	0	0	-5.26888	19	25	8	3UTR		0	0
hsa-miR-136-5p	XM_006715082	MYLK4	ACTCCATTTGTTTTGATGATGGA#CCACTTTCTTTAGCAAATGGAGG#.(((((((((((..((...(((.#)))...))...))))))))))).	5634	5657	1	-18.9	1	0.000587787	0.544	0	0	-5.9393	16	23	11	3UTR		0	0
hsa-miR-136-5p	XM_006715854	CUX1	ACTCCATTTGTTTTGATGATGGA#GTTATCAGAGCCATGGAGC#.((((((..(((((((((((...#))))))))))).)))))).	8794	8813	1	-19.5	1	0.00101357	0.559	0	0	-7.16335	17	19	11	3UTR		0	0
hsa-miR-136-5p	XM_006717130	PBX3	ACTCCATTTGTTTTGATGATGGA#TGCATTCAGAGCAATAGGAGG#.((((..(((((((((.......#.)))))))))..)))).	1491	1512	1	-16.6	0	0.0349879	0.559	0	0	-7.23797	13	17	9	3UTR		1	1
hsa-miR-136-5p	XM_006720191	GPATCH2L	ACTCCATTTGTTTTGATGATGGA#TCCATCACTCAGAACTAAATGCAAGTGGTAGA#.((((((((((((((((((((((#))))))).))))).......)))))))).)).	5928	5960	1	-21.6	1	0.021289	0.544	0	0	-3.79332	22	32	8	3UTR		0	0
hsa-miR-136-5p	XM_006723540	TBC1D20	ACTCCATTTGTTTTGATGATGGA#TCATCAGGGCAAAGGAA#..(((.(((((((((((((....#)))))))))))))))).	3011	3028	1	-18.6	0	1.80296e-05	0.588	0	0	-6.85796	16	17	16	3UTR		0	0
hsa-miR-136-5p	XM_006723784	KCNB1	ACTCCATTTGTTTTGATGATGGA#TCTATTGTATGAAAGGGATGGGGTC#(((((((((.((((.((((((((#))))))))..)))).))))))))).	9331	9356	1	-19.3	1	0.00220231	0.574	0	0	-5.91553	21	25	9	3UTR		0	0
hsa-miR-136-5p	XM_006724584	IQSEC2	ACTCCATTTGTTTTGATGATGGA#CCGTGGTCTGATGAATGGAGA#.(((((((((((..(((.((((.#)))).))).))))))))))).	4723	4744	1	-22.1	1	0.0173075	0.426	0	0	-5.9393	18	21	11	3UTR		0	0
hsa-miR-136-5p	XM_006724661	PHKA1	ACTCCATTTGTTTTGATGATGGA#TTCAGCACTTCTCTCAGAGCAAATGGAA#..((((((((((((((.((.(((#.))))))))))))))))))).	5379	5407	1	-20.1	1	0.0163201	0.588	0	0	-4.957	19	21	19	3UTR		1	0
hsa-miR-136-5p	XM_011512777	NME9	ACTCCATTTGTTTTGATGATGGA#CCAAGTCAAAATAGGTGGAC#..(((((((((((((((..(((.#))).))))))))))))))).	1524	1544	1	-21.3	1	0.0015594	0.603	0	0	-4.957	18	20	15	3UTR		0	0
hsa-miR-136-5p	XM_011515825	CUX1	ACTCCATTTGTTTTGATGATGGA#GTTATCAGAGCCATGGAGC#.((((((..(((((((((((...#))))))))))).)))))).	8068	8087	1	-19.5	1	0.00101357	0.559	0	0	-7.16335	17	19	11	3UTR		0	0
hsa-miR-136-5p	XM_011517511	NKAIN3	ACTCCATTTGTTTTGATGATGGA#CCAATACATGAGCAAAACAAATGGTGA#.(.((((((((((((.(.(((..#.))).).)))))))))))).).	3129	3156	1	-18.8	0	0.00393251	0.632	0	0	-5.58391	17	22	12	3UTR		0	0
hsa-miR-136-5p	XM_011517512	NKAIN3	ACTCCATTTGTTTTGATGATGGA#CCATGGTCGGAGCTGGGGTC#((((((...((((((((.((((.#)))).)))))))))))))).	4858	4878	1	-21.4	0	0.000368345	0.544	0	0	-8.85129	18	20	14	3UTR		0	0
hsa-miR-136-5p	XM_011517623	GGH	ACTCCATTTGTTTTGATGATGGA#CCAACAACAAAATAAATGTGGGTG#(((((((((((((((.((.(((.#))).)).))))))))))).)))).	874	898	1	-19.8	1	0.0070811	0.647	0	0	-4.17062	20	24	11	3UTR		0	0
hsa-miR-136-5p	XM_011518064	ADAMTSL1	ACTCCATTTGTTTTGATGATGGA#TAGTCACAGTTAGGACAAATGGGGA#.((((((((((((((((..(((.#.)))..)))))))))))))))).	6228	6253	1	-22	1	0.00611765	0.5	0	0	-3.79332	19	23	16	3UTR		0	0
hsa-miR-136-5p	XM_011518070	ADAMTSL1	ACTCCATTTGTTTTGATGATGGA#TCCCTTTAGTCACAGTTAGGACAAATGGGGA#.((((((((((((((((..(((.#.)))..)))))))))))))))).	4545	4576	1	-22	1	0.00611765	0.5	0	0	-3.79332	19	23	16	3UTR		0	0
hsa-miR-136-5p	XM_011518665	ENTPD8	ACTCCATTTGTTTTGATGATGGA#CCACCTGGACCCCCGCTCTCCCTGCTGTTGTCTGAGCAGATGGAT#..(((((((((((.((((((((.#.)))))))).))))))))))).	2374	2419	1	-21.7	1	9.50551e-05	0.338	0	0	-5.81384	19	22	11	3UTR		0	0
hsa-miR-136-5p	XM_011518755	PBX3	ACTCCATTTGTTTTGATGATGGA#TGCATTCAGAGCAATAGGAGG#.((((..(((((((((.......#.)))))))))..)))).	1439	1460	1	-16.6	0	0.0349879	0.559	0	0	-7.23797	13	17	9	3UTR		1	1
hsa-miR-136-5p	XM_011520285	SLC1A2	ACTCCATTTGTTTTGATGATGGA#CCAGCATATGTGCCATAAACAGAACAAATGGAT#..(((((((((((((...((((.#.))))...))))))))))))).	4666	4699	1	-22	1	0.0400024	0.603	0	0	-5.19005	17	22	13	3UTR		0	0
hsa-miR-136-5p	XM_011521846	IGDCC4	ACTCCATTTGTTTTGATGATGGA#CATCATCAAGCCCTTTGGAGC#.(((((...(.((((((((((..#)))))))))).)...))))).	3865	3886	1	-19.7	0	0.000981074	0.5	0	0	-11.5318	16	21	10	3UTR		0	0
hsa-miR-136-5p	XM_011524044	GAS7	ACTCCATTTGTTTTGATGATGGA#TCCATTTAGATTCAAATGGAGC#.(((((((((..((...((((((#))))))..))..))))))))).	6413	6435	1	-20.3	1	0.00110577	0.662	0	0	-10.9334	17	22	9	3UTR		0	1
hsa-miR-136-5p	XM_011525466	STRADA	ACTCCATTTGTTTTGATGATGGA#TTCGTTGTCAGAACAAATT#.....((((((((((((((((((#)))))))))))))))))).	2121	2140	1	-18	0	0.0336684	0.613	0	0	-13.6656	18	19	18	3UTR		0	0
hsa-miR-136-5p	XM_011528294	CERS4	ACTCCATTTGTTTTGATGATGGA#CCAGGCTGAAAAGGGTCCAATTAAAACAAATGGAGC#.((((((((((((((((..((((#.)))))))))))))))))))).	1897	1933	1	-23.9	1	0.0001145	0.545	0	0	-3.79332	20	22	20	3UTR		0	0
hsa-miR-136-5p	XM_011528295	CERS4	ACTCCATTTGTTTTGATGATGGA#CCAGGCTGAAAAGGGTCCAATTAAAACAAATGGAGC#.((((((((((((((((..((((#.)))))))))))))))))))).	1583	1619	1	-23.9	1	0.0001145	0.545	0	0	-3.79332	20	22	20	3UTR		0	0
hsa-miR-136-5p	XM_011529766	RUNX1	ACTCCATTTGTTTTGATGATGGA#CCTCAGTGGAGACAAGTGGGA#..((((((((((((.((...((.#))...)).)))))))))))).	3128	3149	1	-19.1	1	0.000308189	0.441	0	0	-5.69245	16	21	12	3UTR		0	0
hsa-miR-136-5p	XM_011531832	MFSD8	ACTCCATTTGTTTTGATGATGGA#CTGTCATCGAAACTTGTGA#....(((..(((((((((((((.#)))))))))))))..))).	1543	1562	1	-18.7	0	0.00750439	0.662	0	0	-12.9166	16	19	13	3UTR		0	0
hsa-miR-136-5p	XM_011532360	USP38	ACTCCATTTGTTTTGATGATGGA#CTATCATCTTATAATAAGTGGAA#..((((((((((..((((((((.#))))))))....)))))))))).	6663	6686	1	-21	1	0.0209718	0.632	0	0	-7.10297	18	23	10	3UTR		0	0
hsa-miR-136-5p	XM_011533209	ARHGAP25	ACTCCATTTGTTTTGATGATGGA#CATCAAATTTCCCCATAAATAAATGAATGGAGTT#(((((((((((((.....((((.#.))))....))))))))))))).	1786	1820	1	-18.8	1	0.0571562	0.588	0	0	-5.76291	17	23	13	3UTR		0	0
hsa-miR-136-5p	XM_011533210	ARHGAP25	ACTCCATTTGTTTTGATGATGGA#CATCAAATTTCCCCATAAATAAATGAATGGAGTT#(((((((((((((.....((((.#.))))....))))))))))))).	1315	1349	1	-18.8	1	0.0571562	0.588	0	0	-5.76291	17	23	13	3UTR		0	0
hsa-miR-136-5p	XM_011536677	POMT2	ACTCCATTTGTTTTGATGATGGA#CCAAAGGCAGAGCAGATGGGA#..(((((((((((((....(((.#)))....))))))))))))).	2701	2722	1	-19.8	1	0.000222642	0.426	0	0	-5.19005	16	21	13	3UTR		0	0
hsa-miR-136-5p	XM_011536815	FCF1	ACTCCATTTGTTTTGATGATGGA#TTTAAGGAATCAGAGAGACTGATGGAGTT#((((((((.(((((..((((...#.))))..))))).)))))))).	687	716	1	-20.3	1	0.000781156	0.603	0	0	-5.96246	17	22	8	3UTR		0	0
hsa-miR-136-5p	XM_011537775	GLIPR1	ACTCCATTTGTTTTGATGATGGA#CCAGATTCAGAACAGAGGAGTA#(((((.((((((((((...(((.#)))...))))))))))))))).	1403	1425	1	-22.6	0	0.0196109	0.588	0	0	-5.83853	18	22	15	3UTR		0	0
hsa-miR-136-5p	XM_011538238	RACGAP1	ACTCCATTTGTTTTGATGATGGA#CCATGGAACATAGCCACATCTAGATAGATGTGAGC#.((((((((((((.((((.(((.#.))))))).))))))))).))).	2846	2881	1	-19.9	1	0.000104739	0.676	0	0	-4.65016	19	23	9	3UTR		0	0
hsa-miR-136-5p	XM_011541057	WDTC1	ACTCCATTTGTTTTGATGATGGA#TTCACAGTTTTAAGAAGACAAGTGGAGG#.(((((((((((((..(((....#.)))..))))))))))))).	3571	3599	1	-18.8	1	0.0621756	0.529	0	0	-4.76182	16	20	13	3UTR		0	0
hsa-miR-136-5p	XM_011543055	ZC3H12C	ACTCCATTTGTTTTGATGATGGA#TCCATCATTAAATTAAATC#.....(((((.((((((((((((#)))))))))))).))))).	5507	5526	1	-16.8	0	0.318232	0.662	0	0	-16.4904	17	19	12	3UTR		0	0
hsa-miR-136-5p	XM_011544385	LZTS1	ACTCCATTTGTTTTGATGATGGA#CCATCCTCAAACGACAGAGGAGC#.((((.((((((((((.(((((.#))))).))))..)))))))))).	4108	4131	1	-21	0	5.95764e-06	0.529	0	0	-5.69428	19	23	10	3UTR		0	0
hsa-miR-136-5p	XM_017001784	ASH1L	ACTCCATTTGTTTTGATGATGGA#TCCATCTGGGCAAGGGGAATGGGGC#.((((((((.(((((..((((((#))))))....))))).)))))))).	9245	9270	1	-23.1	1	0.000206041	0.485	0	0	-5.26888	19	25	8	3UTR		0	0
hsa-miR-136-5p	XM_017001785	ASH1L	ACTCCATTTGTTTTGATGATGGA#TCCATCTGGGCAAGGGGAATGGGGC#.((((((((.(((((..((((((#))))))....))))).)))))))).	9175	9200	1	-23.1	1	0.000206041	0.485	0	0	-5.26888	19	25	8	3UTR		0	0
hsa-miR-136-5p	XM_017004236	FAHD2A	ACTCCATTTGTTTTGATGATGGA#CCAACAACAACAGAACAGGGTGGAGTG#(((((((((((((((.((.((..#.)).)).))))))))).)))))).	3526	3553	1	-19.5	1	0.0208592	0.647	0	0	-4.17062	19	24	9	3UTR		0	0
hsa-miR-136-5p	XM_017004826	RGPD8	ACTCCATTTGTTTTGATGATGGA#CCATCTTCAACGTACCTTCCAGTTGTTTGGTTTCTTGGTAAAACTCACACAAAACAGATGGAGA#.((((((((((((((.((.(((.#.))))))))))))))))))).	3548	3612	1	-22	1	0.261521	0.691	0	0	-4.02637	19	21	19	3UTR		0	0
hsa-miR-136-5p	XM_017005819	DLG1	ACTCCATTTGTTTTGATGATGGA#TCTATCATCAAAGCAATTGT#....((.((((((((((((((((#)))))))))))))))).)).	3205	3225	1	-21.9	0	0.068561	0.735	0	0	-11.0902	18	20	16	3UTR		0	0
hsa-miR-136-5p	XM_017006638	SEMA5B	ACTCCATTTGTTTTGATGATGGA#CACAGAGCAGATGGAGA#.((((((((((((((.((.....#)))))))))))))))).	4550	4567	1	-20.7	1	0.00308095	0.485	0	0	-4.02637	16	17	16	3UTR		0	1
hsa-miR-136-5p	XM_017007887	ACSL1	ACTCCATTTGTTTTGATGATGGA#TCTGGCAAATGGGTGCTCATCAGAACGCGTGGAT#..(((((.(((((((((((....#.))))))))))).))))).	2863	2897	1	-20.3	0	0.0214735	0.485	0	0	-7.27064	16	19	11	3UTR		0	0
hsa-miR-136-5p	XM_017007989	MFSD8	ACTCCATTTGTTTTGATGATGGA#CTGTCATCGAAACTTGTGA#....(((..(((((((((((((.#)))))))))))))..))).	1456	1475	1	-18.7	0	0.00750439	0.662	0	0	-12.9166	16	19	13	3UTR		0	0
hsa-miR-136-5p	XM_017008290	EMCN	ACTCCATTTGTTTTGATGATGGA#TCCGTCATCTCCACAGATA#.....((((((...(((((((((#)))))))))...)))))).	1838	1857	1	-17.4	0	0.0442027	0.485	0	0	-19.1584	15	19	9	3UTR		0	1
hsa-miR-136-5p	XM_017009779	SLIT3	ACTCCATTTGTTTTGATGATGGA#GTCATTAAAATAAATGGAT#..((((((((((((((((((...#)))))))))))))))))).	9044	9063	1	-21.5	1	0.0375264	0.647	0	0	-4.957	18	19	18	3UTR		0	0
hsa-miR-136-5p	XM_017010805	HIVEP2	ACTCCATTTGTTTTGATGATGGA#CTATCTCAGGGGGAATGGGGA#.((((((((.((((((.(((((.#))))))))))).)))))))).	9371	9392	1	-22.1	1	0.00900087	0.515	0	0	-5.03583	19	21	11	3UTR	MIRT440502	0	0
hsa-miR-136-5p	XM_017011483	MFSD4B	ACTCCATTTGTTTTGATGATGGA#TCCGTCTCAAAAAAGAAATGGAGA#.((((((((.((((((.((((((#))))))))))))...)))))))).	2555	2579	1	-22	1	0.000134675	0.632	0	0	-5.03583	20	24	12	3UTR		0	1
hsa-miR-136-5p	XM_017011673	SEMA3A	ACTCCATTTGTTTTGATGATGGA#TCCATCATCCAGAAGAAAAATGGAA#..(((((((.(((((((((((((#))))))))).))))...))))))).	3041	3066	1	-20.9	1	0.00651204	0.662	0	0	-6.19951	20	25	9	3UTR		0	0
hsa-miR-136-5p	XM_017011760	CUX1	ACTCCATTTGTTTTGATGATGGA#GTTATCAGAGCCATGGAGC#.((((((..(((((((((((...#))))))))))).)))))).	8302	8321	1	-19.5	1	0.00101357	0.559	0	0	-7.16335	17	19	11	3UTR		0	0
hsa-miR-136-5p	XM_017011871	ITPRID1	ACTCCATTTGTTTTGATGATGGA#CCATAAATAAGACAGATGGAC#..(((((((((((((...((((.#))))...))))))))))))).	4434	4455	1	-20	1	0.0210169	0.588	0	0	-5.19005	17	21	13	3UTR		0	0
hsa-miR-136-5p	XM_017013107	LRATD2	ACTCCATTTGTTTTGATGATGGA#CCACCGTGTAGACAAGTGGGAGG#.((((((((((((..(((.(((.#))).)))..)))))))))).)).	3940	3963	1	-19.1	1	0.010316	0.515	0	0	-5.38561	18	23	10	3UTR		1	0
hsa-miR-136-5p	XM_017013400	KCNQ3	ACTCCATTTGTTTTGATGATGGA#CCAGTCTTTGAAGAACAAATGGAGG#.(((((((((((((...(((((.#))).)).....))))))))))))).	20364	20389	1	-21	1	0.00126846	0.618	0	0	-4.76182	18	25	13	3UTR		0	0
hsa-miR-136-5p	XM_017014199	SEMA4D	ACTCCATTTGTTTTGATGATGGA#CGGTGATCAGCAAATGGAGA#.((((((((((..((((.((.(.#).)).)))))))))))))).	3379	3399	1	-20.8	1	0.0123561	0.397	0	0	-8.42926	17	20	14	3UTR		0	0
hsa-miR-136-5p	XM_017016851	ATAD1	ACTCCATTTGTTTTGATGATGGA#TCCACCTTCAGAATAGATGGGT#..((((((((((((((.(.((((#)))).).)))))))))))))).	1393	1415	1	-21.1	1	0.00198184	0.662	0	0	-4.957	19	22	14	3UTR		0	0
hsa-miR-136-5p	XM_017018136	SLC1A2	ACTCCATTTGTTTTGATGATGGA#CCAGCATATGTGCCATAAACAGAACAAATGGAT#..(((((((((((((...((((.#.))))...))))))))))))).	5449	5482	1	-22	1	0.0400024	0.603	0	0	-5.19005	17	22	13	3UTR		0	0
hsa-miR-136-5p	XM_017018137	SLC1A2	ACTCCATTTGTTTTGATGATGGA#CCAGCATATGTGCCATAAACAGAACAAATGGAT#..(((((((((((((...((((.#.))))...))))))))))))).	4669	4702	1	-22	1	0.0400024	0.603	0	0	-5.19005	17	22	13	3UTR		0	0
hsa-miR-136-5p	XM_017018138	SLC1A2	ACTCCATTTGTTTTGATGATGGA#CCAGCATATGTGCCATAAACAGAACAAATGGAT#..(((((((((((((...((((.#.))))...))))))))))))).	4653	4686	1	-22	1	0.0400024	0.603	0	0	-5.19005	17	22	13	3UTR		0	0
hsa-miR-136-5p	XM_017018139	SLC1A2	ACTCCATTTGTTTTGATGATGGA#CCAGCATATGTGCCATAAACAGAACAAATGGAT#..(((((((((((((...((((.#.))))...))))))))))))).	4694	4727	1	-22	1	0.0400024	0.603	0	0	-5.19005	17	22	13	3UTR		0	0
hsa-miR-136-5p	XM_017018287	RIC3	ACTCCATTTGTTTTGATGATGGA#GTCGTGATGAGGAGTGGAGG#.((((((((.((.(.(((((...#))))).).)).)))))))).	4264	4284	1	-18.6	1	0.00962769	0.441	0	0	-7.06041	16	20	8	3UTR		0	0
hsa-miR-136-5p	XM_017018477	ZC3H12C	ACTCCATTTGTTTTGATGATGGA#TCCATCATTAAATTAAATC#.....(((((.((((((((((((#)))))))))))).))))).	10155	10174	1	-16.8	0	0.318232	0.662	0	0	-16.4904	17	19	12	3UTR		0	0
hsa-miR-136-5p	XM_017019062	ERC1	ACTCCATTTGTTTTGATGATGGA#CCTCCAGAAAAACGGATGGAA#..((((((((((((..((..((.#))..))..)))))))))))).	6106	6127	1	-19.1	1	6.41105e-05	0.485	0	0	-5.9255	16	21	12	3UTR		0	0
hsa-miR-136-5p	XM_017019066	ERC1	ACTCCATTTGTTTTGATGATGGA#CCTCCAGAAAAACGGATGGAA#..((((((((((((..((..((.#))..))..)))))))))))).	6022	6043	1	-19.1	1	6.41105e-05	0.485	0	0	-5.9255	16	21	12	3UTR		0	0
hsa-miR-136-5p	XM_017020424	LRRC63	ACTCCATTTGTTTTGATGATGGA#TCCATCAACAAAACAGTGGAA#..((((.((((((((.(((((((#))))))).)))))))))))).	2773	2794	1	-23.2	0	0.00198781	0.691	0	0	-6.73374	19	21	12	3UTR		0	0
hsa-miR-136-5p	XM_017020424	LRRC63	ACTCCATTTGTTTTGATGATGGA#TTCACAGGAGATGGGAGGGGAAGAAGTCATCAGCTCAGGTGGAGA#.(((((((((..((((((((...#.))))))))..))))))))).	2224	2269	1	-22.2	1	0.000408898	0.485	0	0	-9.9649	17	21	9	3UTR		0	0
hsa-miR-136-5p	XM_017020848	DCLK1	ACTCCATTTGTTTTGATGATGGA#CCAGAATTTCTGCAGATGGAGTT#(((((((((((...(((..(((.#)))..)))...))))))))))).	1662	1685	1	-21.4	1	0.00402385	0.662	0	0	-9.43035	17	23	11	3UTR		0	0
hsa-miR-136-5p	XM_017021353	SERPINA10	ACTCCATTTGTTTTGATGATGGA#TCCATCTAAAACATCTGATGGGGA#.((((((((((((((..((((((#)))))))))))))...))))))).	3187	3211	1	-19.7	1	0.000887144	0.559	0	0	-4.02637	20	24	13	3UTR		0	0
hsa-miR-136-5p	XM_017022913	RNF166	ACTCCATTTGTTTTGATGATGGA#CATTTACAAAATTATATTTTTTAAGAAAACAATCAAAACAAGCATTGGGGG#.((((((((((((((((......#.)))))))))))...))))).	1614	1665	1	-17	1	0.0146713	0.588	0	0	-3.79332	16	21	11	3UTR		0	0
hsa-miR-136-5p	XM_017024350	EZH1	ACTCCATTTGTTTTGATGATGGA#CCACGTCATGATGGATGGGGC#.(((((((((((.(((((.(((.#)))))))).))))))))))).	4384	4405	1	-21.9	1	0.0508874	0.368	0	0	-5.08246	19	21	11	3UTR		0	0
hsa-miR-136-5p	XM_017026732	HPN	ACTCCATTTGTTTTGATGATGGA#CCCCCTTGGGAACAGATGGAC#..((((((((((((.(.(..((.#))..).).)))))))))))).	1385	1406	1	-17.1	1	0.00324178	0.412	0	0	-5.69245	16	21	12	3UTR		0	0
hsa-miR-136-5p	XM_017027645	TBC1D20	ACTCCATTTGTTTTGATGATGGA#TCATCAGGGCAAAGGAA#..(((.(((((((((((((....#)))))))))))))))).	2052	2069	1	-18.6	0	1.80296e-05	0.588	0	0	-6.85796	16	17	16	3UTR		0	0
hsa-miR-136-5p	XM_017028027	SRC	ACTCCATTTGTTTTGATGATGGA#CAGCATGGAGGCAGATGTGGGG#.(((((((((((((.(((.((..#)).))).)))))))))).))).	2540	2562	1	-18.8	1	0.0108337	0.412	0	0	-4.52877	18	22	10	3UTR		0	0
hsa-miR-136-5p	XM_017028281	DSCAM	ACTCCATTTGTTTTGATGATGGA#CCGTCAGTGAAGGGGTGGGGG#.((((((((.(((...((((((.#))))))..))).)))))))).	6046	6067	1	-20.9	1	0.000192387	0.559	0	0	-6.86117	17	21	8	3UTR		0	0
hsa-miR-136-5p	XM_017029304	CXorf38	ACTCCATTTGTTTTGATGATGGA#TCCAGCCGCCCACCAAGGATGTCATCTGTAGAATGGGTGGAGG#.((((((((((((((..(((((.#.)))))..)))))))))))))).	3992	4035	1	-21	1	0.0112024	0.515	0	0	-4.02637	19	23	14	3UTR		0	0
hsa-miR-136-5p	XM_024446419	HIVEP2	ACTCCATTTGTTTTGATGATGGA#CTATCTCAGGGGGAATGGGGA#.((((((((.((((((.(((((.#))))))))))).)))))))).	9571	9592	1	-22.1	1	0.00900087	0.515	0	0	-5.03583	19	21	11	3UTR	MIRT440502	0	0
hsa-miR-136-5p	XM_024446692	ITPRID1	ACTCCATTTGTTTTGATGATGGA#CCATAAATAAGACAGATGGAC#..(((((((((((((...((((.#))))...))))))))))))).	5004	5025	1	-20	1	0.0210169	0.588	0	0	-5.19005	17	21	13	3UTR		0	0
hsa-miR-136-5p	XM_024446715	TPK1	ACTCCATTTGTTTTGATGATGGA#TCATCATCACAACCTAAATGGAGA#.(((((((((((.(((((((((.#))))))))).)))..)))))))).	1380	1404	1	-22.8	1	0.046596	0.588	0	0	-5.08246	20	24	9	3UTR		0	1
hsa-miR-136-5p	XM_024448315	ENAH	ACTCCATTTGTTTTGATGATGGA#CCATCAACATAAATAAATGGAGTT#(((((((((((((((.((((((.#)))))).)).))))))))))))).	7606	7630	1	-24.8	1	0.0825811	0.706	0	0	-4.17062	21	24	13	3UTR		1	1
hsa-miR-136-5p	XM_024450296	PDPK1	ACTCCATTTGTTTTGATGATGGA#TCTCTCAGATCTCTCAGGGCGTCTGGTTATAGGGAAACAAGTGGAGC#.(((((((((((((.(((((.(.#.).)))))...))))))))))))).	3926	3973	1	-19.5	1	0.00649003	0.471	0	0	-4.52877	19	25	13	3UTR		0	0
hsa-miR-136-5p	XM_024453202	IL18R1	ACTCCATTTGTTTTGATGATGGA#TCAAAAGAAATGGAGC#.((((((((.((((((.......#)))))).)))))))).	2075	2091	1	-17.8	1	0.00486993	0.574	0	0	-5.03583	14	16	8	3UTR		0	0
hsa-miR-136-5p	XM_024453352	GLYCTK	ACTCCATTTGTTTTGATGATGGA#TCCAGCCAGACTGGCAGATGGGGG#.(((((((((((....((.((((#))))..))....))))))))))).	3475	3499	1	-20	1	3.05246e-09	0.441	0	0	-6.90779	17	24	11	3UTR		0	0
hsa-miR-136-5p	XM_024453816	SEC22C	ACTCCATTTGTTTTGATGATGGA#CCATCTTTAATTGTAACAAATGGGGTG#((((((((((((((((.(((((.#))))).))))....)))))))))))).	4755	4782	1	-23.2	1	0.00627239	0.544	0	0	-3.93757	21	27	12	3UTR		0	0
hsa-miR-136-5p	NM_014286	NCS1	ACTCCATTTGTTTTGATGATGGA#CCAAATGTGAGTGTCATCATCAAAGCCCCTCACAGAAGTGGAGG#.(((((((((((((((((((((.#.))))))))))))).........)))))))).	4782	4826	1	-25	1	4.01611e-05	0.456	0	0	-3.79332	21	32	13	3UTR		0	0
hsa-miR-136-5p	NM_014320	HEBP2	ACTCCATTTGTTTTGATGATGGA#TCCACCTTAGCTTTCAAGCTGAGGTCACGCTATTCTCAAGACAGGAGGGGTT#(((((.((((((((((.(((((.#.))))).)))))))))).))))).	8348	8400	1	-21.6	0	0.00469141	0.544	0.396	0.0285	-5.83853	20	24	10	3UTR		0	0
hsa-miR-136-5p	NM_014334	FRRS1L	ACTCCATTTGTTTTGATGATGGA#TCATTGCAGATGGGGA#.((((((((((..(((.......#)))..)))))))))).	3414	3430	1	-16.5	1	8.25116e-05	0.588	0.113228	0.283307	-8.42926	13	16	10	3UTR		0	0
hsa-miR-136-5p	NM_014435	NAAA	ACTCCATTTGTTTTGATGATGGA#CTAAGAAAAAAGGCTCATCTGAAAGAAATGGAGA#.((((((((.(((((((((....#.))))).)))).)))))))).	1565	1599	1	-19.5	1	0.0117057	0.618	0	0	-5.03583	17	21	8	3UTR		0	0
hsa-miR-136-5p	NM_014495	ANGPTL3	ACTCCATTTGTTTTGATGATGGA#CTGTCTTTAAACAAATGGAGA#.((((((((((((....(((((.#)))))...)))))))))))).	2051	2072	1	-20.4	1	0.00562643	0.706	0	0	-5.61866	17	21	12	3UTR		0	1
hsa-miR-136-5p	NM_014508	APOBEC3C	ACTCCATTTGTTTTGATGATGGA#CATTTTCAAAGCAGATGT#....((((((((((((.((((..#)))).)))))))))))).	1806	1824	1	-17.7	0	0.00185112	0.735	0	0	-9.54656	16	18	12	3UTR		0	0
hsa-miR-136-5p	NM_014597	DNTTIP2	ACTCCATTTGTTTTGATGATGGA#TCCCATAACTAGATGTCACAAAAGGAGTGGGGA#.((((((((.(((((.((((...#.))))))))).)))))))).	5502	5535	1	-19.4	1	0.00144708	0.574	0	0	-5.26888	17	20	9	3UTR		0	0
hsa-miR-136-5p	NM_014700	RAB11FIP3	ACTCCATTTGTTTTGATGATGGA#CATCAAGGTGGGGCAGGTGGGGC#.((((((((((((((.(((((..#)))))...)))))))))))))).	4517	4540	1	-19.6	1	0.000644434	0.353	0	0	-4.02637	19	23	14	3UTR		0	0
hsa-miR-136-5p	NM_014761	IST1	ACTCCATTTGTTTTGATGATGGA#CCGTCATCTTAGGGGCAGTTACAGTGGAGC#.(((((((((((((((((((((.#))))))))...))))))).....)))))).	3332	3362	1	-21.5	1	0.000696913	0.529	0	0	-3.79332	21	30	8	3UTR		0	0
hsa-miR-136-5p	NM_014790	JAKMIP2	ACTCCATTTGTTTTGATGATGGA#TCTGTGTTATATTACATCAAGATAGATGGAC#..((((((((((((((((.....#.)))))))))))))))).	6969	7000	1	-20.9	1	0.00812845	0.765	0	0	-4.957	16	18	16	3UTR		0	0
hsa-miR-136-5p	NM_014799	HEPH	ACTCCATTTGTTTTGATGATGGA#CCACATGGCAAGTGGAGA#.(((((((((((...(((.(((.#))))))))))))))))).	4773	4791	1	-18.8	1	0.00613054	0.618	0	0	-6.67474	17	18	17	3UTR		0	0
hsa-miR-136-5p	NM_014806	RUSC2	ACTCCATTTGTTTTGATGATGGA#TGGTCATCAGAAGAGGGAGGAGG#.((((.(((.((((((((((.(.#).)))))))))).)))..)))).	5120	5143	1	-20.5	0	0.0412897	0.471	1.10768	1.53987	-6.93679	18	23	10	3UTR		0	0
hsa-miR-136-5p	NM_014809	KIAA0319	ACTCCATTTGTTTTGATGATGGA#TTCTCATCAGAACAAAGCACGAGATGGAA#..(((((((((((((((((.(((#))))))))))))))........)))))).	6113	6142	1	-18.7	1	0.00131693	0.529	1.20321	2.42493	-4.957	20	29	14	3UTR		0	0
hsa-miR-136-5p	NM_014859	ARHGAP44	ACTCCATTTGTTTTGATGATGGA#CAAAGCATGTGGAGG#.((((((.(((((((........#))))))).)))))).	3680	3695	1	-17.4	1	0.00879875	0.529	0	0	-6.34001	13	15	7	3UTR		0	0
hsa-miR-136-5p	NM_014891	PDAP1	ACTCCATTTGTTTTGATGATGGA#TCCATCTCAAAACAAAAGTTCCACAACCAGCCTGGAGTG#((((((((((((((((.((((((#))))))))))))))))................)))))).	2100	2139	1	-24.2	1	4.4815e-05	0.544	0	0	-3.93757	22	39	16	3UTR		0	0
hsa-miR-136-5p	NM_014911	AAK1	ACTCCATTTGTTTTGATGATGGA#TCCATCATCAAAAGGGAA#......(((.(((((((((((((#))))))))))))).))).	4840	4858	1	-19.9	0	0.0125464	0.647	0	0	-16.8091	16	18	13	3UTR		1	0
hsa-miR-136-5p	NM_014992	DAAM1	ACTCCATTTGTTTTGATGATGGA#AGACAGGTGGAGG#.((((((((((((..........#)))))))))))).	5335	5348	1	-15.7	1	0.00536599	0.588	-0.0260548	0.559409	-5.61866	12	13	12	3UTR		0	0
hsa-miR-136-5p	NM_015012	TMEM41B	ACTCCATTTGTTTTGATGATGGA#TCTATCACAGTGTTAACAGATGGAT#..(((((((((((((.(((((((#))))))))))....)))))))))).	2997	3022	1	-19.3	1	0.00083281	0.75	0	0	-5.19005	20	25	10	3UTR		0	0
hsa-miR-136-5p	NM_015023	WDTC1	ACTCCATTTGTTTTGATGATGGA#TTCACAGTTTTAAGAAGACAAGTGGAGG#.(((((((((((((..(((....#.)))..))))))))))))).	3774	3802	1	-18.8	1	0.0621756	0.529	2.43156	1.95952	-4.76182	16	20	13	3UTR		0	0
hsa-miR-136-5p	NM_015035	ZHX3	ACTCCATTTGTTTTGATGATGGA#TCCATTGTCTGAGCAAATGGGC#..(((((((((((.(((((((((#))))))))).))))))))))).	7451	7473	1	-24.5	1	0.000198232	0.515	0	0	-5.81384	20	22	11	3UTR		0	0
hsa-miR-136-5p	NM_015055	SWAP70	ACTCCATTTGTTTTGATGATGGA#TCCATCTCAAAACAAAA#......((((((((((.((((((#)))))))))))))))).	2223	2240	1	-18.6	0	0.102277	0.603	0	0	-15.5666	16	17	16	3UTR		0	0
hsa-miR-136-5p	NM_015065	EXPH5	ACTCCATTTGTTTTGATGATGGA#CATGGTCAAAGCACATGTTGAGG#.((((((.(((((((((.(((..#))).))))))))).)))..))).	6856	6879	1	-18.6	1	0.00117842	0.529	0	0	-6.10696	18	23	9	3UTR		1	1
hsa-miR-136-5p	NM_015075	IQSEC2	ACTCCATTTGTTTTGATGATGGA#CCGTGGTCTGATGAATGGAGA#.(((((((((((..(((.((((.#)))).))).))))))))))).	3854	3875	1	-22.1	1	0.0173075	0.426	0	0	-5.9393	18	21	11	3UTR		0	0
hsa-miR-136-5p	NM_015077	SARM1	ACTCCATTTGTTTTGATGATGGA#TCCTCATTCCAGGACAGATGGAA#..(((((((((((((((((.(((#)))))))..))))))))))))).	7704	7727	1	-21.8	1	0.000142365	0.559	0	0	-4.957	20	23	13	3UTR		0	0
hsa-miR-136-5p	NM_015111	N4BP3	ACTCCATTTGTTTTGATGATGGA#CCATCCCCCTTGGCAGGTGGGGG#.(((((((((((.....(((((.#)))))......))))))))))).	5442	5465	1	-20.8	1	4.47972e-06	0.529	0	0	-6.90779	16	23	11	3UTR		0	0
hsa-miR-136-5p	NM_015206	MINAR1	ACTCCATTTGTTTTGATGATGGA#TCTATCATCAGAATTATAGTCTTTGGTGCTCTGTTTTCAATGGGGC#.(((((((.((((((((((((((#))))))))))))))........................))))))).	4815	4861	1	-20.5	1	0.00147306	0.618	0	0	-4.84971	21	46	14	3UTR		0	1
hsa-miR-136-5p	NM_015216	PPIP5K2	ACTCCATTTGTTTTGATGATGGA#CCACAAAGAGAGAATCAATGAGCCACACTCATATTGGAAGCGAATGGAGTT#((((((((((((((.(..((((.#.))))..).)))))))))))))).	12608	12659	1	-22.8	1	0.00275476	0.588	0	0	-4.67302	19	24	14	3UTR		0	0
hsa-miR-136-5p	NM_015233	MTUS2	ACTCCATTTGTTTTGATGATGGA#CCACCACATGCTGGGACAAGGTTCTGGCTGGATGTCAGAATGGATGGGGG#.((((((((((((((((......#.)))))))))))))))).	3794	3844	1	-19.5	1	0.000249924	0.412	0	0	-3.79332	16	18	16	3UTR		0	0
hsa-miR-136-5p	NM_015295	SMCHD1	ACTCCATTTGTTTTGATGATGGA#TCCATTTCGATTCAGATGGGA#..((((((((..((((.((((((#))))))))))..)))))))).	6502	6523	1	-20	1	0.000437916	0.618	0.36276	0.467239	-11.1286	18	21	10	3UTR		0	0
hsa-miR-136-5p	NM_015315	LARP1	ACTCCATTTGTTTTGATGATGGA#TCCATCCTTGAAAAAATGGGGA#.((((((((.((((((.((((((#)))))).)))))))))))))).	3886	3908	1	-19.7	1	0.000831	0.676	0	0	-5.03583	20	22	14	3UTR		0	0
hsa-miR-136-5p	NM_015336	ZDHHC17	ACTCCATTTGTTTTGATGATGGA#CCTGTGGGAAATCTGTGAGAGGGAATGGGGTG#(((((((((.((((.(((((...#.))).)).)))).))))))))).	3306	3338	1	-17.6	1	0.0928315	0.426	2.62257	2.00486	-5.91553	18	23	9	3UTR		0	0
hsa-miR-136-5p	NM_015375	DSTYK	ACTCCATTTGTTTTGATGATGGA#CCATCTTTTAAATATTAATGGAGTA#(((((((((((((.((.(((((.#))))).)).)))))..)))))))).	5054	5079	1	-19.2	1	0.0526895	0.706	3.30569	1.88093	-4.79441	20	25	8	3UTR		0	1
hsa-miR-136-5p	NM_015516	TSKU	ACTCCATTTGTTTTGATGATGGA#ATCAAGTCCACCCTTCTCATGTGACAGATGGGGA#.(((((((((((...((((((((#.))))......))))..))))))))))).	1643	1677	1	-19.3	1	0.00573298	0.544	0.00672635	0.0391667	-6.67474	19	29	11	3UTR		0	0
hsa-miR-136-5p	NM_015547	ACOT11	ACTCCATTTGTTTTGATGATGGA#CATCTCAAGGCAGAAGAATTTTTCTTAATACAGAACAAAATGGAGTC#((((((((((((((((.((((..#))))))))))))..........................)))))))).	4167	4214	1	-19	1	0.0417627	0.647	0.107035	0.0442565	-3.93757	20	47	12	3UTR		0	0
hsa-miR-136-5p	NM_015599	PGM3	ACTCCATTTGTTTTGATGATGGA#TCTGTCATATTAACAAATGGAGTT#((((((((((((...((((((((#))))))))...)))))))))))).	4076	4100	1	-24.4	1	0.024735	0.647	0.164708	0.526021	-6.81899	20	24	12	3UTR		0	0
hsa-miR-136-5p	NM_015633	FGFR1OP2	ACTCCATTTGTTTTGATGATGGA#TCATTTATGTTGAATACGTATTAAAATTAAGACAAATGGAA#..(((((((((((((((......#.))))))))))))))).	2255	2296	1	-18.2	1	0.21587	0.824	0.471504	0.652143	-4.957	15	17	15	3UTR		0	0
hsa-miR-136-5p	NM_015659	RSL1D1	ACTCCATTTGTTTTGATGATGGA#TCCAACAAAGAAACAGATGGTGA#.(.(((((((((((..((.((((#)))).))..))))))))))).).	3125	3148	1	-19.7	0	0.101812	0.588	-0.0577587	-0.138007	-6.31936	18	23	11	3UTR		0	0
hsa-miR-136-5p	NM_015679	TRUB2	ACTCCATTTGTTTTGATGATGGA#TCTTTAACTCTGAGACGGATGGAGTT#((((((((((((((.........#.)))))))))))))).	4481	4507	1	-17.6	1	0.00052129	0.618	-0.170645	0.541239	-4.90607	14	16	14	3UTR		0	0
hsa-miR-136-5p	NM_015962	FCF1	ACTCCATTTGTTTTGATGATGGA#TTTAAGGAATCAGAGAGACTGATGGAGTT#((((((((.(((((..((((...#.))))..))))).)))))))).	733	762	1	-20.3	1	0.000781156	0.603	0.183813	0.277774	-5.96246	17	22	8	3UTR		0	0
hsa-miR-136-5p	NM_015985	ANGPT4	ACTCCATTTGTTTTGATGATGGA#TCAAGGCACCAGTTATCTTCACATCATCAAAGCCTCAGTTTTCCCATCTGTAAAATGGAGA#.((((((((((((((((((((((#.)).))))))))))))...................)))))))).	3596	3657	1	-23.5	1	0.00064812	0.588	2.45059	2.41465	-3.79332	22	44	12	3UTR		0	0
hsa-miR-136-5p	NM_016044	FAHD2A	ACTCCATTTGTTTTGATGATGGA#CCAACAACAACAGAACAGGGTGGAGTG#(((((((((((((((.((.((..#.)).)).))))))))).)))))).	3532	3559	1	-19.5	1	0.0208592	0.647	0.24854	1.28563	-4.17062	19	24	9	3UTR		0	0
hsa-miR-136-5p	NM_016071	MRPS33	ACTCCATTTGTTTTGATGATGGA#TTGGGAGGTCGAGGCGGGTGGAT#..(((((((((((((((......#.))))))))))))))).	1898	1921	1	-18.2	1	0.00025628	0.397	0.234607	0.171433	-4.957	15	17	15	3UTR		0	0
hsa-miR-136-5p	NM_016072	GOLT1B	ACTCCATTTGTTTTGATGATGGA#GACAAATGGAGA#.(((((((((((...........#))))))))))).	2173	2185	1	-15	1	0.0116819	0.676	1.44567	1.21069	-6.90779	11	12	11	3UTR		0	1
hsa-miR-136-5p	NM_016169	SUFU	ACTCCATTTGTTTTGATGATGGA#CCAGATGCAGAGCGAGTGGAT#..(((((((((((((....(((.#)))....))))))))))))).	2022	2043	1	-21.1	1	4.69043e-05	0.397	-0.198231	0.250513	-5.19005	16	21	13	3UTR		0	0
hsa-miR-136-5p	NM_016186	SERPINA10	ACTCCATTTGTTTTGATGATGGA#TCCATCTAAAACATCTGATGGGGA#.((((((((((((((..((((((#)))))))))))))...))))))).	3268	3292	1	-19.7	1	0.000887144	0.559	0	0	-4.02637	20	24	13	3UTR		0	0
hsa-miR-136-5p	NM_016224	SNX9	ACTCCATTTGTTTTGATGATGGA#TCCATTATTTAAACCAGTGGAA#..((((((.((((.(((((((((#))))))))).)))).)))))).	2175	2197	1	-20.2	1	0.00150419	0.706	-0.0419265	0.390407	-6.87023	19	22	9	3UTR	MIRT644655	0	0
hsa-miR-136-5p	NM_016235	GPRC5B	ACTCCATTTGTTTTGATGATGGA#CCGTTGCGTTGAGGACAAATGGGGA#.(((((((((((((((((((((.#))))..)))).))))))))))))).	1783	1808	1	-20.8	1	0.000609573	0.426	0.490533	1.07942	-3.79332	21	25	13	3UTR		0	0
hsa-miR-136-5p	NM_016247	IMPG2	ACTCCATTTGTTTTGATGATGGA#CTATTATTATTTGAGATGGAGTC#(((((((((....(((((((((.#)))))))))....))))))))).	6741	6764	1	-19.5	1	0.00083683	0.574	0	0	-12.6408	18	23	9	3UTR		0	1
hsa-miR-136-5p	NM_016305	SS18L2	ACTCCATTTGTTTTGATGATGGA#CCAACTTTCTACCACTCTTGGAAGAGATGGAGG#.((((((((.((((((.(((((.#.))).)))))))).)))))))).	2472	2505	1	-19.3	1	0.00143626	0.559	0	0	-5.03583	19	23	8	3UTR		1	1
hsa-miR-136-5p	NM_017420	SIX4	ACTCCATTTGTTTTGATGATGGA#CCATCCAACAAGAGAGATGGGGA#.((((((((.(((((..(((((.#)))))...))))).)))))))).	4960	4983	1	-22	1	0.00541313	0.706	0	0	-5.26888	18	23	8	3UTR		0	1
hsa-miR-136-5p	NM_017522	LRP8	ACTCCATTTGTTTTGATGATGGA#CCATCCTTACAGAGCTAAGTGGAGA#.((((((((((((((..(((((.#)))))....)))))).)))))))).	3347	3372	1	-22	1	0.00156991	0.515	0.668995	0.531619	-4.02637	19	25	8	3UTR		0	0
hsa-miR-136-5p	NM_017620	ILF3	ACTCCATTTGTTTTGATGATGGA#CCATCCCAGAATAAATGGAGA#.((((((((((((((..(((((.#))))).)))))))))))))).	5985	6006	1	-24.8	1	0.00489448	0.58	-0.010155	-0.356843	-4.02637	19	21	14	3UTR	MIRT737522	0	1
hsa-miR-136-5p	NM_017629	AGO4	ACTCCATTTGTTTTGATGATGGA#TCTATCCAGGACATCAGGAGTG#(((((...(((((((..((((((#)))))))))))))...))))).	4534	4556	1	-18.5	0	0.00160882	0.544	0.464985	0.744857	-9.9289	18	22	13	3UTR		0	0
hsa-miR-136-5p	NM_017637	BNC2	ACTCCATTTGTTTTGATGATGGA#CCAGTGGTAACACCTCGTTTTCATCCTAACAGAGGAGTA#(((((.((((((..(((((....#.)))))..))))))))))).	8324	8363	1	-18.6	0	0.00157531	0.485	2.28211	2.27975	-7.9845	16	20	11	3UTR		1	0
hsa-miR-136-5p	NM_017657	AFTPH	ACTCCATTTGTTTTGATGATGGA#TCATTGTCAGAACTTGATTGGAGG#.(((((...(((((((((((((.#))))))))))))).....))))).	3644	3668	1	-21.3	0	0.00933441	0.647	1.87659	1.52341	-8.70704	18	24	13	3UTR		0	0
hsa-miR-136-5p	NM_017736	THUMPD1	ACTCCATTTGTTTTGATGATGGA#TTCATCACATGAACAAATGGAC#..(((((((((((((.(((((((#))))))))).))))))))))).	2849	2871	1	-20.6	1	0.00466971	0.632	0.196039	-0.0305264	-5.19005	20	22	11	3UTR		0	0
hsa-miR-136-5p	NM_017754	UHRF1BP1	ACTCCATTTGTTTTGATGATGGA#TCCATGTCACAAATGGAGC#.((((((((((...(((.(((((#)))))))))))))))))).	7685	7704	1	-19.8	1	0.000139378	0.559	0.482755	0.273167	-9.2861	18	19	18	3UTR		0	0
hsa-miR-136-5p	NM_017837	PIGV	ACTCCATTTGTTTTGATGATGGA#TCTTCAAAACAGATGGGTA#((.(((((((((((((.((....#)).))))))))))))))).	3510	3529	1	-19.4	0	0.00196297	0.588	1.43334	0.964666	-5.49511	17	19	15	3UTR		0	0
hsa-miR-136-5p	NM_017926	GPATCH2L	ACTCCATTTGTTTTGATGATGGA#TCCATCACTCAGAACTAAATGCAAGTGGTAGA#.((((((((((((((((((((((#))))))).))))).......)))))))).)).	5933	5965	1	-21.6	1	0.021289	0.544	0	0	-3.79332	22	32	8	3UTR		0	0
hsa-miR-136-5p	NM_017952	PTCD3	ACTCCATTTGTTTTGATGATGGA#CCAGCTACTCTGGAGACAGGTGGAGG#.(((((((((((((.(.(((((.#.))).))).))))))))))))).	4209	4235	1	-20.5	1	0.000338355	0.426	0.254961	0.0136286	-4.52877	19	23	13	3UTR		0	0
hsa-miR-136-5p	NM_017964	SLC30A6	ACTCCATTTGTTTTGATGATGGA#TATTACCAAAACACATGGAGTT#(((((((.(((((((.(((((..#))))).))))))).))))))).	2637	2659	1	-19.4	1	0.0114102	0.735	0.839488	0.455374	-6.48426	19	22	7	3UTR		0	0
hsa-miR-136-5p	NM_018077	RBM28	ACTCCATTTGTTTTGATGATGGA#CCATCTCTGTCAGGATAGCAGTGGAGA#.(((((((((((((((((((((.#)))))...))))))))))..)))))).	8647	8674	1	-22.1	1	0.000358327	0.426	0.0159525	0.108841	-3.79332	21	27	10	3UTR		0	0
hsa-miR-136-5p	NM_018121	SLF2	ACTCCATTTGTTTTGATGATGGA#TCCAGGCTTAGTTGGAGTATTTGCATTTTTATTTTTATCAAAACAAATATAATTGGTGGGGA#.((((((((((((((((((....#.)))))))))))).........)))))).	6417	6479	1	-17.7	1	0.000238367	0.676	0.716265	1.02485	-3.79332	18	29	12	3UTR		0	0
hsa-miR-136-5p	NM_018189	DPPA4	ACTCCATTTGTTTTGATGATGGA#TCCTCAAAAATGTTAAAGCAAGGGAGG#.((((.(((((((((((((.(((#))))))......)))))))))))))).	2447	2474	1	-17	0	0.00093408	0.632	1.06796	0.786299	-5.69428	20	27	14	3UTR		0	0
hsa-miR-136-5p	NM_018301	RBM41	ACTCCATTTGTTTTGATGATGGA#TCCAGATGGTAAGACAAATCCACAGGAACAAATGGAGA#.(((((((((((((..((.((((#.))))))))))))))))))).	3108	3146	1	-21.1	1	0.0320701	0.647	0	0	-4.76182	19	21	19	3UTR		0	0
hsa-miR-136-5p	NM_018314	UEVLD	ACTCCATTTGTTTTGATGATGGA#TGCATCCTTGGAACCAATGGAGTA#((((((((.(((((((.((((.(#).)))).))))))).)))))))).	1246	1270	1	-20.2	1	0.000172454	0.632	-0.503176	-0.327737	-4.99396	20	24	8	3UTR		0	0
hsa-miR-136-5p	NM_018374	TMEM106B	ACTCCATTTGTTTTGATGATGGA#TCTATTTGTACATCATCAGAGCTGTTGGGTG#((.(((...((((((((((((..#.))))))))))))...))))).	7865	7896	1	-21.6	0	0.000235962	0.647	0.0205513	0.122236	-10.4088	17	22	12	3UTR		0	1
hsa-miR-136-5p	NM_018443	ZNF302	ACTCCATTTGTTTTGATGATGGA#CCATCAAAGAGTACATAATGGAGA#.(((((((((((((..((((((.#))))))..))).))).))))))).	1740	1764	1	-20.4	1	0.00947343	0.588	0.743469	0.947145	-4.76182	19	24	7	3UTR		0	1
hsa-miR-136-5p	NM_018452	TMEM242	ACTCCATTTGTTTTGATGATGGA#AAAACAGATGGAGA#.(((((((((((((.........#))))))))))))).	1372	1386	1	-17.1	1	0.00336723	0.647	2.94606	2.54992	-4.76182	13	14	13	3UTR		0	0
hsa-miR-136-5p	NM_018473	ACOT13	ACTCCATTTGTTTTGATGATGGA#CCAGGACACCTTGACCAGGCGCTCAAAAGTAACATCAATGAAGAGCAGATGGAGA#.(((((((((((((..(((((..#.)))))....))))))))))))).	2782	2837	1	-22.7	1	0.0161295	0.574	-0.749559	-0.0815118	-4.76182	18	24	13	3UTR		0	0
hsa-miR-136-5p	NM_018558	GABRQ	ACTCCATTTGTTTTGATGATGGA#CCATACAGAGATTCAGGTGGAGG#.(((((((((..((..((((((.#)))).))..))..))))))))).	4560	4583	1	-21.4	1	0.000350963	0.529	-0.149315	0.105263	-10.9334	17	23	9	3UTR		0	0
hsa-miR-136-5p	NM_018675	ZNF302	ACTCCATTTGTTTTGATGATGGA#CCATCAAAGAGTACATAATGGAGA#.(((((((((((((..((((((.#))))))..))).))).))))))).	2247	2271	1	-20.4	1	0.00947343	0.588	0.820692	0.237658	-4.76182	19	24	7	3UTR		0	1
hsa-miR-136-5p	NM_018689	CEMIP	ACTCCATTTGTTTTGATGATGGA#CCAAAGCCTTCATTTTAACAGATGGGGA#.(((((((((((..(((((.((.#.)).)))))..))))))))))).	5633	5661	1	-23	1	4.58716e-05	0.559	-0.935894	-0.0709904	-5.9393	18	23	11	3UTR		0	1
hsa-miR-136-5p	NM_018841	GNG12	ACTCCATTTGTTTTGATGATGGA#TCCATTTGTAAAACAAGTGGC#...((((((((((((..((((((#))))))..)))))))))))).	3838	3859	1	-19.7	0	8.96097e-06	0.515	0.77552	1.15451	-6.74759	18	21	12	3UTR		0	0
hsa-miR-136-5p	NM_018847	KLHL9	ACTCCATTTGTTTTGATGATGGA#CCACATGGTAATTTTTAATGGGACTTTTATCAGCAAATGGAGTT#(((((((((((..((((((.((.#.)).))))))))))))))))).	3753	3797	1	-20.8	1	0.0168808	0.662	0	0	-8.57351	19	22	17	3UTR		0	0
hsa-miR-136-5p	NM_018982	YIPF1	ACTCCATTTGTTTTGATGATGGA#TCCACTGCAGGAAAGCAGAATGAGCAGAGCCAGCAGAACTGATGGAGTG#((((((((.((((((.((.....#.)).)))))).)))))))).	1325	1374	1	-19	1	0.000128759	0.471	0	0	-5.22701	16	20	8	3UTR		0	0
hsa-miR-136-5p	NM_018986	SH3TC1	ACTCCATTTGTTTTGATGATGGA#CCGGTGGCTCATTTTCTGGCAAATGGAGG#.(((((((((((..((.(((((.#.))))).)).))))))))))).	4219	4248	1	-20.5	1	3.89859e-05	0.456	-0.26493	-0.496111	-5.9393	18	22	11	3UTR		0	0
hsa-miR-136-5p	NM_019010	KRT20	ACTCCATTTGTTTTGATGATGGA#CCATAAGAAAGCACTATTAATACTCTGCAGTGATTAGAAGGGGTGGGGTG#(((((((((.(((((((.((...#.)).))))))).))))))))).	1413	1463	1	-18.7	1	0.000124124	0.559	1.47415	1.70634	-5.18008	18	22	9	3UTR		0	0
hsa-miR-136-5p	NM_019023	PRMT7	ACTCCATTTGTTTTGATGATGGA#TTGTCGCTGAAATAAGTGGAGA#.((((((((((((((.((((((.#)))))).)))))))))))))).	3449	3471	1	-18.8	1	4.02295e-05	0.485	0	0	-4.02637	20	22	14	3UTR		0	0
hsa-miR-136-5p	NM_019863	F8	ACTCCATTTGTTTTGATGATGGA#TCCAAAGATTGCAACCCAGGGCAAATGGAA#..(((((((((((((........#.))))))))))))).	2136	2166	1	-16.9	1	0.016114	0.603	3.04891	2.70932	-5.19005	13	15	13	3UTR		0	0
hsa-miR-136-5p	NM_019894	TMPRSS4	ACTCCATTTGTTTTGATGATGGA#CATCAGAACTGTGAGTGGAA#..((((((((((((((((.....#)))))))))...))))))).	2795	2815	1	-17.6	1	0.00171159	0.632	0.2458	0.0409645	-4.957	16	20	9	3UTR		0	0
hsa-miR-136-5p	NM_020162	DHX33	ACTCCATTTGTTTTGATGATGGA#TCATTGTCAGAGGGAATTGGAGG#.((((((((.((((((((((((.#)))))))))))).)))).)))).	3507	3530	1	-22	1	9.75037e-05	0.544	0	0	-5.03583	20	23	12	3UTR		0	0
hsa-miR-136-5p	NM_020234	DTWD1	ACTCCATTTGTTTTGATGATGGA#ATTGAATTATTGAAATAAATGGAGG#.(((((((((((((((((((...#.))))))))))))))))))).	11191	11216	1	-21.9	1	0.176176	0.721	0.071036	0.112428	-3.79332	19	21	19	3UTR		0	0
hsa-miR-136-5p	NM_020310	MNT	ACTCCATTTGTTTTGATGATGGA#CATCGTTGAGACATCAGGAA#..(((...(((((((((((((..#)))))))))))))...))).	3156	3176	1	-18.2	0	0.0093627	0.471	3.37044	3.93287	-10.7153	16	20	13	3UTR		0	0
hsa-miR-136-5p	NM_020340	ARFGEF3	ACTCCATTTGTTTTGATGATGGA#TCCATCCCCAAGGCAAACAAGGAA#..(((.(((((((((..((((((#))))))..)))))))))...))).	7493	7517	1	-19.3	0	0.0217058	0.559	0.543079	0.706253	-7.09101	18	24	9	3UTR		0	0
hsa-miR-136-5p	NM_020344	SLC24A2	ACTCCATTTGTTTTGATGATGGA#CCTGTATTTTTCCAGCGCATGTCCCATTATCATCAAAAGAAGAGGGGTA#(((((.(((.(((((((((((((#.)))....)))))))))).))).))))).	3288	3337	1	-22	0	0.0532104	0.603	0	0	-7.08104	21	29	10	3UTR		0	0
hsa-miR-136-5p	NM_020704	STRIP2	ACTCCATTTGTTTTGATGATGGA#TCTAAGGGAAGGTTACTTCTCAGTGCAGATGGAGA#.((((((((((.((((.((....#.)))))).)))))))))).	4636	4671	1	-19	1	0.000241607	0.618	0.730385	0.544267	-7.14013	16	19	10	3UTR		1	0
hsa-miR-136-5p	NM_020717	SHROOM4	ACTCCATTTGTTTTGATGATGGA#ATCAAAATAAATGGAA#..(((((((((((((((......#))))))))))))))).	9800	9816	1	-18	1	0.0404071	0.662	0	0	-4.957	15	16	15	3UTR		0	0
hsa-miR-136-5p	NM_020725	ATXN7L1	ACTCCATTTGTTTTGATGATGGA#CCACACAATTGGAATTGCAAAGACGGGAGGCAAATGGAGTG#((((((((((((((.........#.)))))))))))))).	4143	4184	1	-18.4	1	0.00158383	0.588	6.29527	4.03836	-4.90607	14	16	14	3UTR		0	0
hsa-miR-136-5p	NM_020734	RIMKLB	ACTCCATTTGTTTTGATGATGGA#TTCATTTACAAATCCTACAAATAGAGAGGCAGAATAGGTGGGGTA#(((((((((((((((........#.))))))))))))))).	2528	2573	1	-18.4	1	0.000186594	0.603	2.10163	1.1337	-4.17062	15	17	15	3UTR		1	1
hsa-miR-136-5p	NM_020762	SRGAP1	ACTCCATTTGTTTTGATGATGGA#CATGGAGAAATGAATGGGGG#.(((((((((((((..(.(((..#))).).))))))))))))).	9850	9870	1	-18	1	0.000322898	0.574	-0.0684479	0.25681	-4.76182	17	20	13	3UTR		0	0
hsa-miR-136-5p	NM_020768	KCTD16	ACTCCATTTGTTTTGATGATGGA#TCCATCCATCACAAATGGAA#..(((((((((...(((((((((#)))))).)))))))))))).	7878	7898	1	-20.3	1	2.12354e-05	0.574	-0.0170066	0.279013	-10.4498	18	20	12	3UTR		1	0
hsa-miR-136-5p	NM_020841	OSBPL8	ACTCCATTTGTTTTGATGATGGA#TATTAGAACAAATGGGT#..((((((((((((((((.....#)))))))))))))))).	4803	4820	1	-17.8	1	0.00442228	0.75	3.14507	4.58242	-4.957	16	17	16	3UTR		0	0
hsa-miR-136-5p	NM_021116	ADCY1	ACTCCATTTGTTTTGATGATGGA#TCCTCTCTTCAGGACAAATGGT#...(((((((((((((.((.(((#)))..)).))))))))))))).	5906	5928	1	-20.7	0	7.52342e-05	0.5	0.223083	-0.184518	-6.51454	18	22	13	3UTR		0	0
hsa-miR-136-5p	NM_021194	SLC30A1	ACTCCATTTGTTTTGATGATGGA#GGGGCAAATGGGGTA#((((((((((((((.........#)))))))))))))).	2684	2699	1	-16.5	1	0.0223755	0.603	0.449811	0.336189	-4.90607	14	15	14	3UTR		0	0
hsa-miR-136-5p	NM_021784	FOXA2	ACTCCATTTGTTTTGATGATGGA#GTGAGAGAGCAAGTGGGGG#.(((((((((((((.........#.))))))))))))).	1738	1757	1	-17.2	1	0.00314167	0.397	5.69977	5.04076	-4.76182	13	15	13	3UTR		0	0
hsa-miR-136-5p	NM_021916	ZNF70	ACTCCATTTGTTTTGATGATGGA#CCGTTATCATCTGGCAAATGT#....((((((((.(((((((((.#)))))))))...)))))))).	4390	4411	1	-18.4	0	0.0217971	0.485	0	0	-10.8357	17	21	9	3UTR		0	0
hsa-miR-136-5p	NM_021926	ALX4	ACTCCATTTGTTTTGATGATGGA#CCATCTGGAGCTAAAGCTCATGAAGGCAGGTGGAGA#.(((((((((((((.((((....#.)))).))))))))))))).	4274	4310	1	-22.6	1	1.32918e-07	0.471	3.19232	0.87836	-4.52877	17	20	13	3UTR		0	0
hsa-miR-136-5p	NM_021988	UBE2V1	ACTCCATTTGTTTTGATGATGGA#TCTATTTAAATTGATTCCCATCATAACTGGTGGGGC#.(((((((.(((.(((((..(((#.)))))))).))).))))))).	1159	1195	1	-18.7	1	0.000153892	0.632	1.94812	1.48906	-6.13885	18	22	8	3UTR		0	0
hsa-miR-136-5p	NM_022160	DMRTA1	ACTCCATTTGTTTTGATGATGGA#TTCATTGTTATTATTAGGAATAAATGGAA#..((((((((((((((((((((.#.)))))))))).)))))))))).	2994	3023	1	-17.1	1	0.0255632	0.632	0.794593	0.43314	-4.957	20	23	10	3UTR		0	0
hsa-miR-136-5p	NM_022166	XYLT1	ACTCCATTTGTTTTGATGATGGA#CCACTAACATGTCTGCCTTTTTTTGTTTTTATCCTGGAACAAGTGGAGA#.((((((((((((((..((((((#.)))))).)))))))))))))).	5574	5623	1	-19.5	1	0.0101579	0.515	0	0	-4.02637	20	23	14	3UTR		0	0
hsa-miR-136-5p	NM_022334	ITGB1BP1	ACTCCATTTGTTTTGATGATGGA#CCATCATCCCAGATCTGATGGAGA#.(((((((.((((.((((((((.#))))))))..))))..))))))).	2073	2097	1	-22.2	1	0.000211923	0.529	3.60866	2.66915	-5.70655	19	24	8	3UTR		0	0
hsa-miR-136-5p	NM_022343	GLIPR2	ACTCCATTTGTTTTGATGATGGA#TCCAATGGGGTCGCCAAACAACAAATGGAGA#.((((((((((((((.(((((((#))))......))).))))..)))))))))).	1103	1134	1	-18.7	1	0.00853374	0.618	1.38531	0.725122	-4.02637	21	31	10	3UTR		1	1
hsa-miR-136-5p	NM_022361	POPDC3	ACTCCATTTGTTTTGATGATGGA#TCTGCATCAAAACTGGGAGA#.((((....(((((((((.((((#)))))))))))))..)))).	1554	1574	1	-18	0	0.0158651	0.618	0.510188	0.458016	-10.608	17	20	13	3UTR		0	0
hsa-miR-136-5p	NM_022474	PALS1	ACTCCATTTGTTTTGATGATGGA#TTCGTTGTCAGAACAAATGGAA#..(((((((((((((((((((((#))))))))))))))))))))).	4904	4926	1	-26.2	1	0.00747385	0.706	0.571287	0.975849	-4.957	21	22	21	3UTR		0	0
hsa-miR-136-5p	NM_022566	TLNRD1	ACTCCATTTGTTTTGATGATGGA#CCATGTGATTTGCAAATGGGGG#.((((((((((.......((((.#)))).......)))))))))).	2931	2953	1	-18.9	1	0.00325595	0.603	2.89035	3.42937	-10.2546	14	22	10	3UTR		0	0
hsa-miR-136-5p	NM_022728	NEUROD6	ACTCCATTTGTTTTGATGATGGA#TCCTCTTCAAGTATTTGCAGATGGGGC#.(((((((((((((((.((.(((#))))).))))).....)))))))))).	1745	1772	1	-19.7	1	0.00165241	0.618	4.88732	3.77489	-3.79332	20	27	10	3UTR		0	0
hsa-miR-136-5p	NM_022755	IPPK	ACTCCATTTGTTTTGATGATGGA#TCATCGTTTTGAGGGACTAATGGAGG#.(((((((.(((((((((((((.#))))))))....))))).))))))).	2725	2751	1	-19.6	1	0.00619665	0.706	1.7598	2.72321	-4.84971	20	26	8	3UTR		0	0
hsa-miR-136-5p	NM_022755	IPPK	ACTCCATTTGTTTTGATGATGGA#AAAACAGATGGAGA#.(((((((((((((.........#))))))))))))).	3384	3398	1	-17.1	1	0.0497586	0.471	3.06849	2.62901	-4.76182	13	14	13	3UTR		0	0
hsa-miR-136-5p	NM_022777	IFT22	ACTCCATTTGTTTTGATGATGGA#TCCATCTCAAAAAAAAGAAAAAAGTGCCGAGTGGAGTG#((((((((((((((((.((((((#))))))))))))...............)))))))))).	2936	2974	1	-23.3	1	0.000109746	0.529	-0.0954333	-0.0579178	-3.93757	22	38	12	3UTR		0	0
hsa-miR-136-5p	NM_024295	DERL1	ACTCCATTTGTTTTGATGATGGA#TCCTGAGCTAAGTGATCAAGACTGTAGTGGAGTT#((((((((.((((((((.((...#.)).))))))))...)))))))).	1661	1695	1	-19.3	1	0.00256019	0.588	0.412877	0.325901	-4.99396	18	24	8	3UTR		0	0
hsa-miR-136-5p	NM_024332	BRCC3	ACTCCATTTGTTTTGATGATGGA#CGTCAATGGAACAGATGAGAGA#.((((((((((((((.(((((..#))))).))))))))))).))).	1138	1160	1	-19.5	1	0.112934	0.618	0.234454	0.659719	-4.02637	19	22	11	3UTR		0	0
hsa-miR-136-5p	NM_024496	IRF2BPL	ACTCCATTTGTTTTGATGATGGA#TCTGTTTTGTTTGCAAAATGGTAAGGGGGTGTCGGGGGGGATGGGGTG#(((((((((.(((((((......#.))))))).))))))))).	3876	3924	1	-17.9	1	0.0459863	0.515	1.52299	0.963679	-5.18008	16	19	9	3UTR		0	0
hsa-miR-136-5p	NM_024552	CERS4	ACTCCATTTGTTTTGATGATGGA#CCAGGCTGAAAAGGGTCCAATTAAAACAAATGGAGC#.((((((((((((((((..((((#.)))))))))))))))))))).	1740	1776	1	-23.9	1	0.000383314	0.535	0.0270852	-0.237066	-3.79332	20	22	20	3UTR		0	0
hsa-miR-136-5p	NM_024557	RIC3	ACTCCATTTGTTTTGATGATGGA#GTCGTGATGAGGAGTGGAGG#.((((((((.((.(.(((((...#))))).).)).)))))))).	4181	4201	1	-18.6	1	0.00962769	0.441	1.47451	0.382415	-7.06041	16	20	8	3UTR		0	0
hsa-miR-136-5p	NM_024577	SH3TC2	ACTCCATTTGTTTTGATGATGGA#TTCATGTTTATCATTGGCAAATGGAGA#.(((((((((((..(((((((((#.)))))))))))))))))))).	14603	14630	1	-21.6	1	0.000281011	0.632	-0.17852	0.285841	-5.9393	20	22	20	3UTR		0	1
hsa-miR-136-5p	NM_024577	SH3TC2	ACTCCATTTGTTTTGATGATGGA#CCCTCTTCAGAGAGATGGAGA#.((((((((.((((((.((.((.#)).)).)))))))))))))).	25304	25325	1	-19.2	1	0.000136175	0.529	2.90535	1.96759	-5.03583	18	21	14	3UTR		0	1
hsa-miR-136-5p	NM_024622	FASTKD1	ACTCCATTTGTTTTGATGATGGA#CAGAACAAGTGGGGA#.((((((((((((((........#)))))))))))))).	3032	3047	1	-19.2	1	0.10268	0.5	1.43888	1.49518	-4.02637	14	15	14	3UTR		0	0
hsa-miR-136-5p	NM_024632	SAP30L	ACTCCATTTGTTTTGATGATGGA#TCACATCATCAGGAAATTGTTCAGCTGGAGG#.(((((.((((((((((((((((#)).))))))))))).......))).))))).	4864	4895	1	-20.2	0	0.00202527	0.588	0.0701541	0.146469	-5.33701	21	31	11	3UTR		0	0
hsa-miR-136-5p	NM_024636	STEAP4	ACTCCATTTGTTTTGATGATGGA#ATCATCAAATTATTAGATACTGGGAATGGAGTA#(((((((((.((((((((((...#)))))))))............).))))))))).	8461	8494	1	-19.3	1	0.00720448	0.676	0.806587	1.06438	-5.18008	19	33	9	3UTR		0	0
hsa-miR-136-5p	NM_024636	STEAP4	ACTCCATTTGTTTTGATGATGGA#TCCGTCTCAAAATAAATA#.....(((((((((((.((((((#))))))))))))))))).	5766	5784	1	-17.4	0	0.136621	0.632	0.028745	0.158438	-13.6656	17	18	17	3UTR		0	0
hsa-miR-136-5p	NM_024648	OGFOD3	ACTCCATTTGTTTTGATGATGGA#TCCAGAGGGTCCGTGGCTGTGGTCATGGTCGGGGCAGGTGGAA#..(((((((((((((((.((((.#.)))).))))))))))))))).	3140	3183	1	-23.7	1	0.000135179	0.412	0	0	-4.957	19	22	15	3UTR		0	0
hsa-miR-136-5p	NM_024697	ZNF385D	ACTCCATTTGTTTTGATGATGGA#TCTGGAAAAAGCATTGTTGCACCTCAATCAGATCGTCCAGACAAATGGGA#..(((((((((((.((((((.((#.))..)))))).))))))))))).	4575	4625	1	-20.2	1	0.000997438	0.559	-0.333279	0.00267589	-5.81384	19	24	11	3UTR		0	0
hsa-miR-136-5p	NM_024824	ZC3H14	ACTCCATTTGTTTTGATGATGGA#TCATCATGGCAAGTGCGGGC#.(((((((((((.((((((....#)))))).)))))))).))).	7461	7481	1	-18.8	1	0.00403839	0.588	0	0	-5.08246	17	20	8	3UTR		0	0
hsa-miR-136-5p	NM_024870	PREX2	ACTCCATTTGTTTTGATGATGGA#CAGAACAGGTGGGGG#.((((((((((((((........#)))))))))))))).	9417	9432	1	-19.3	1	0.0271279	0.544	-0.169627	-0.0335988	-4.02637	14	15	14	3UTR		0	1
hsa-miR-136-5p	NM_001858	COL19A1	ACTCCATTTGTTTTGATGATGGA#CCACCATCAAAACAAAGGAT#..(((.((((((((((((.(((.#))).))))))))))))))).	4511	4531	1	-22	0	0.00870823	0.588	0.41842	-0.0312815	-6.85796	18	20	15	3UTR		0	0
hsa-miR-136-5p	NM_001874	CPM	ACTCCATTTGTTTTGATGATGGA#TCCATCGTCCACACAGCACTGGGGA#.(((((.((((...(((((((((#)))))))))...))))...))))).	3345	3370	1	-20.5	0	0.00496026	0.485	0.404698	0.0952561	-10.8298	18	25	9	3UTR		0	0
hsa-miR-136-5p	NM_001909	CTSD	ACTCCATTTGTTTTGATGATGGA#CCAGCACAGAAACAGAGGAGA#.((((.((((((((..((.(((.#))).))..)))))))))))).	1326	1347	1	-18.6	0	0.083485	0.309	2.70219	3.12432	-6.66278	17	21	12	3UTR		0	0
hsa-miR-136-5p	NM_001932	MPP3	ACTCCATTTGTTTTGATGATGGA#TCCATCATCGAGAAGAGTATAAGTGGGA#..(((((((((((((((((((((#))))))))))))......))))))))).	2014	2042	1	-22.9	1	0.000953772	0.618	5.70868	3.6699	-4.957	21	28	12	3UTR		0	0
hsa-miR-136-5p	NM_001942	DSG1	ACTCCATTTGTTTTGATGATGGA#TCCACTGGTCAAAAGAGGATAGGAGTG#(((((.(((.(((((((.(((((#)))).).))))))).)))...))))).	5062	5089	1	-18.8	0	0.00798098	0.603	0.26581	0.246606	-7.08104	20	27	7	3UTR		0	0
hsa-miR-136-5p	NM_001964	EGR1	ACTCCATTTGTTTTGATGATGGA#TCCTCTTAGGTCAGATGGAGG#.(((((((((.(((((.((.(((#)))))))))).))))))))).	2005	2026	1	-18.6	1	5.31371e-05	0.456	1.36236	0.705329	-6.6181	19	21	10	3UTR		0	0
hsa-miR-136-5p	NM_001991	EZH1	ACTCCATTTGTTTTGATGATGGA#CCACGTCATGATGGATGGGGC#.(((((((((((.(((((.(((.#)))))))).))))))))))).	4501	4522	1	-21.9	1	0.0508874	0.368	0	0	-5.08246	19	21	11	3UTR		0	0
hsa-miR-136-5p	NM_001995	ACSL1	ACTCCATTTGTTTTGATGATGGA#TCTGGCAAATGGGTGCTCATCAGAACGCGTGGAT#..(((((.(((((((((((....#.))))))))))).))))).	2847	2881	1	-20.3	0	0.0214735	0.485	0	0	-7.27064	16	19	11	3UTR		0	0
hsa-miR-136-5p	NM_002003	FCN1	ACTCCATTTGTTTTGATGATGGA#CTATTGCCGCAACCAGTCACCACAAATGGAGTG#(((((((((((..((((..(((.#.)))))))..))))))))))).	1964	1997	1	-21.4	1	0.000142123	0.515	0	0	-8.57351	18	22	11	3UTR		0	0
hsa-miR-136-5p	NM_002007	FGF4	ACTCCATTTGTTTTGATGATGGA#CTGTCATTGAAGCAACCGTGGAA#..((((((((((((((((((((.#)))))))))))))))..))))).	2215	2238	1	-21	1	0.00841212	0.574	0	0	-4.957	20	23	15	3UTR		0	0
hsa-miR-136-5p	NM_002013	FKBP3	ACTCCATTTGTTTTGATGATGGA#CCTCATCAAACCAGGGAGTA#(((((..(((.((((((((.((.#)))))))))).)))))))).	1059	1079	1	-18.9	0	0.00293106	0.574	0	0	-10.207	18	20	10	3UTR		0	0
hsa-miR-136-5p	NM_002019	FLT1	ACTCCATTTGTTTTGATGATGGA#TCCATATCAAAACGAGGGCTGATGGAGG#.((((((((((((((((.(((((#)))))))))))))))......)))))).	5338	5366	1	-22.2	1	0.00552571	0.559	1.73473	2.0553	-3.79332	21	28	15	3UTR		0	0
hsa-miR-136-5p	NM_002040	GABPA	ACTCCATTTGTTTTGATGATGGA#CATCAGAAAAACAAATGAGG#.((.((((((((((..(((((..#)))))..)))))))))))).	4624	4644	1	-18.7	0	0.0624831	0.632	0	0	-7.79385	17	20	12	3UTR		0	0
hsa-miR-136-5p	NM_002062	GLP1R	ACTCCATTTGTTTTGATGATGGA#CCACAAAGGGCAAATGGAGTC#((((((((((((((..((.(((.#))))).)))))))))))))).	4831	4852	1	-21.1	1	6.12824e-05	0.485	0	0	-4.90607	19	21	14	3UTR		0	0
hsa-miR-136-5p	NM_002101	GYPC	ACTCCATTTGTTTTGATGATGGA#CCATTGATCCAGCTCAGAACGATTGGAA#..((((.(((((((((.(.((((#.)))).)))))))))).)))).	969	997	1	-19.9	0	0.000411847	0.617	0	0	-6.50069	18	22	10	3UTR		0	0
hsa-miR-136-5p	NM_002193	INHBB	ACTCCATTTGTTTTGATGATGGA#CTGTCAGTCGGAGAGAATGGGGTG#(((((((((.((((((((((((.#)))))).)))))).))))))))).	1605	1629	1	-21	1	0.00820285	0.412	0	0	-5.18008	21	24	9	3UTR		0	0
hsa-miR-136-5p	NM_002197	ACO1	ACTCCATTTGTTTTGATGATGGA#CCTTAGCACTCAGGGGATATGGCCTGGTCATCAGAACATCTGGAA#..((((..((((((((((((.(.#.).))))))))))))..)))).	4290	4335	1	-22.5	0	0.002956	0.544	0	0	-8.81432	17	22	12	3UTR		0	0
hsa-miR-136-5p	NM_002248	KCNN1	ACTCCATTTGTTTTGATGATGGA#CCACACTGATTCCTCATCAGAACTTGACCATGGTGGGATGGGGG#.((((((((((((((((((.(((#.)))))))))))))............)))))))).	2669	2713	1	-22.6	1	0.00113331	0.471	0	0	-3.79332	21	35	13	3UTR		0	0
hsa-miR-136-5p	NM_002251	KCNS1	ACTCCATTTGTTTTGATGATGGA#TCCAGATTGGAACAGAGGATGGAGC#.((((((((((((((((..((((#)))).)))))))))...))))))).	4186	4211	1	-18.9	1	0.00621414	0.5	0	0	-3.79332	20	25	9	3UTR		0	0
hsa-miR-136-5p	NM_002264	KPNA1	ACTCCATTTGTTTTGATGATGGA#TCCTCATTAAAAAATTGGAGTT#((((((....(((((((((.(((#))))))))))))...)))))).	2783	2805	1	-19	0	0.0558934	0.544	0	0	-10.0938	18	22	12	3UTR		0	0
hsa-miR-136-5p	NM_002298	LCP1	ACTCCATTTGTTTTGATGATGGA#TCATCATCAGAGCCTTTCCTCAAAACTGGAGTC#((((((((((((((((((((((.#))))))))))))).........))).)))))).	2617	2650	1	-21.5	1	0.00158012	0.603	0	0	-3.93757	22	33	13	3UTR		0	0
hsa-miR-136-5p	NM_002316	LMX1B	ACTCCATTTGTTTTGATGATGGA#CCAACTCTAGAGGCAGATGGAGC#.(((((((((((((...(.(((.#))).)....))))))))))))).	2575	2598	1	-20.4	1	8.09649e-05	0.368	0	0	-4.76182	17	23	13	3UTR		0	0
hsa-miR-136-5p	NM_002317	LOX	ACTCCATTTGTTTTGATGATGGA#TCATCATGGATACATAGGAGA#.((((...(((.((.(((((((.#))))))).)).)))..)))).	3420	3441	1	-17.2	0	0.0307791	0.662	0	0	-13.6339	16	21	7	3UTR		0	0
hsa-miR-136-5p	NM_002338	LSAMP	ACTCCATTTGTTTTGATGATGGA#CCATCATCAGAACCGAGTGGGGA#.(((((((((((((((((((((.#))))))))))))).)))))))).	2491	2514	1	-29.6	1	6.21163e-06	0.559	0	0	-3.79332	21	23	13	3UTR		0	0
hsa-miR-136-5p	NM_002357	MXD1	ACTCCATTTGTTTTGATGATGGA#CCATCATAACGCAAGTGGGA#..(((((((((....(((((((.#)))))))...))))))))).	3786	3806	1	-20.7	1	0.00523338	0.662	0	0	-11.1852	16	20	9	3UTR		0	0
hsa-miR-136-5p	NM_002377	MAS1	ACTCCATTTGTTTTGATGATGGA#CCATCATCCAGAGGAGCATGGGAGAAAGTGGGGA#.(((((((((((((((((((((.#))))))))....))))))........))))))).	9171	9205	1	-20.8	1	0.0405096	0.5	0	0	-3.79332	21	34	8	3UTR		0	0
hsa-miR-136-5p	NM_002410	MGAT5	ACTCCATTTGTTTTGATGATGGA#TCAAAACAGATGGCAGC#.(((((((((((((((.......#))))))))))))).)).	3139	3156	1	-17.7	1	0.0515884	0.515	0.134896	0.0411704	-3.79332	15	17	13	3UTR		1	0
hsa-miR-136-5p	NM_002435	MPI	ACTCCATTTGTTTTGATGATGGA#CATGGTCTCTGCAGATGGGGA#.((((((((((...(((.(((..#))).)))...)))))))))).	4197	4218	1	-21.1	1	0.000328798	0.471	0	0	-9.2861	16	21	10	3UTR		0	0
hsa-miR-136-5p	NM_002481	PPP1R12B	ACTCCATTTGTTTTGATGATGGA#TCCACATAAGGGAGATGGAGA#.((((((((.((((.(((.((((#))))))))))).)))))))).	13220	13241	1	-19	1	0.0242826	0.529	0	0	-5.77128	19	21	11	3UTR		0	0
hsa-miR-136-5p	NM_002492	NDUFB5	ACTCCATTTGTTTTGATGATGGA#TCCACTTAAGGCCAAATGGAGA#.(((((((((((((((.(.((((#)))))))))))).)))))))).	1888	1910	1	-18.9	1	5.38736e-05	0.574	0	0	-3.79332	20	22	12	3UTR		0	0
hsa-miR-136-5p	NM_002509	NKX2-2	ACTCCATTTGTTTTGATGATGGA#CCGTCTTCTAAAGCAAGTGGAGA#.(((((((((((((((.(((((.#))))).)).))))))))))))).	1633	1656	1	-26.3	1	0.000589739	0.618	0	0	-3.79332	20	23	13	3UTR		0	0
hsa-miR-136-5p	NM_002556	OSBP	ACTCCATTTGTTTTGATGATGGA#TCCATCATCTTTAATAGCAACTGGAGA#.(((((.(((((..(((((((((#)))))))))......))))).))))).	3203	3230	1	-23.3	0	2.30637e-05	0.544	0	0	-7.48298	19	27	9	3UTR		0	1
hsa-miR-136-5p	NM_002561	P2RX5	ACTCCATTTGTTTTGATGATGGA#CCATCACAGAGCAAAGTGACCTCCACGTCTGATGCTGGGGTC#(((((((((((((((.((((((.#)))))))))))))))....................)))))).	1560	1602	1	-21.5	1	7.50969e-07	0.456	0	0	-4.17062	21	42	15	3UTR		0	0
hsa-miR-136-5p	NM_002564	P2RY2	ACTCCATTTGTTTTGATGATGGA#TCCAGCCTAATCAAGTCAAATGGAGA#.(((((((((.((((((..((((#)))).....)))))).))))))))).	1803	1829	1	-21.5	1	0.139989	0.485	0	0	-6.6181	19	26	9	3UTR		1	0
hsa-miR-136-5p	NM_002596	CDK18	ACTCCATTTGTTTTGATGATGGA#CCACCTCAGCCAGCCCCCGCCCAGCTCATCAGTCTGAATGGAGTT#(((((((((...((((((((((.#.)))..)))))))...))))))))).	2391	2436	1	-21.9	1	0.00563398	0.426	0	0	-11.3517	19	26	9	3UTR		0	0
hsa-miR-136-5p	NM_002613	PDPK1	ACTCCATTTGTTTTGATGATGGA#TCTCTCAGATCTCTCAGGGCGTCTGGTTATAGGGAAACAAGTGGAGC#.(((((((((((((.(((((.(.#.).)))))...))))))))))))).	3766	3813	1	-19.5	1	0.00649003	0.471	0	0	-4.52877	19	25	13	3UTR		0	0
hsa-miR-136-5p	NM_002637	PHKA1	ACTCCATTTGTTTTGATGATGGA#TTCAGCACTTCTCTCAGAGCAAATGGAA#..((((((((((((((.((.(((#.))))))))))))))))))).	5839	5867	1	-20.1	1	0.0163201	0.588	0	0	-4.957	19	21	19	3UTR		1	0
hsa-miR-136-5p	NM_002668	PLP2	ACTCCATTTGTTTTGATGATGGA#TCCTTTCATCAAATGTGGGTAAATTTCAAGCATCAGGAGGGGGAAATGGAGTG#(((((((((.((((..(((((..#.)))))...)))).))))))))).	975	1028	1	-20.6	1	0.0735689	0.485	0	0	-6.14858	18	24	9	3UTR		0	0
hsa-miR-136-5p	NM_002716	PPP2R1B	ACTCCATTTGTTTTGATGATGGA#TCCATCATTCCAAAGCTAAATGT#....(((((((((((((((((((#))))))))..)))))).))))).	2237	2260	1	-17.9	0	0.132835	0.721	0.67658	0.59279	-9.54656	19	23	8	3UTR		0	0
hsa-miR-136-5p	NM_002737	PRKCA	ACTCCATTTGTTTTGATGATGGA#CCATCATCTAGAAATGGGGTC#(((((((((.(...((((((((.#)))))))).).))))))))).	7413	7434	1	-22.9	1	0.000581927	0.544	0	0	-10.6729	18	21	9	3UTR		0	0
hsa-miR-136-5p	NM_002758	MAP2K6	ACTCCATTTGTTTTGATGATGGA#TTGGTCACACTGATTTAATCAGAACAAATGGGT#..(((((((((((((((......#.))))))))))))))).	4927	4960	1	-19.3	1	0.00514188	0.647	0	0	-4.957	15	17	15	3UTR		0	0
hsa-miR-136-5p	NM_002816	PSMD12	ACTCCATTTGTTTTGATGATGGA#TCCATTATATGAACACTGGAT#..((((..(((((..((((((((#))))))))..))))).)))).	2323	2344	1	-16.8	0	0.114835	0.75	0	0	-10.4066	17	21	8	3UTR		0	0
hsa-miR-136-5p	NM_002867	RAB3B	ACTCCATTTGTTTTGATGATGGA#TCCATCTCAAAACAAAA#......((((((((((.((((((#)))))))))))))))).	5015	5032	1	-18.6	0	0.119656	0.588	0	0	-15.5666	16	17	16	3UTR		0	1
hsa-miR-136-5p	NM_002919	RFX3	ACTCCATTTGTTTTGATGATGGA#TCCATTGAAATCCATACAAATCACCATAACTCCCAGTCACAGCAAATGGT#...(((((((((.((((...(((#.)))..)))).))))))))).	4437	4487	1	-17.2	0	0.00209368	0.618	0	0	-7.80367	16	21	9	3UTR		0	0
hsa-miR-136-5p	NM_002921	RGR	ACTCCATTTGTTTTGATGATGGA#TCTATTTTTAAGACAGTATGGAGA#.(((((((((((((((.((((((#)))))).))))))))).)))))).	1719	1743	1	-21.3	1	0.000994649	0.618	0	0	-3.79332	21	24	9	3UTR		0	0
hsa-miR-136-5p	NM_002946	RPA2	ACTCCATTTGTTTTGATGATGGA#TCTTGAGGAAGTTACAAATAAGCTTGTTACAACATCAAGATAGATGGAA#..((((((((((((((((.((..#.)).)))))))))))))))).	1174	1223	1	-22.6	1	0.0096266	0.632	0	0	-4.957	18	21	16	3UTR		0	0
hsa-miR-136-5p	NM_003062	SLIT3	ACTCCATTTGTTTTGATGATGGA#GTCATTAAAATAAATGGAT#..((((((((((((((((((...#)))))))))))))))))).	9651	9670	1	-21.5	1	0.0375264	0.647	0	0	-4.957	18	19	18	3UTR		0	0
hsa-miR-136-5p	NM_003252	TIAL1	ACTCCATTTGTTTTGATGATGGA#TCCTATGTATTTGAATTGTCAGAGCTAGGGAGTG#(((((....(((((((((((...#.)))))))))))...))))).	3149	3183	1	-18.4	0	0.000492871	0.662	5.26191	6.04083	-10.7522	16	21	11	3UTR		0	0
hsa-miR-136-5p	NM_003281	TNNI1	ACTCCATTTGTTTTGATGATGGA#CCGTGGTGTAACAAGTGGAGG#.(((((((((((...((.((((.#)))).))..))))))))))).	898	919	1	-21.8	1	0.0121205	0.397	-0.303504	-0.448374	-6.67474	17	21	11	3UTR		0	0
hsa-miR-136-5p	NM_003377	VEGFB	ACTCCATTTGTTTTGATGATGGA#CCATCATCAAACAGGACAGAGTTGGAA#..((((((((((((((((((((.#))))))))))....))))))..)))).	1094	1121	1	-21.9	1	0.0402157	0.426	0.381364	0.266236	-4.957	20	27	10	3UTR		0	0
hsa-miR-136-5p	NM_003415	ZNF268	ACTCCATTTGTTTTGATGATGGA#TCCAATCTCAAGATACTTGGGGTG#((((((..((((((((.((((((#)))).))))))))))..)))))).	5298	5322	1	-20.8	0	0.000128339	0.588	0.185502	0.162665	-7.7949	20	24	10	3UTR		0	0
hsa-miR-136-5p	NM_003457	ZNF207	ACTCCATTTGTTTTGATGATGGA#CCACATTAGAGCAAATGT#....((((((((((((((.(((.#))))))))))))))))).	6417	6435	1	-19.4	0	0.00752761	0.618	0	0	-9.54656	17	18	17	3UTR		0	0
hsa-miR-136-5p	NM_003559	PIP4K2B	ACTCCATTTGTTTTGATGATGGA#CCTTCTGGAAGAGGCAGATGGGGG#.(((((((((((((...((.((.#)).)).....))))))))))))).	3122	3146	1	-19.9	1	0.000124143	0.412	0.279771	0.0130915	-4.76182	17	24	13	3UTR		0	0
hsa-miR-136-5p	NM_003569	STX7	ACTCCATTTGTTTTGATGATGGA#TGTGTCATCCTTCATTAAAAAAGCAATTGGAGG#.(((((.((((((((((((.(((#.))).))))))))...)))).))))).	1930	1963	1	-21.9	0	3.42351e-05	0.647	0.376684	0.0950084	-5.33701	20	27	8	3UTR		0	0
hsa-miR-136-5p	NM_003632	CNTNAP1	ACTCCATTTGTTTTGATGATGGA#CTATCAGCAGGGACAGATGTGTGGGAGTG#((((((((((((((..((((((.#))))))...))))))))).....))))).	4820	4849	1	-19.2	1	0.00381155	0.412	1.46058	0.995185	-4.90607	20	29	9	3UTR		0	0
hsa-miR-136-5p	NM_003644	GAS7	ACTCCATTTGTTTTGATGATGGA#TCCATTTAGATTCAAATGGAGC#.(((((((((..((...((((((#))))))..))..))))))))).	6216	6238	1	-20.3	1	0.00110577	0.662	0.0749322	0.172094	-10.9334	17	22	9	3UTR		0	1
hsa-miR-136-5p	NM_003663	CGGBP1	ACTCCATTTGTTTTGATGATGGA#CCATTGTGATCAAGATAAATGTGGAGTA#((((((((((((((((((((((.#)))))...))))))))))..))))))).	937	965	1	-22.2	1	0.00320277	0.632	1.55206	1.26081	-3.93757	22	28	10	3UTR		0	0
hsa-miR-136-5p	NM_003718	CDK13	ACTCCATTTGTTTTGATGATGGA#TCCATTATCACTAAATGGAA#..((((((((...((((((((((#)))))))))).)))))))).	6437	6457	1	-20.7	1	0.017677	0.662	0.458126	0.991457	-12.4177	18	20	10	3UTR		0	0
hsa-miR-136-5p	NM_003728	UNC5C	ACTCCATTTGTTTTGATGATGGA#GTCATCAGTTTCATGTGGAGA#.((((((.((..((((((((...#))))))))...)).)))))).	7345	7366	1	-18.4	1	0.0292008	0.544	0	0	-12.2785	16	21	8	3UTR		0	0
hsa-miR-136-5p	NM_003774	GALNT4	ACTCCATTTGTTTTGATGATGGA#CCATATTTAAATGAAATGGGGA#.((((((((..(((((..((((.#))))..)))))..)))))))).	2602	2624	1	-18.5	1	0.00144534	0.691	2.03921	0.519962	-7.86061	17	22	8	3UTR		0	0
hsa-miR-136-5p	NM_003806	HRK	ACTCCATTTGTTTTGATGATGGA#TCCATCTCAGAAGAGACTTGACTTGTGGATGGTGGAGG#.((((((((.((((((.((((((#)))))))))))).))................)))))).	4696	4734	1	-20.1	1	0.000122191	0.471	0.727679	0.936319	-5.03583	20	38	12	3UTR		0	0
hsa-miR-136-5p	NM_003829	MPDZ	ACTCCATTTGTTTTGATGATGGA#CTAAGGGAAACAGATGGAGC#.(((((((((((((.........#.))))))))))))).	7516	7536	1	-17.6	1	0.00984613	0.662	-0.262706	0.273612	-4.76182	13	15	13	3UTR		0	0
hsa-miR-136-5p	NM_003899	ARHGEF7	ACTCCATTTGTTTTGATGATGGA#TGTATTATTTATTATAAGTCACTGCAGCTGATGAAAACAGATGGAGG#.(((((((((((((.((.(....#.).)).))))))))))))).	3358	3405	1	-20.2	1	0.147201	0.529	0.915463	-0.0288916	-4.52877	16	20	13	3UTR		0	0
hsa-miR-136-5p	NM_003971	SPAG9	ACTCCATTTGTTTTGATGATGGA#CCATGGGAAACAGGTGGAGA#.(((((((((((((....((((.#))))..))))))))))))).	4138	4158	1	-21.8	1	0.00430734	0.485	0	0	-4.76182	17	20	13	3UTR		0	0
hsa-miR-136-5p	NM_004015	DMD	ACTCCATTTGTTTTGATGATGGA#CAGAGCGATGGAGTC#((((((.((((((((........#)))))))))))))).	2010	2025	1	-15.8	0	0.000547078	0.544	0	0	-5.71431	14	15	14	3UTR		0	0
hsa-miR-136-5p	NM_004017	DMD	ACTCCATTTGTTTTGATGATGGA#CAGAGCGATGGAGTC#((((((.((((((((........#)))))))))))))).	1971	1986	1	-15.8	0	0.000547078	0.544	0	0	-5.71431	14	15	14	3UTR		0	0
hsa-miR-136-5p	NM_004087	DLG1	ACTCCATTTGTTTTGATGATGGA#TCTATCATCAAAGCAATTGT#....((.((((((((((((((((#)))))))))))))))).)).	3442	3462	1	-21.9	0	0.068561	0.735	3.91944	4.33571	-11.0902	18	20	16	3UTR		0	0
hsa-miR-136-5p	NM_004128	GTF2F2	ACTCCATTTGTTTTGATGATGGA#CCATCAAACAAAACAAAGAAGC#.((.(.(((((((((.((((((.#))))))..)))))))))).)).	1873	1895	1	-16.2	0	0.266677	0.647	-0.152583	0.135871	-8.95935	18	22	10	3UTR		0	0
hsa-miR-136-5p	NM_004171	SLC1A2	ACTCCATTTGTTTTGATGATGGA#CCAGCATATGTGCCATAAACAGAACAAATGGAT#..(((((((((((((...((((.#.))))...))))))))))))).	5152	5185	1	-22	1	0.0400024	0.603	0	0	-5.19005	17	22	13	3UTR		0	0
hsa-miR-136-5p	NM_004223	UBE2L6	ACTCCATTTGTTTTGATGATGGA#GAGACAGATGGAGG#.(((((((((((((.........#))))))))))))).	935	949	1	-18.1	1	0.00810093	0.471	3.88159	2.73106	-4.76182	13	14	13	3UTR		0	0
hsa-miR-136-5p	NM_004332	BPHL	ACTCCATTTGTTTTGATGATGGA#CCATTGTCTTAACAGGTGA#....((((((((..((((((((.#))))))))..)))))))).	1467	1486	1	-19.3	0	0.00958588	0.706	0.0872883	-0.110637	-11.6925	16	19	8	3UTR		0	0
hsa-miR-136-5p	NM_004337	OSGIN2	ACTCCATTTGTTTTGATGATGGA#CCGTTTACAAAGCAGAATTTGGGGA#.((((((((((((((..(((((.#)))))..)))))))))...))))).	3987	4012	1	-18.6	1	0.0156627	0.662	0.178904	0.105111	-4.02637	19	25	9	3UTR		0	0
hsa-miR-136-5p	NM_004342	CALD1	ACTCCATTTGTTTTGATGATGGA#CCGTCATTGGAGTGAAATGGAT#..(((((((.((((((((((((.#))))))))))))..))))))).	3731	3753	1	-20.5	1	0.00605489	0.559	0.47978	0.332359	-6.19951	19	22	12	3UTR		0	0
hsa-miR-136-5p	NM_004431	EPHA2	ACTCCATTTGTTTTGATGATGGA#CCATCTCAGGAGATGGAGG#.(((((((..((((((.(((((.#)))))))))))))))))).	3410	3429	1	-21.2	1	0.000476588	0.397	3.33311	4.24447	-6.09222	18	19	18	3UTR		0	0
hsa-miR-136-5p	NM_004487	GOLGB1	ACTCCATTTGTTTTGATGATGGA#TCTAACATCAGAACATCAATTCCAGTGGAA#..((((((((((((((((.((((#)))).))))))))))........)))))).	9945	9975	1	-19.1	1	0.00164567	0.559	1.06369	1.27013	-4.957	20	30	10	3UTR		0	0
hsa-miR-136-5p	NM_004519	KCNQ3	ACTCCATTTGTTTTGATGATGGA#CCAGTCTTTGAAGAACAAATGGAGG#.(((((((((((((...(((((.#))).)).....))))))))))))).	11196	11221	1	-21	1	0.00126846	0.618	0.0792652	0.353472	-4.76182	18	25	13	3UTR		0	0
hsa-miR-136-5p	NM_004555	NFATC3	ACTCCATTTGTTTTGATGATGGA#CCATCATAAAAACTAGTAGGCTGTGGAGTG#(((((((..(((((.(((((((.#))))))).))))).........))))))).	4467	4497	1	-20.7	1	0.000149777	0.544	0.984024	0.573187	-8.04305	19	30	7	3UTR		0	0
hsa-miR-136-5p	NM_004579	MAP4K2	ACTCCATTTGTTTTGATGATGGA#ATGGTGAAAACAAGTGGGGC#.(((((((((((((.((.((...#)).)).))))))))))))).	6571	6591	1	-20	1	3.4667e-05	0.471	2.64165	3.88833	-4.52877	17	20	13	3UTR		0	0
hsa-miR-136-5p	NM_004619	TRAF5	ACTCCATTTGTTTTGATGATGGA#TTCATCATCGAAATAGTGA#....((.((((((((((((((((#)))))))))))))))))).	3883	3902	1	-18.1	0	0.0251023	0.603	0	0	-11.0902	18	19	18	3UTR		0	0
hsa-miR-136-5p	NM_004625	WNT7A	ACTCCATTTGTTTTGATGATGGA#TCCTCAGGTGAGGTGACCCAAAGCAGATGGGGTG#(((((((((((((((........#.))))))))))))))).	2559	2593	1	-20.9	1	0.00584962	0.338	0	0	-4.17062	15	17	15	3UTR		0	0
hsa-miR-136-5p	NM_004717	DGKI	ACTCCATTTGTTTTGATGATGGA#CATCAGGAAAGCAAGTGA#....((((((((((..(((((..#)))))..)))))))))).	5864	5882	1	-17.1	0	0.0234928	0.574	6.33648	5.79651	-10.5151	15	18	10	3UTR		1	0
hsa-miR-136-5p	NM_004729	ZBED1	ACTCCATTTGTTTTGATGATGGA#TCCGTCTCAAAACAAAACAAAAGTGGGTGGCTCACGGGTCCGGAGG#.((((.((((((((((.((((((#)))))))))))))))).........................)))).	3539	3585	1	-20.1	0	3.99597e-05	0.5	2.00771	2.4477	-5.69428	20	46	16	3UTR		0	0
hsa-miR-136-5p	NM_004746	DLGAP1	ACTCCATTTGTTTTGATGATGGA#TCTTTTAAAAAAGCAGATGGAGC#.(((((((((((((..(((.(((#))).)))..))))))))))))).	3982	4005	1	-19.9	1	0.0168464	0.618	0	0	-4.76182	19	23	13	3UTR		0	0
hsa-miR-136-5p	NM_004763	ITGB1BP1	ACTCCATTTGTTTTGATGATGGA#CCATCATCCCAGATCTGATGGAGA#.(((((((.((((.((((((((.#))))))))..))))..))))))).	2223	2247	1	-22.2	1	0.000211923	0.529	0	0	-5.70655	19	24	8	3UTR		0	0
hsa-miR-136-5p	NM_004801	NRXN1	ACTCCATTTGTTTTGATGATGGA#TCCATTATTGGAAATGCTAAGCAAGTGGAA#..(((((((((((((((((((((#))))))))))))........))))))))).	8522	8552	1	-20.6	1	0.00607612	0.735	0	0	-4.957	21	30	12	3UTR		0	0
hsa-miR-136-5p	NM_004823	KCNK6	ACTCCATTTGTTTTGATGATGGA#TCCCCAGACAGTGATGGCCCAAAATGGTCAGGACTTTAATGGAGG#.(((((((.((((((((.((((.#.)))...).))))))))...))))))).	1656	1701	1	-20.3	1	0.00320238	0.5	0.0912091	-0.261247	-4.84971	19	28	8	3UTR		0	0
hsa-miR-136-5p	NM_004841	RASAL2	ACTCCATTTGTTTTGATGATGGA#TCCATTGTACTAGCAAATCTATGGGGG#.(((((((((((...((((((((#))))))))...)))))....)))))).	4648	4675	1	-17.9	1	0.000354618	0.691	0.460564	0.544816	-6.67474	19	27	8	3UTR	MIRT734470	0	0
hsa-miR-136-5p	NM_004852	ONECUT2	ACTCCATTTGTTTTGATGATGGA#TCTCATCATCAGGGGAAGGAAAGGGAGTG#(((((.(((.(((((((((((((#)).))))))))...))).)))..))))).	4229	4258	1	-19.8	0	0.109403	0.471	1.82498	1.11445	-7.08104	21	29	8	3UTR		0	0
hsa-miR-136-5p	NM_004920	AATK	ACTCCATTTGTTTTGATGATGGA#CTGTGGTTGGAGCGAATGGAA#..(((((((((((((((.((((.#)))).))))))))))))))).	4919	4940	1	-21.2	1	0.00469815	0.618	2.62112	2.06631	-4.957	19	21	15	3UTR		0	0
hsa-miR-136-5p	NM_004961	GABRE	ACTCCATTTGTTTTGATGATGGA#TCCATCTACTTTTTGTCACCATCATCTGAAATGGGGA#.((((((((.....((((((((.#.))))))))..)))))))).	3083	3120	1	-21.5	1	0.0116956	0.676	1.95736	0.71878	-13.3534	16	20	8	3UTR		0	0
hsa-miR-136-5p	NM_004975	KCNB1	ACTCCATTTGTTTTGATGATGGA#TCTATTGTATGAAAGGGATGGGGTC#(((((((((.((((.((((((((#))))))))..)))).))))))))).	9261	9286	1	-19.3	1	0.00220231	0.574	0	0	-5.91553	21	25	9	3UTR		0	0
hsa-miR-136-5p	NM_005023	PGGT1B	ACTCCATTTGTTTTGATGATGGA#CCAGCATATAAGGTGTCCTCATTAAAGCAGTTGGTGA#.(.(((.((((((((((((.(((#.))))))))))))))).))).).	8219	8256	1	-20.5	0	0.00498258	0.574	1.3403	1.32285	-6.89455	19	23	15	3UTR		0	0
hsa-miR-136-5p	NM_005030	PLK1	ACTCCATTTGTTTTGATGATGGA#CCAGCCCCGGTGGCTGGGCAGAGCTGCATCATCCTTGCAGGTGGGGG#.((((((((((...(((((((.(#.).)))))))...)))))))))).	1955	2002	1	-23.7	1	0.000256038	0.515	0.931471	0.520979	-9.2861	18	24	10	3UTR		0	0
hsa-miR-136-5p	NM_005032	PLS3	ACTCCATTTGTTTTGATGATGGA#TCCATCCAGTATGCTAGTTCTTATTCGAGAACTATGGTCAGAGCGTATTTGGAT#..((((..(((((((((.((((.#.)))).)))))))))....)))).	2383	2437	1	-18.9	0	0.00122411	0.647	0.562283	1.05162	-8.81432	17	24	9	3UTR		0	0
hsa-miR-136-5p	NM_005072	SLC12A4	ACTCCATTTGTTTTGATGATGGA#CCATCAGAGACGAAGGGAA#..(((.((((((((..((((((.#)))))))))))))).))).	3688	3707	1	-18.2	0	0.0323553	0.471	4.55643	3.25247	-7.82646	17	19	14	3UTR		0	1
hsa-miR-136-5p	NM_005079	TPD52	ACTCCATTTGTTTTGATGATGGA#TCCTGCCCTGCTACTAACTTTTCAACAAGGCAAAATGGAGTA#(((((((((((((((.(((....#.))).))))))))).)))))).	2523	2565	1	-19.6	1	0.0291556	0.632	0.2155	0.155197	-4.17062	18	22	9	3UTR		0	1
hsa-miR-136-5p	NM_005114	HS3ST1	ACTCCATTTGTTTTGATGATGGA#TCCATCTATTTGTGGGTAAGTGGAGG#.((((((((((((.(((((((((#)))))).)))...)))))))))))).	5594	5620	1	-18.8	1	0.00362525	0.618	1.53544	0.769351	-4.65016	21	26	12	3UTR		1	1
hsa-miR-136-5p	NM_005233	EPHA3	ACTCCATTTGTTTTGATGATGGA#CTATCATAAAATCAAAACAAGTGA#....((((((((((((((((((.#)))))).....)))))))))))).	3383	3407	1	-18.7	0	0.194497	0.706	0.70929	1.4398	-9.54656	18	24	12	3UTR		0	0
hsa-miR-136-5p	NM_005278	GPM6B	ACTCCATTTGTTTTGATGATGGA#CCAGGATATCAAAGCAAAGGAA#..(((.((((((((((((.(((.#)))...))))))))))))))).	2568	2590	1	-18.6	0	0.208395	0.559	1.27256	1.34892	-6.85796	18	22	15	3UTR		0	0
hsa-miR-136-5p	NM_005388	PDCL	ACTCCATTTGTTTTGATGATGGA#TTTAAACATTAGAGCTGGAGTGGGGC#.(((((((((((((((((.....#.)))))))))..)))))))).	1667	1693	1	-17.6	1	0.00188375	0.632	1.0055	0.747243	-3.79332	17	21	9	3UTR		0	0
hsa-miR-136-5p	NM_005436	CCDC6	ACTCCATTTGTTTTGATGATGGA#TCCATGTCTCTCGTAAAACAGATGGC#...(((((((((((.((((.(((#.))).))))))))))))))).	2154	2180	1	-16.8	0	0.0178022	0.588	0.338505	0.463811	-7.24999	18	21	15	3UTR		0	0
hsa-miR-136-5p	NM_005584	MAB21L1	ACTCCATTTGTTTTGATGATGGA#CCACAAGGGGAGAAAAAGTAGGGGAAGCGGATGGAGA#.(((((((((((((.........#.))))))))))))).	1789	1826	1	-16.8	1	0.00180211	0.515	7.15252	6.4998	-4.76182	13	15	13	3UTR		0	0
hsa-miR-136-5p	NM_005640	TAF4B	ACTCCATTTGTTTTGATGATGGA#CAAGACAAATGGGGA#.((((((((((((((........#)))))))))))))).	3617	3632	1	-19.2	1	0.00811317	0.544	0.0347737	0.248256	-4.02637	14	15	14	3UTR		0	0
hsa-miR-136-5p	NM_005713	CERT1	ACTCCATTTGTTTTGATGATGGA#CCACATCATAAATGGAGG#.(((((((((...(((((.(((.#))))))))))))))))).	7630	7648	1	-19.7	1	0.00261829	0.618	1.04404	1.37761	-11.254	17	18	17	3UTR		0	1
hsa-miR-136-5p	NM_005732	RAD50	ACTCCATTTGTTTTGATGATGGA#CCATCACAGCATGGATGGAGG#.((((((((((.(((.((((((.#))))))))).)))))))))).	6288	6309	1	-22.7	1	0.0197235	0.5	0.465923	-0.167408	-7.37318	19	21	10	3UTR		0	0
hsa-miR-136-5p	NM_005744	ARIH1	ACTCCATTTGTTTTGATGATGGA#TCCTCTTCAAAGCACTTCAACTTACTGTCTAAAACAAGTGGAGA#.((((((((((((((..(((((.#.))))))))))))))))))).	5779	5823	1	-21.2	1	0.00154056	0.676	0.624471	0.171772	-4.02637	19	21	19	3UTR		0	0
hsa-miR-136-5p	NM_005845	ABCC4	ACTCCATTTGTTTTGATGATGGA#CTATTATGGTTTGAAGTGGAGTC#(((((((((....(.(((((((.#))))))).)....))))))))).	5327	5350	1	-17.8	1	0.000513028	0.632	0.301597	2.51088	-13.3762	17	23	9	3UTR		0	0
hsa-miR-136-5p	NM_005901	SMAD2	ACTCCATTTGTTTTGATGATGGA#TCCTAGTACAGAACAAAATGGAGTC#(((((((((((((((((...(((#)))..)).))))))))).)))))).	14993	15018	1	-19.2	1	0.0334494	0.618	0.0113699	0.0955711	-3.93757	20	25	9	3UTR		0	0
hsa-miR-136-5p	NM_005938	FOXO4	ACTCCATTTGTTTTGATGATGGA#CCATCTGGGGACGATATGGGGA#.(((((((((((((.(.(((((.#)))))).))))))).)))))).	2360	2382	1	-20.4	1	0.0814718	0.441	0.34833	1.1356	-4.52877	19	22	7	3UTR		0	0
hsa-miR-136-5p	NM_006148	LASP1	ACTCCATTTGTTTTGATGATGGA#CCTAGGTGGAGGCAAGTGGAA#..((((((((((((.((...((.#))...)).)))))))))))).	2882	2903	1	-19.5	1	0.000482923	0.471	0.0609463	-0.549871	-5.69245	16	21	12	3UTR		0	0
hsa-miR-136-5p	NM_006175	NRAP	ACTCCATTTGTTTTGATGATGGA#TCTGAAAGCAGATGGAGA#.(((((((((((((.(.((....#))).))))))))))))).	5382	5400	1	-18.4	1	0.00305323	0.662	2.2634	1.51379	-4.52877	16	18	13	3UTR		0	0
hsa-miR-136-5p	NM_006224	PITPNA	ACTCCATTTGTTTTGATGATGGA#CCATCGTTAGGGCACTCTAGCACTATGGAGG#.((((((.((((((((((((((.#))))))))))))))..........)))))).	1609	1640	1	-22.8	1	0.000127125	0.5	0.187295	0.210671	-6.10696	20	31	14	3UTR		0	0
hsa-miR-136-5p	NM_006257	PRKCQ	ACTCCATTTGTTTTGATGATGGA#TCCATTCATCCTGATTGGGCATGAAATCCATGGTCAAGAGGACAAGTGGAA#..(((((((((((((((.(((((#.))))).)))))...)))))))))).	2775	2826	1	-24.7	1	0.0400782	0.529	0	0	-4.957	20	26	10	3UTR		0	0
hsa-miR-136-5p	NM_006328	RBM14	ACTCCATTTGTTTTGATGATGGA#TCATCATGAAAACAGATTTACTGGAT#..((((((((((((.(((((((.#))))))).)))))))).....)))).	5028	5054	1	-19.2	1	0.00439778	0.632	0.178315	0.0477571	-5.69245	19	26	8	3UTR		0	0
hsa-miR-136-5p	NM_006336	ZER1	ACTCCATTTGTTTTGATGATGGA#CCATCTCGGCTCCCGGGCACAGCTGATGGGGTT#((((((((.(((((((.(((((.#)))))))))...........))).)))))))).	3211	3244	1	-17.7	1	5.73812e-05	0.412	4.5527	3.50554	-4.99396	20	33	9	3UTR		0	0
hsa-miR-136-5p	NM_006449	CDC42EP3	ACTCCATTTGTTTTGATGATGGA#TCAAAGCAAATGGCGA#.(.(((((((((((((.......#))))))))))))).).	3914	3930	1	-16.9	0	0.000970721	0.574	5.23203	3.54968	-5.35086	14	16	13	3UTR		0	0
hsa-miR-136-5p	NM_006495	EVI2B	ACTCCATTTGTTTTGATGATGGA#TCCATTTCAAAGACCAGGGTGGAGA#.(((((((((((((...((((((#))))))...)))))..)))))))).	1802	1827	1	-18.9	1	0.0135961	0.647	1.61352	0.838256	-4.76182	19	25	8	3UTR		0	0
hsa-miR-136-5p	NM_006566	CD226	ACTCCATTTGTTTTGATGATGGA#CTGTGGTCAAATAAGTGGAGG#.(((((((((.((((((.((((.#)))).))))))))))))))).	7617	7638	1	-21.6	1	0.00417322	0.559	0.232866	0.202557	-6.6181	19	21	15	3UTR		0	0
hsa-miR-136-5p	NM_006621	AHCYL1	ACTCCATTTGTTTTGATGATGGA#TCTGGCATCAGAGGGAGCATGTGGAGA#.((((((.((((((((((..(((#)))..)))))))....))).)))))).	3804	3831	1	-19.6	1	0.0267587	0.603	2.75276	2.55748	-6.10696	19	27	7	3UTR		0	0
hsa-miR-136-5p	NM_006646	WASF3	ACTCCATTTGTTTTGATGATGGA#TTCAGTTTCATTTTCAAAAACTATTTACCAAAACAAATGGAGA#.((((((((((((((..(((((.#.)))))...)))))))))))))).	4161	4204	1	-22.5	1	0.00550422	0.721	0.785784	0.334375	-4.02637	19	24	14	3UTR		1	1
hsa-miR-136-5p	NM_006690	MMP24	ACTCCATTTGTTTTGATGATGGA#TCCATCACCCCAGGACAGGGCAGACAGAGGGGCAAAGCACTGGGGG#.((((((((((((((.(((((((#)))))))...))))))))).....................))))).	4205	4251	1	-19.6	1	0.00264362	0.309	0	0	-4.02637	21	46	9	3UTR		0	0
hsa-miR-136-5p	NM_006699	MAN1A2	ACTCCATTTGTTTTGATGATGGA#CTATGTTCCAGGAAAACTTTATTTACAAAAGCAGATGGAGG#.(((((((((((((...((((((#.))))))....))))))))))))).	6999	7040	1	-19.7	1	0.00248113	0.588	0.406879	0.202406	-4.76182	19	25	13	3UTR		0	0
hsa-miR-136-5p	NM_006717	SPIN1	ACTCCATTTGTTTTGATGATGGA#TCCATCATTAGTGCAGTTGGAA#..((((.((((.(((((((((((#))))))))))).)))).)))).	4194	4216	1	-23.5	0	0.0515907	0.574	2.18597	3.1508	-9.84749	19	22	11	3UTR		0	0
hsa-miR-136-5p	NM_006795	EHD1	ACTCCATTTGTTTTGATGATGGA#CTGTGATGGCACCAAGGCAGGTGGAGC#.((((((((((((((.((.....#.)).)))))))))))))).	3079	3106	1	-20.3	1	4.61127e-05	0.353	4.19078	4.96563	-4.02637	16	19	14	3UTR		0	0
hsa-miR-136-5p	NM_006814	PSMF1	ACTCCATTTGTTTTGATGATGGA#TCCAGTCATGAGTAATCATCAAGGAGCAAGTTGGAGTG#((((((((((((((((((((...#.)))))))..)))))))).))))).	3124	3162	1	-21.8	1	0.000423357	0.618	-0.0802068	0.085576	-3.93757	20	25	8	3UTR		0	0
hsa-miR-136-5p	NM_006851	GLIPR1	ACTCCATTTGTTTTGATGATGGA#CCAGATTCAGAACAGAGGAGTA#(((((.((((((((((...(((.#)))...))))))))))))))).	1331	1353	1	-22.6	0	0.0196109	0.588	-0.356423	-0.0353851	-5.83853	18	22	15	3UTR		0	0
hsa-miR-136-5p	NM_006886	ATP5F1E	ACTCCATTTGTTTTGATGATGGA#TTTATTAAGGAGGCAGATGGGGTA#((((((((((((((..(((((((#)))))))..)))))))))))))).	1620	1644	1	-21.5	1	0.0949495	0.676	0	0	-4.90607	21	24	14	3UTR		0	0
hsa-miR-136-5p	NM_006886	ATP5F1E	ACTCCATTTGTTTTGATGATGGA#TTATTAAGGAGGCAGATGGGGTA#((((((((((((((..((((((.#))))))..)))))))))))))).	1881	1904	1	-21	1	0.274226	0.574	0	0	-4.90607	20	23	14	3UTR		0	0
hsa-miR-136-5p	NM_006888	CALM1	ACTCCATTTGTTTTGATGATGGA#GTCAGAGCAGTGGAGG#.(((((.((((((((((......#))))))))))))))).	2567	2583	1	-18.8	0	0.00111731	0.441	2.05019	0.420739	-5.33701	15	16	15	3UTR		0	0
hsa-miR-136-5p	NM_006888	CALM1	ACTCCATTTGTTTTGATGATGGA#CAAGGCAGGTGGAGG#.((((((((((((((........#)))))))))))))).	1586	1601	1	-19.7	1	0.015461	0.485	1.91151	2.30235	-4.02637	14	15	14	3UTR		0	0
hsa-miR-136-5p	NM_006973	ZNF32	ACTCCATTTGTTTTGATGATGGA#TCCAGTTCTATGGAATGAATGGAGA#.(((((((((((((...((((((#))))..))...))))))))))))).	1039	1064	1	-17.8	1	0.000685082	0.588	1.56739	1.03043	-4.76182	19	25	13	3UTR		1	0
hsa-miR-136-5p	NM_006981	NR4A3	ACTCCATTTGTTTTGATGATGGA#TCCTTTATTTTAACAAATGGTGA#.(.(((((((((..(((((.(((#))).)))))..))))))))).).	3095	3118	1	-17.8	0	0.028648	0.691	1.59361	1.96543	-7.49683	18	23	9	3UTR		1	0
hsa-miR-136-5p	NM_007010	DDX52	ACTCCATTTGTTTTGATGATGGA#TCTATTTGTAGCTTTTTGTTCTAGAGTCAGAACAGGTGGAC#..(((((((((((((((..((((#.))))..))))))))))))))).	3037	3078	1	-24.4	1	0.000118675	0.662	0.256825	0.356812	-4.957	19	23	15	3UTR		0	0
hsa-miR-136-5p	NM_007153	ZNF208	ACTCCATTTGTTTTGATGATGGA#TGCATCAGAAAAACAAATGC#....((((((((((..(((((.(#).)))))..)))))))))).	8806	8826	1	-16.7	0	0.159251	0.632	0.476255	0.14784	-10.5151	16	20	10	3UTR		0	0
hsa-miR-136-5p	NM_007161	LST1	ACTCCATTTGTTTTGATGATGGA#TCCATCTCGAGCCTCCGTTCAAATTGATCATCATCAAAACTTATGTGGC#.((.(((..(((((((((((((.#.)))))))))))))..))).)).	519	568	1	-20.3	0	0.00706125	0.662	-0.00257796	0.141015	-10.1954	18	23	13	3UTR		0	0
hsa-miR-136-5p	NM_007182	RASSF1	ACTCCATTTGTTTTGATGATGGA#TCCTGTGGGGAAAGGGGTTGGGGTGACAGTCATCATCAGGGCCTGGGGC#.(((((...(((((((((((((.#.))))))))))))).))))).	1763	1812	1	-22.2	0	0.000176032	0.5	0.0865072	2.35662	-8.70704	18	21	13	3UTR		0	0
hsa-miR-136-5p	NM_007249	KLF12	ACTCCATTTGTTTTGATGATGGA#TCCATGCTCAAAGCAAGTGT#....((((((((((((..(((((#)))))..)))))))))))).	8889	8909	1	-20.8	0	0.00324993	0.544	1.41588	1.4398	-9.54656	17	20	12	3UTR		0	0
hsa-miR-136-5p	NM_007271	STK38	ACTCCATTTGTTTTGATGATGGA#TCCTAAGTTCATCAGAATGAAGGGGA#.((((.(((((((((((((....#.))))))))))))))))).	1976	2002	1	-18.7	0	5.90638e-05	0.647	5.71823	4.50002	-5.69428	17	19	17	3UTR		0	0
hsa-miR-136-5p	NM_007287	MME	ACTCCATTTGTTTTGATGATGGA#TCCATCATGTCAGAGCAGGTGAAGAGC#.((((((((((((((((((((((#)))))))..))))))))))))..))).	4567	4594	1	-24	1	0.00118368	0.632	0	0	-3.79332	22	27	12	3UTR		0	0
hsa-miR-136-5p	NM_007288	MME	ACTCCATTTGTTTTGATGATGGA#TCCATCATGTCAGAGCAGGTGAAGAGC#.((((((((((((((((((((((#)))))))..))))))))))))..))).	4720	4747	1	-24	1	0.00118368	0.632	0.063098	0.154533	-3.79332	22	27	12	3UTR		0	0
hsa-miR-136-5p	NM_007289	MME	ACTCCATTTGTTTTGATGATGGA#TCCATCATGTCAGAGCAGGTGAAGAGC#.((((((((((((((((((((((#)))))))..))))))))))))..))).	4583	4610	1	-24	1	0.00118368	0.632	0.063098	0.154533	-3.79332	22	27	12	3UTR		0	0
hsa-miR-136-5p	NM_007325	GRIA3	ACTCCATTTGTTTTGATGATGGA#CATCATCAGAACAGTCCGAA#..((...((((((((((((((..#))))))))))))))...)).	4277	4297	1	-19	0	0.154142	0.529	1.25191	2.21695	-12.5207	16	20	14	3UTR		0	0
hsa-miR-136-5p	NM_012064	MIP	ACTCCATTTGTTTTGATGATGGA#TCCTCACACGAGGCAGATGGAGA#.((((((((((((((.(((.(((#))))))..)))))))))))))).	1289	1312	1	-23.3	1	0.0210103	0.456	0.297187	0.316199	-4.02637	20	23	14	3UTR		0	0
hsa-miR-136-5p	NM_012069	ATP1B4	ACTCCATTTGTTTTGATGATGGA#TCTGGTAGTGAAGACAAGCAAGTGGAGA#.((((((((((((..........#.)))))))))))).	2583	2611	1	-16	1	0.063575	0.618	0.327104	0.28187	-5.61866	12	14	12	3UTR		0	0
hsa-miR-136-5p	NM_012090	MACF1	ACTCCATTTGTTTTGATGATGGA#TTCAGAAAACGTCAGAACATTTGGGGTT#((((((..((((((((((.....#.))))))))))..)))))).	17014	17042	1	-21.6	0	1.16182e-05	0.618	0.485736	1.12887	-7.7949	16	20	10	3UTR		0	1
hsa-miR-136-5p	NM_012204	GTF3C4	ACTCCATTTGTTTTGATGATGGA#TCCCCCCATTAGAATCAGTGGAGA#.(((((((.(((((((((..(((#)))...))))))))).))))))).	4525	4549	1	-19.3	1	0.000441426	0.559	-0.0985408	0.00195054	-4.84971	19	24	9	3UTR		0	0
hsa-miR-136-5p	NM_012218	ILF3	ACTCCATTTGTTTTGATGATGGA#CCATCCCAGAATAAATGGAGA#.((((((((((((((..(((((.#))))).)))))))))))))).	5973	5994	1	-24.8	1	0.00489448	0.58	0	0	-4.02637	19	21	14	3UTR	MIRT737522	0	1
hsa-miR-136-5p	NM_012257	HBP1	ACTCCATTTGTTTTGATGATGGA#TCCGTTATTATTTCCAATGGAGA#.(((((((.(...((((((((((#))))))))))...).))))))).	2376	2399	1	-19.9	1	0.00348935	0.515	-0.00041245	1.01963	-12.3104	18	23	10	3UTR		0	1
hsa-miR-136-5p	NM_012288	TRAM2	ACTCCATTTGTTTTGATGATGGA#TCCTCTAACAGAGGGAGTGCTGAAAGCTTTTGAGTCAAGACAATGGAGTG#((((((.((((((((((......#.)))))))))))))))).	5133	5183	1	-19.4	0	0.00274999	0.471	-0.668038	0.0266978	-5.48126	16	18	16	3UTR		0	0
hsa-miR-136-5p	NM_012424	RPS6KC1	ACTCCATTTGTTTTGATGATGGA#TCCATCTGCCATCGACCAGGTCCTCTCATCAAATTAAATGGAA#..((((((((.((((((((.(((#.)))..)))))))).)))))))).	4716	4759	1	-22	1	0.04586	0.603	1.19105	0.869637	-7.78178	19	24	8	3UTR		0	0
hsa-miR-136-5p	NM_012446	SSBP2	ACTCCATTTGTTTTGATGATGGA#CTATTATCAGAATAAAGGTTGGAC#..((((((((((((((((((((.#))))))))))))))))...)))).	7463	7487	1	-19.9	1	0.00265268	0.676	2.5646	2.21786	-4.957	20	24	16	3UTR		0	0
hsa-miR-136-5p	NM_012464	TLL1	ACTCCATTTGTTTTGATGATGGA#CCAAAACCTCTGTCAGAACACAAAGGAATGTGCATAATGGAGA#.((((((((((((((((((.((.#.)))).)))))))))...............))))))).	3712	3755	1	-18.2	1	0.00143044	0.676	1.09355	2.47886	-3.79332	20	38	9	3UTR		1	0
hsa-miR-136-5p	NM_013231	FLRT2	ACTCCATTTGTTTTGATGATGGA#TCTAAAATCAAGACAATGACATGGGGG#.((((((((((((((((..((((#))))..))))))))))....)))))).	4938	4965	1	-19.9	1	0.0299546	0.603	0.593844	0.498141	-3.79332	20	27	10	3UTR		0	0
hsa-miR-136-5p	NM_013252	CLEC5A	ACTCCATTTGTTTTGATGATGGA#CATCAGGGTCAAATGGAA#..((((((((((((((((.....#)))))))).)))))))).	1797	1815	1	-18.3	1	0.0333956	0.574	-0.150068	-0.175082	-4.957	16	18	8	3UTR		0	0
hsa-miR-136-5p	NM_013277	RACGAP1	ACTCCATTTGTTTTGATGATGGA#CCATGGAACATAGCCACATCTAGATAGATGTGAGC#.((((((((((((.((((.(((.#.))))))).))))))))).))).	3107	3142	1	-19.9	1	0.000104739	0.676	0.615688	0.753061	-4.65016	19	23	9	3UTR		0	0
hsa-miR-136-5p	NM_013352	DSE	ACTCCATTTGTTTTGATGATGGA#TCTTTTGACAACATTGTTTTAATCGTCAAAGTCAGGTGGAA#..((((((((((((((((((...#.)))))))))).)))))))).	5817	5858	1	-21.3	1	0.000894814	0.662	0.242899	0.129416	-4.957	18	21	10	3UTR		0	0
hsa-miR-136-5p	NM_013372	GREM1	ACTCCATTTGTTTTGATGATGGA#CAATAAAACATTGTTAAAAAATTTAAAATCATCAAAATAGATGGAA#..((((((((((((((((((...#.)))))))))))))))))).	7898	7944	1	-24.1	1	0.00789999	0.779	0	0	-4.957	18	20	18	3UTR		0	0
hsa-miR-136-5p	NM_013940	OR10H1	ACTCCATTTGTTTTGATGATGGA#TCGTCATCACTGGCCATCAGAGAAATGCAAATGGAA#..((((((((((((..((((((.#.))))))..)))..))))))))).	3943	3979	1	-22.2	1	0.068755	0.559	0	0	-5.9255	18	24	9	3UTR		0	0
hsa-miR-136-5p	NM_014010	ASTN2	ACTCCATTTGTTTTGATGATGGA#TTCTCATCAACAAAGTGGAGTC#(((((((((...(((((((.(((#))))))))))..))))))))).	6486	6508	1	-19.2	1	0.0432885	0.544	0.341227	0.432878	-11.3517	19	22	10	3UTR		0	0
hsa-miR-136-5p	NM_014112	TRPS1	ACTCCATTTGTTTTGATGATGGA#CCATCTCAGAACGTTGTGGAT#..(((((.((((((((.(((((.#)))))))))))))..))))).	7830	7851	1	-21.6	0	0.000283005	0.588	2.74652	3.4347	-7.27064	18	21	13	3UTR		0	0
hsa-miR-136-5p	NM_014217	KCNK2	ACTCCATTTGTTTTGATGATGGA#TCTATCATCAAGAGAATTTGGAA#..((((.((.(((((((((((((#))))))))))))).))..)))).	1941	1964	1	-21.8	0	0.0212083	0.603	1.23796	1.53515	-7.74319	19	23	13	3UTR		0	0
hsa-miR-136-5p	NM_001321167	ARHGAP44	ACTCCATTTGTTTTGATGATGGA#CAAAGCATGTGGAGG#.((((((.(((((((........#))))))).)))))).	3732	3747	1	-17.4	1	0.00879875	0.529	0	0	-6.34001	13	15	7	3UTR		0	0
hsa-miR-136-5p	NM_001322008	PMS2	ACTCCATTTGTTTTGATGATGGA#TCAAACCAGATGGAGC#.(((((((((.(((((.......#))))).))))))))).	2526	2542	1	-17.2	1	0.00349008	0.676	3.20665	2.32089	-6.6181	14	16	9	3UTR		0	0
hsa-miR-136-5p	NM_001322177	PDE12	ACTCCATTTGTTTTGATGATGGA#TCACATTATTAGGACATGGAA#..((((..(((((((((((((((#)).))))))))))))))))).	4448	4469	1	-17.4	0	0.0230178	0.662	0	0	-8.81432	19	21	17	3UTR		0	0
hsa-miR-136-5p	NM_001322466	FHL5	ACTCCATTTGTTTTGATGATGGA#TCCACATTACTTGGGACAAATGGAA#..((((((((((((((((.((((#)))))))))....))))))))))).	2468	2493	1	-19.8	1	0.00104893	0.574	0	0	-4.957	20	25	11	3UTR		1	0
hsa-miR-136-5p	NM_001322799	KCNS1	ACTCCATTTGTTTTGATGATGGA#TCCAGATTGGAACAGAGGATGGAGC#.((((((((((((((((..((((#)))).)))))))))...))))))).	3984	4009	1	-18.9	1	0.00621414	0.5	0	0	-3.79332	20	25	9	3UTR		0	0
hsa-miR-136-5p	NM_001322811	GDPGP1	ACTCCATTTGTTTTGATGATGGA#CCATTCAAAACGGGATGGAGA#.(((((((((((((((..((((.#))))))))))))).)))))).	3508	3529	1	-20.6	1	0.00584518	0.574	0	0	-3.79332	19	21	13	3UTR		0	0
hsa-miR-136-5p	NM_001322943	DSE	ACTCCATTTGTTTTGATGATGGA#TCTTTTGACAACATTGTTTTAATCGTCAAAGTCAGGTGGAA#..((((((((((((((((((...#.)))))))))).)))))))).	5369	5410	1	-21.3	1	0.000894814	0.662	0	0	-4.957	18	21	10	3UTR		0	0
hsa-miR-136-5p	NM_001322944	DSE	ACTCCATTTGTTTTGATGATGGA#TCTTTTGACAACATTGTTTTAATCGTCAAAGTCAGGTGGAA#..((((((((((((((((((...#.)))))))))).)))))))).	5609	5650	1	-21.3	1	0.000894814	0.662	0	0	-4.957	18	21	10	3UTR		0	0
hsa-miR-136-5p	NM_001323408	PSMF1	ACTCCATTTGTTTTGATGATGGA#TCCAGTCATGAGTAATCATCAAGGAGCAAGTTGGAGTG#((((((((((((((((((((...#.)))))))..)))))))).))))).	1926	1964	1	-21.8	1	0.000423357	0.618	0	0	-3.93757	20	25	8	3UTR		0	0
hsa-miR-136-5p	NM_001323956	RBCK1	ACTCCATTTGTTTTGATGATGGA#CCGTCAGCCAGGACAGGTGGAGTG#(((((((((((((((.((((((.#))))))..))))))))))))))).	2575	2599	1	-29.3	1	0.000692121	0.441	0	0	-4.17062	21	24	15	3UTR		0	0
hsa-miR-136-5p	NM_001323958	RBCK1	ACTCCATTTGTTTTGATGATGGA#CCGTCAGCCAGGACAGGTGGAGTG#(((((((((((((((.((((((.#))))))..))))))))))))))).	2430	2454	1	-29.3	1	0.000692121	0.441	0	0	-4.17062	21	24	15	3UTR		0	0
hsa-miR-136-5p	NM_001326295	ZC3H14	ACTCCATTTGTTTTGATGATGGA#TCATCATGGCAAGTGCGGGC#.(((((((((((.((((((....#)))))).)))))))).))).	7068	7088	1	-18.8	1	0.00403839	0.588	0	0	-5.08246	17	20	8	3UTR		0	0
hsa-miR-136-5p	NM_001326307	ZC3H14	ACTCCATTTGTTTTGATGATGGA#TCATCATGGCAAGTGCGGGC#.(((((((((((.((((((....#)))))).)))))))).))).	7386	7406	1	-18.8	1	0.00403839	0.588	0	0	-5.08246	17	20	8	3UTR		0	0
hsa-miR-136-5p	NM_001326311	ZC3H14	ACTCCATTTGTTTTGATGATGGA#TCATCATGGCAAGTGCGGGC#.(((((((((((.((((((....#)))))).)))))))).))).	6875	6895	1	-18.8	1	0.00403839	0.588	0	0	-5.08246	17	20	8	3UTR		0	0
hsa-miR-136-5p	NM_001326381	HEBP2	ACTCCATTTGTTTTGATGATGGA#TCCACCTTAGCTTTCAAGCTGAGGTCACGCTATTCTCAAGACAGGAGGGGTT#(((((.((((((((((.(((((.#.))))).)))))))))).))))).	8230	8282	1	-21.6	0	0.00469141	0.544	0	0	-5.83853	20	24	10	3UTR		0	0
hsa-miR-136-5p	NM_001329589	INIP	ACTCCATTTGTTTTGATGATGGA#TCCTGCTCTGTCATCCAGGCTGGAGTG#((((((...((((.(((((((((#.))))))))).)))))))))).	3411	3438	1	-20.1	0	6.80625e-07	0.529	0	0	-9.70813	19	22	10	3UTR		0	0
hsa-miR-136-5p	NM_001330077	NRXN1	ACTCCATTTGTTTTGATGATGGA#TCCATTATTGGAAATGCTAAGCAAGTGGAA#..(((((((((((((((((((((#))))))))))))........))))))))).	8588	8618	1	-20.6	1	0.00607612	0.735	0	0	-4.957	21	30	12	3UTR		0	0
hsa-miR-136-5p	NM_001330078	NRXN1	ACTCCATTTGTTTTGATGATGGA#TCCATTATTGGAAATGCTAAGCAAGTGGAA#..(((((((((((((((((((((#))))))))))))........))))))))).	8612	8642	1	-20.6	1	0.00607612	0.735	0	0	-4.957	21	30	12	3UTR		0	0
hsa-miR-136-5p	NM_001330082	NRXN1	ACTCCATTTGTTTTGATGATGGA#TCCATTATTGGAAATGCTAAGCAAGTGGAA#..(((((((((((((((((((((#))))))))))))........))))))))).	8579	8609	1	-20.6	1	0.00607612	0.735	0	0	-4.957	21	30	12	3UTR		0	0
hsa-miR-136-5p	NM_001330091	NRXN1	ACTCCATTTGTTTTGATGATGGA#TCCATTATTGGAAATGCTAAGCAAGTGGAA#..(((((((((((((((((((((#))))))))))))........))))))))).	5283	5313	1	-20.6	1	0.00607612	0.735	0	0	-4.957	21	30	12	3UTR		0	0
hsa-miR-136-5p	NM_001330092	NRXN1	ACTCCATTTGTTTTGATGATGGA#TCCATTATTGGAAATGCTAAGCAAGTGGAA#..(((((((((((((((((((((#))))))))))))........))))))))).	5292	5322	1	-20.6	1	0.00607612	0.735	0	0	-4.957	21	30	12	3UTR		0	0
hsa-miR-136-5p	NM_001330168	TSPAN31	ACTCCATTTGTTTTGATGATGGA#CCTCAAAAGGAGAGGTGGGAGGGGAATGTCATTAAGGCAGCAAAGTAATCTCTGTAGAAAGATGGAGG#.(((((((((((((((((((...#.)))))))))))).....................))))))).	1565	1633	1	-19.3	1	0.00279154	0.544	0	0	-3.79332	19	42	12	3UTR		0	0
hsa-miR-136-5p	NM_001330233	MPP3	ACTCCATTTGTTTTGATGATGGA#TCCATCATCGAGAAGAGTATAAGTGGGA#..(((((((((((((((((((((#))))))))))))......))))))))).	2108	2136	1	-22.9	1	0.000953772	0.618	0	0	-4.957	21	28	12	3UTR		0	0
hsa-miR-136-5p	NM_001330262	NFE2L1	ACTCCATTTGTTTTGATGATGGA#CCATGTTTCAATCGAATGGAGC#.(((((((((..((((..((((.#))))...)))).))))))))).	3493	3515	1	-19.4	1	0.000320662	0.515	0	0	-9.9649	17	22	9	3UTR		0	0
hsa-miR-136-5p	NM_001330372	MPI	ACTCCATTTGTTTTGATGATGGA#CATGGTCTCTGCAGATGGGGA#.((((((((((...(((.(((..#))).)))...)))))))))).	4286	4307	1	-21.1	1	0.000328798	0.471	0	0	-9.2861	16	21	10	3UTR		0	0
hsa-miR-136-5p	NM_001330450	MAP2K6	ACTCCATTTGTTTTGATGATGGA#TTGGTCACACTGATTTAATCAGAACAAATGGGT#..(((((((((((((((......#.))))))))))))))).	5047	5080	1	-19.3	1	0.00514188	0.647	0	0	-4.957	15	17	15	3UTR		0	0
hsa-miR-136-5p	NM_001330453	TTYH2	ACTCCATTTGTTTTGATGATGGA#TCTGTTTTGGAAGAACCACCTGTCATCAAAACATGGAC#..((((..((((((((((((((.#.)))))))))))))))))).	3007	3045	1	-21.9	0	0.00553873	0.5	0	0	-8.81432	18	20	18	3UTR		0	0
hsa-miR-136-5p	NM_001330559	L3MBTL4	ACTCCATTTGTTTTGATGATGGA#TGTGTGCATCTTTACAAATGGAGA#.((((((((((...((((.....#.))))...)))))))))).	2949	2973	1	-19.5	1	0.00157501	0.603	0	0	-9.2861	14	19	10	3UTR		0	0
hsa-miR-136-5p	NM_001330761	ZDHHC3	ACTCCATTTGTTTTGATGATGGA#CATCAGAGGAGGATGGGGG#.((((((((.((((((((.....#))))))))..)))))))).	10260	10279	1	-18.1	1	0.000630827	0.456	0	0	-5.03583	16	19	8	3UTR		0	0
hsa-miR-136-5p	NM_001330782	PBX3	ACTCCATTTGTTTTGATGATGGA#TGCATTCAGAGCAATAGGAGG#.((((..(((((((((.......#.)))))))))..)))).	1314	1335	1	-16.6	0	0.0349879	0.559	0	0	-7.23797	13	17	9	3UTR		1	1
hsa-miR-136-5p	NM_001330987	TMEM230	ACTCCATTTGTTTTGATGATGGA#CCATGTATCAAAGGAGGTACTAGGTGGAGG#.(((((((((((((((((((((.#)))).)))))))).......))))))))).	1061	1091	1	-19.4	1	0.00920122	0.529	0	0	-3.79332	21	30	9	3UTR		0	0
hsa-miR-136-5p	NM_001331029	PPP1R12B	ACTCCATTTGTTTTGATGATGGA#TCCACATAAGGGAGATGGAGA#.((((((((.((((.(((.((((#))))))))))).)))))))).	13403	13424	1	-19	1	0.0242826	0.529	0	0	-5.77128	19	21	11	3UTR		0	0
hsa-miR-136-5p	NM_001333	CTSV	ACTCCATTTGTTTTGATGATGGA#TCCATTGTGAATGCAATGGGAGG#.((((..((((.((.((((((((#)))))))).)).))))..)))).	2674	2697	1	-21.6	0	0.0386265	0.529	0	0	-11.3202	18	23	8	3UTR		0	0
hsa-miR-136-5p	NM_001346201	SRGAP1	ACTCCATTTGTTTTGATGATGGA#CATGGAGAAATGAATGGGGG#.(((((((((((((..(.(((..#))).).))))))))))))).	9781	9801	1	-18	1	0.000322898	0.574	0	0	-4.76182	17	20	13	3UTR		0	0
hsa-miR-136-5p	NM_001349130	B3GALNT1	ACTCCATTTGTTTTGATGATGGA#TCTTTAAGACAGATGGTGGTA#((((((((((((((((.((....#)).))))))))))))).))).	3225	3246	1	-17.6	1	0.00876989	0.618	0	0	-3.93757	18	21	13	3UTR		0	0
hsa-miR-136-5p	NM_001349132	B3GALNT1	ACTCCATTTGTTTTGATGATGGA#TCTTTAAGACAGATGGTGGTA#((((((((((((((((.((....#)).))))))))))))).))).	3173	3194	1	-17.6	1	0.00876989	0.618	0	0	-3.93757	18	21	13	3UTR		0	0
hsa-miR-136-5p	NM_001349134	B3GALNT1	ACTCCATTTGTTTTGATGATGGA#TCTTTAAGACAGATGGTGGTA#((((((((((((((((.((....#)).))))))))))))).))).	2966	2987	1	-17.6	1	0.00876989	0.618	0	0	-3.93757	18	21	13	3UTR		0	0
hsa-miR-136-5p	NM_001349135	B3GALNT1	ACTCCATTTGTTTTGATGATGGA#TCTTTAAGACAGATGGTGGTA#((((((((((((((((.((....#)).))))))))))))).))).	3062	3083	1	-17.6	1	0.00876989	0.618	0	0	-3.93757	18	21	13	3UTR		0	0
hsa-miR-136-5p	NM_001349137	B3GALNT1	ACTCCATTTGTTTTGATGATGGA#TCTTTAAGACAGATGGTGGTA#((((((((((((((((.((....#)).))))))))))))).))).	3199	3220	1	-17.6	1	0.00876989	0.618	0	0	-3.93757	18	21	13	3UTR		0	0
hsa-miR-136-5p	NM_001349139	B3GALNT1	ACTCCATTTGTTTTGATGATGGA#TCTTTAAGACAGATGGTGGTA#((((((((((((((((.((....#)).))))))))))))).))).	3228	3249	1	-17.6	1	0.00876989	0.618	0	0	-3.93757	18	21	13	3UTR		0	0
hsa-miR-136-5p	NM_001349140	B3GALNT1	ACTCCATTTGTTTTGATGATGGA#TCTTTAAGACAGATGGTGGTA#((((((((((((((((.((....#)).))))))))))))).))).	3181	3202	1	-17.6	1	0.00876989	0.618	0	0	-3.93757	18	21	13	3UTR		0	0
hsa-miR-136-5p	NM_001349145	B3GALNT1	ACTCCATTTGTTTTGATGATGGA#TCTTTAAGACAGATGGTGGTA#((((((((((((((((.((....#)).))))))))))))).))).	3660	3681	1	-17.6	1	0.00876989	0.618	0	0	-3.93757	18	21	13	3UTR		0	0
hsa-miR-136-5p	NM_001349155	B3GALNT1	ACTCCATTTGTTTTGATGATGGA#TCTTTAAGACAGATGGTGGTA#((((((((((((((((.((....#)).))))))))))))).))).	3443	3464	1	-17.6	1	0.00876989	0.618	0	0	-3.93757	18	21	13	3UTR		0	0
hsa-miR-136-5p	NM_001349156	B3GALNT1	ACTCCATTTGTTTTGATGATGGA#TCTTTAAGACAGATGGTGGTA#((((((((((((((((.((....#)).))))))))))))).))).	3512	3533	1	-17.6	1	0.00876989	0.618	0	0	-3.93757	18	21	13	3UTR		0	0
hsa-miR-136-5p	NM_001349159	B3GALNT1	ACTCCATTTGTTTTGATGATGGA#TCTTTAAGACAGATGGTGGTA#((((((((((((((((.((....#)).))))))))))))).))).	3567	3588	1	-17.6	1	0.00876989	0.618	0	0	-3.93757	18	21	13	3UTR		0	0
hsa-miR-136-5p	NM_001352571	ACBD5	ACTCCATTTGTTTTGATGATGGA#TCATTATTAAAAAGTGGAGTC#((((((((..((((((((((((.#)))))))))))))))))))).	2580	2601	1	-19.2	1	0.00936062	0.632	2.25748	2.11687	-6.23647	20	21	20	3UTR		0	0
hsa-miR-136-5p	NM_001352888	CTXND1	ACTCCATTTGTTTTGATGATGGA#TCCATTTAAGAGACACATGGAGC#.((((((.((((((...((((((#))))))...)))))).)))))).	3688	3711	1	-21.5	1	0.0622304	0.515	0.539178	2.01198	-7.07546	18	23	6	3UTR		0	0
hsa-miR-136-5p	NM_001353214	DYM	ACTCCATTTGTTTTGATGATGGA#CCATCTGTCAGAATCTTAATGGAA#..((((((.(((((((((((((.#))))).))))))))...)))))).	8823	8847	1	-20.2	1	0.00455472	0.691	0	0	-6.01339	19	24	8	3UTR		0	0
hsa-miR-136-5p	NM_001354046	ARHGEF7	ACTCCATTTGTTTTGATGATGGA#TGTATTATTTATTATAAGTCACTGCAGCTGATGAAAACAGATGGAGG#.(((((((((((((.((.(....#.).)).))))))))))))).	3678	3725	1	-20.2	1	0.147201	0.529	0	0	-4.52877	16	20	13	3UTR		0	0
hsa-miR-136-5p	NM_001354051	ARHGEF7	ACTCCATTTGTTTTGATGATGGA#TGTATTATTTATTATAAGTCACTGCAGCTGATGAAAACAGATGGAGG#.(((((((((((((.((.(....#.).)).))))))))))))).	3535	3582	1	-20.2	1	0.147201	0.529	0	0	-4.52877	16	20	13	3UTR		0	0
hsa-miR-136-5p	NM_001354642	MME	ACTCCATTTGTTTTGATGATGGA#TCCATCATGTCAGAGCAGGTGAAGAGC#.((((((((((((((((((((((#)))))))..))))))))))))..))).	4558	4585	1	-24	1	0.00118368	0.632	0	0	-3.79332	22	27	12	3UTR		0	0
hsa-miR-136-5p	NM_001354643	MME	ACTCCATTTGTTTTGATGATGGA#TCCATCATGTCAGAGCAGGTGAAGAGC#.((((((((((((((((((((((#)))))))..))))))))))))..))).	4659	4686	1	-24	1	0.00118368	0.632	0.063098	0.154533	-3.79332	22	27	12	3UTR		0	0
hsa-miR-136-5p	NM_001362840	ACO1	ACTCCATTTGTTTTGATGATGGA#CCTTAGCACTCAGGGGATATGGCCTGGTCATCAGAACATCTGGAA#..((((..((((((((((((.(.#.).))))))))))))..)))).	4358	4403	1	-22.5	0	0.002956	0.544	0	0	-8.81432	17	22	12	3UTR		0	0
hsa-miR-136-5p	NM_001363398	CADPS2	ACTCCATTTGTTTTGATGATGGA#GTTAATGCAGAATAAGTGGAGG#.((((((((((((((........#.)))))))))))))).	5133	5155	1	-18.9	1	0.0394613	0.676	0	0	-4.02637	14	16	14	3UTR		0	0
hsa-miR-136-5p	NM_001363482	BCAP29	ACTCCATTTGTTTTGATGATGGA#CCATCATCATCTCTCACATGGAC#..(((((.((...(((((((((.#))))))))).....)).))))).	1249	1272	1	-19.9	0	0.0102726	0.515	0	0	-14.7313	16	23	9	3UTR		0	0
hsa-miR-136-5p	NM_001363669	CALM1	ACTCCATTTGTTTTGATGATGGA#CAAGGCAGGTGGAGG#.((((((((((((((........#)))))))))))))).	1538	1553	1	-19.7	1	0.015461	0.485	0	0	-4.02637	14	15	14	3UTR		0	0
hsa-miR-136-5p	NM_001363787	STRADA	ACTCCATTTGTTTTGATGATGGA#TCCTTATGCTGTGTTAGTTTCGTTGTCAGAACAAATTAAAATTTTCAGAGACGCTGCTGGAGA#.((((((((((((((((((((((#.)))))))))))))))))......................))))).	2202	2265	1	-21.2	1	0.000194651	0.625	0	0	-3.79332	22	46	17	3UTR		0	0
hsa-miR-136-5p	NM_001363788	STRADA	ACTCCATTTGTTTTGATGATGGA#TCCTTATGCTGTGTTAGTTTCGTTGTCAGAACAAATTAAAATTTTCAGAGACGCTGCTGGAGA#.((((((((((((((((((((((#.)))))))))))))))))......................))))).	2198	2261	1	-21.2	1	0.000194651	0.625	0	0	-3.79332	22	46	17	3UTR		0	0
hsa-miR-136-5p	NM_001363789	STRADA	ACTCCATTTGTTTTGATGATGGA#TCCTTATGCTGTGTTAGTTTCGTTGTCAGAACAAATTAAAATTTTCAGAGACGCTGCTGGAGA#.((((((((((((((((((((((#.)))))))))))))))))......................))))).	2087	2150	1	-21.2	1	0.000194651	0.625	0	0	-3.79332	22	46	17	3UTR		0	0
hsa-miR-136-5p	NM_001363791	STRADA	ACTCCATTTGTTTTGATGATGGA#TCCTTATGCTGTGTTAGTTTCGTTGTCAGAACAAATTAAAATTTTCAGAGACGCTGCTGGAGA#.((((((((((((((((((((((#.)))))))))))))))))......................))))).	2169	2232	1	-21.2	1	0.000194651	0.625	0	0	-3.79332	22	46	17	3UTR		0	0
hsa-miR-136-5p	NM_001363865	DLG1	ACTCCATTTGTTTTGATGATGGA#TCTATCATCAAAGCAATTGT#....((.((((((((((((((((#)))))))))))))))).)).	3379	3399	1	-21.9	0	0.068561	0.735	0	0	-11.0902	18	20	16	3UTR		0	0
hsa-miR-136-5p	NM_001363963	DERL1	ACTCCATTTGTTTTGATGATGGA#TCCTGAGCTAAGTGATCAAGACTGTAGTGGAGTT#((((((((.((((((((.((...#.)).))))))))...)))))))).	1266	1300	1	-19.3	1	0.00256019	0.588	0	0	-4.99396	18	24	8	3UTR		0	0
hsa-miR-136-5p	NM_001364682	TPM3	ACTCCATTTGTTTTGATGATGGA#CCATCATTGAGATAAGGAA#..(((..(((((((((((((((.#)))))))))))))))))).	6304	6323	1	-19.5	0	0.00700618	0.632	0	0	-8.40165	18	19	18	3UTR		0	1
hsa-miR-136-5p	NM_001364730	ZNF69	ACTCCATTTGTTTTGATGATGGA#CCATCATCAAAGACCAAAA#......((((((((((((((((.#))))))))))))..)))).	2422	2441	1	-16.9	0	0.860849	0.615	0	0	-15.5666	16	19	12	3UTR		0	0
hsa-miR-136-5p	NM_001365068	ASTN2	ACTCCATTTGTTTTGATGATGGA#TTCTCATCAACAAAGTGGAGTC#(((((((((...(((((((.(((#))))))))))..))))))))).	6639	6661	1	-19.2	1	0.0432885	0.544	0	0	-11.3517	19	22	10	3UTR		0	0
hsa-miR-136-5p	NM_001365308	BMPER	ACTCCATTTGTTTTGATGATGGA#CCATTATTTAAGCATTTGGGGG#.(((((..(((((.((((((((.#)))))))).)))))..))))).	3841	3863	1	-22.4	0	0.000660282	0.603	0	0	-8.50749	18	22	8	3UTR		0	0
hsa-miR-136-5p	NM_001365701	LRGUK	ACTCCATTTGTTTTGATGATGGA#CCATGGTCAGCGTAGGTGGAGG#.((((((((((.(((((.((((.#)))).))))).)))))))))).	4246	4268	1	-22.5	1	4.28702e-07	0.426	0	0	-7.14013	19	22	10	3UTR		0	0
hsa-miR-136-5p	NM_001365770	L3MBTL4	ACTCCATTTGTTTTGATGATGGA#TGTGTGCATCTTTACAAATGGAGA#.((((((((((...((((.....#.))))...)))))))))).	2935	2959	1	-19.5	1	0.00157501	0.603	0	0	-9.2861	14	19	10	3UTR		0	0
hsa-miR-136-5p	NM_001366177	ASH1L	ACTCCATTTGTTTTGATGATGGA#TCCATCTGGGCAAGGGGAATGGGGC#.((((((((.(((((..((((((#))))))....))))).)))))))).	9753	9778	1	-23.1	1	0.000206041	0.485	0	0	-5.26888	19	25	8	3UTR		0	0
hsa-miR-136-5p	NM_001366203	DLG1	ACTCCATTTGTTTTGATGATGGA#TCTATCATCAAAGCAATTGT#....((.((((((((((((((((#)))))))))))))))).)).	3377	3397	1	-21.9	0	0.068561	0.735	0	0	-11.0902	18	20	16	3UTR		0	0
hsa-miR-136-5p	NM_001366204	DLG1	ACTCCATTTGTTTTGATGATGGA#TCTATCATCAAAGCAATTGT#....((.((((((((((((((((#)))))))))))))))).)).	3195	3215	1	-21.9	0	0.068561	0.735	0	0	-11.0902	18	20	16	3UTR		0	0
hsa-miR-136-5p	NM_001366205	DLG1	ACTCCATTTGTTTTGATGATGGA#TCTATCATCAAAGCAATTGT#....((.((((((((((((((((#)))))))))))))))).)).	3258	3278	1	-21.9	0	0.068561	0.735	0	0	-11.0902	18	20	16	3UTR		0	0
hsa-miR-136-5p	NM_001366206	DLG1	ACTCCATTTGTTTTGATGATGGA#TCTATCATCAAAGCAATTGT#....((.((((((((((((((((#)))))))))))))))).)).	3325	3345	1	-21.9	0	0.068561	0.735	0	0	-11.0902	18	20	16	3UTR		0	0
hsa-miR-136-5p	NM_001366207	DLG1	ACTCCATTTGTTTTGATGATGGA#TCTATCATCAAAGCAATTGT#....((.((((((((((((((((#)))))))))))))))).)).	3261	3281	1	-21.9	0	0.068561	0.735	0	0	-11.0902	18	20	16	3UTR		0	0
hsa-miR-136-5p	NM_001366208	DLG1	ACTCCATTTGTTTTGATGATGGA#TCTATCATCAAAGCAATTGT#....((.((((((((((((((((#)))))))))))))))).)).	3313	3333	1	-21.9	0	0.068561	0.735	0	0	-11.0902	18	20	16	3UTR		0	0
hsa-miR-136-5p	NM_001366209	DLG1	ACTCCATTTGTTTTGATGATGGA#TCTATCATCAAAGCAATTGT#....((.((((((((((((((((#)))))))))))))))).)).	3581	3601	1	-21.9	0	0.068561	0.735	0	0	-11.0902	18	20	16	3UTR		0	0
hsa-miR-136-5p	NM_001366210	DLG1	ACTCCATTTGTTTTGATGATGGA#TCTATCATCAAAGCAATTGT#....((.((((((((((((((((#)))))))))))))))).)).	3647	3667	1	-21.9	0	0.068561	0.735	0	0	-11.0902	18	20	16	3UTR		0	0
hsa-miR-136-5p	NM_001366211	DLG1	ACTCCATTTGTTTTGATGATGGA#TCTATCATCAAAGCAATTGT#....((.((((((((((((((((#)))))))))))))))).)).	3617	3637	1	-21.9	0	0.068561	0.735	0	0	-11.0902	18	20	16	3UTR		0	0
hsa-miR-136-5p	NM_001366212	DLG1	ACTCCATTTGTTTTGATGATGGA#TCTATCATCAAAGCAATTGT#....((.((((((((((((((((#)))))))))))))))).)).	3710	3730	1	-21.9	0	0.068561	0.735	0	0	-11.0902	18	20	16	3UTR		0	0
hsa-miR-136-5p	NM_001366213	DLG1	ACTCCATTTGTTTTGATGATGGA#TCTATCATCAAAGCAATTGT#....((.((((((((((((((((#)))))))))))))))).)).	3644	3664	1	-21.9	0	0.068561	0.735	0	0	-11.0902	18	20	16	3UTR		0	0
hsa-miR-136-5p	NM_001366214	DLG1	ACTCCATTTGTTTTGATGATGGA#TCTATCATCAAAGCAATTGT#....((.((((((((((((((((#)))))))))))))))).)).	3743	3763	1	-21.9	0	0.068561	0.735	0	0	-11.0902	18	20	16	3UTR		0	0
hsa-miR-136-5p	NM_001366215	DLG1	ACTCCATTTGTTTTGATGATGGA#TCTATCATCAAAGCAATTGT#....((.((((((((((((((((#)))))))))))))))).)).	3776	3796	1	-21.9	0	0.068561	0.735	0	0	-11.0902	18	20	16	3UTR		0	0
hsa-miR-136-5p	NM_001366216	DLG1	ACTCCATTTGTTTTGATGATGGA#TCTATCATCAAAGCAATTGT#....((.((((((((((((((((#)))))))))))))))).)).	3527	3547	1	-21.9	0	0.068561	0.735	0	0	-11.0902	18	20	16	3UTR		0	0
hsa-miR-136-5p	NM_001366217	DLG1	ACTCCATTTGTTTTGATGATGGA#TCTATCATCAAAGCAATTGT#....((.((((((((((((((((#)))))))))))))))).)).	3746	3766	1	-21.9	0	0.068561	0.735	0	0	-11.0902	18	20	16	3UTR		0	0
hsa-miR-136-5p	NM_001366218	DLG1	ACTCCATTTGTTTTGATGATGGA#TCTATCATCAAAGCAATTGT#....((.((((((((((((((((#)))))))))))))))).)).	3809	3829	1	-21.9	0	0.068561	0.735	0	0	-11.0902	18	20	16	3UTR		0	0
hsa-miR-136-5p	NM_001366219	DLG1	ACTCCATTTGTTTTGATGATGGA#TCTATCATCAAAGCAATTGT#....((.((((((((((((((((#)))))))))))))))).)).	3656	3676	1	-21.9	0	0.068561	0.735	0	0	-11.0902	18	20	16	3UTR		0	0
hsa-miR-136-5p	NM_001366221	DLG1	ACTCCATTTGTTTTGATGATGGA#TCTATCATCAAAGCAATTGT#....((.((((((((((((((((#)))))))))))))))).)).	3037	3057	1	-21.9	0	0.068561	0.735	0	0	-11.0902	18	20	16	3UTR		0	0
hsa-miR-136-5p	NM_001366222	DLG1	ACTCCATTTGTTTTGATGATGGA#TCTATCATCAAAGCAATTGT#....((.((((((((((((((((#)))))))))))))))).)).	3001	3021	1	-21.9	0	0.068561	0.735	0	0	-11.0902	18	20	16	3UTR		0	0
hsa-miR-136-5p	NM_001366230	ARHGAP28	ACTCCATTTGTTTTGATGATGGA#TCCATCATCGACTGTGGAA#..(((((.....(((((((((((#)))))))))))..))))).	2935	2954	1	-20	0	0.00136752	0.662	0	0	-15.7411	16	19	11	3UTR		0	0
hsa-miR-136-5p	NM_001366704	MAS1	ACTCCATTTGTTTTGATGATGGA#CCATCATCCAGAGGAGCATGGGAGAAAGTGGGGA#.(((((((((((((((((((((.#))))))))....))))))........))))))).	9014	9048	1	-20.8	1	0.0405096	0.5	0	0	-3.79332	21	34	8	3UTR		0	0
hsa-miR-136-5p	NM_001366737	GCNT4	ACTCCATTTGTTTTGATGATGGA#TCTTAACTCAGCTTTCAAGACATTTCTTAACCATCAGAGCAGAGGAGG#.((((.((((((((((((.....#.)))))))))))))))).	2156	2204	1	-21.8	0	6.15717e-05	0.603	0	0	-5.69428	16	18	16	3UTR		0	0
hsa-miR-136-5p	NM_001367286	PGM3	ACTCCATTTGTTTTGATGATGGA#TCTGTCATATTAACAAATGGAGTT#((((((((((((...((((((((#))))))))...)))))))))))).	3953	3977	1	-24.4	1	0.024735	0.647	0	0	-6.81899	20	24	12	3UTR		0	0
hsa-miR-136-5p	NM_001367656	SYT16	ACTCCATTTGTTTTGATGATGGA#CTTTCATTCAAAATAAATGGAT#..(((((((((((((((((.((.#)).)))).))))))))))))).	9409	9431	1	-19.9	1	0.00359201	0.662	0	0	-4.957	19	22	13	3UTR		0	0
hsa-miR-136-5p	NM_001367656	SYT16	ACTCCATTTGTTTTGATGATGGA#CCAGGCTGGATTCGTAAATAAAGGAGGCTTCATCAGGACAGCCTAATCAGAGATAAGCCTGGTATGTGGAGG#.((((((((((((((((((....#.))))))))))))........................)))))).	6708	6780	1	-19.7	1	0.000200495	0.544	0	0	-3.79332	18	44	12	3UTR		0	0
hsa-miR-136-5p	NM_001368135	FOXO3B	ACTCCATTTGTTTTGATGATGGA#CAAAACGAGTGGAGC#.((((((((((((((........#)))))))))))))).	3279	3294	1	-19.7	1	0.0131848	0.456	0	0	-4.02637	14	15	14	3UTR		0	0
hsa-miR-136-5p	NM_001368719	GREM1	ACTCCATTTGTTTTGATGATGGA#CAATAAAACATTGTTAAAAAATTTAAAATCATCAAAATAGATGGAA#..((((((((((((((((((...#.)))))))))))))))))).	7959	8005	1	-24.1	1	0.00789999	0.779	0	0	-4.957	18	20	18	3UTR		0	0
hsa-miR-136-5p	NM_001369694	NAT16	ACTCCATTTGTTTTGATGATGGA#TCCAATACTGGTTCCCCACATCAAAGGCAGAGGGAGA#.((((.((((((((((((.(((.#.))))))))))).)))).)))).	2538	2575	1	-21.7	0	0.0483934	0.529	0	0	-5.69428	19	23	11	3UTR		0	0
hsa-miR-136-5p	NM_001370268	BCL2L14	ACTCCATTTGTTTTGATGATGGA#CGTTGGCCTCAGATGGACTACAGGAGATTACAACGTACAAGGCAGATGGAGC#.(((((((((((((((((.((..#.)).))).)))))))))))))).	1188	1240	1	-22.5	1	0.0142628	0.588	0	0	-3.79332	19	23	14	3UTR		0	0
hsa-miR-136-5p	NM_001370300	SS18L2	ACTCCATTTGTTTTGATGATGGA#CCAACTTTCTACCACTCTTGGAAGAGATGGAGG#.((((((((.((((((.(((((.#.))).)))))))).)))))))).	2302	2335	1	-19.3	1	0.00143626	0.559	0	0	-5.03583	19	23	8	3UTR		1	1
hsa-miR-136-5p	NM_001370401	RAB11FIP3	ACTCCATTTGTTTTGATGATGGA#CATCAAGGTGGGGCAGGTGGGGC#.((((((((((((((.(((((..#)))))...)))))))))))))).	4652	4675	1	-19.6	1	0.000644434	0.353	0	0	-4.02637	19	23	14	3UTR		0	0
hsa-miR-136-5p	NM_001370486	KCTD16	ACTCCATTTGTTTTGATGATGGA#TCCATCCATCACAAATGGAA#..(((((((((...(((((((((#)))))).)))))))))))).	8226	8246	1	-20.3	1	2.12354e-05	0.574	0	0	-10.4498	18	20	12	3UTR		1	0
hsa-miR-136-5p	NM_001371116	FHDC1	ACTCCATTTGTTTTGATGATGGA#CTGTCATCTAAGCGAATTGGAA#..(((((((((((.((((((((.#)))))))).)))))))).))).	5723	5745	1	-20.2	1	0.0107408	0.544	0	0	-5.81384	19	22	8	3UTR		1	0
hsa-miR-136-5p	NM_001371254	ACOXL	ACTCCATTTGTTTTGATGATGGA#TCCATCTCAAAACAAAA#......((((((((((.((((((#)))))))))))))))).	2225	2242	1	-18.6	0	0.132566	0.662	0	0	-15.5666	16	17	16	3UTR		0	0
hsa-miR-136-5p	NM_001371364	DUS4L-BCAP29	ACTCCATTTGTTTTGATGATGGA#CCATCATCATCTCTCACATGGAC#..(((((.((...(((((((((.#))))))))).....)).))))).	5629	5652	1	-19.9	0	0.0102726	0.515	0	0	-14.7313	16	23	9	3UTR		0	0
hsa-miR-136-5p	NM_001371365	DUS4L-BCAP29	ACTCCATTTGTTTTGATGATGGA#CCATCATCATCTCTCACATGGAC#..(((((.((...(((((((((.#))))))))).....)).))))).	5588	5611	1	-19.9	0	0.0102726	0.515	0	0	-14.7313	16	23	9	3UTR		0	0
hsa-miR-136-5p	NM_001371366	DUS4L-BCAP29	ACTCCATTTGTTTTGATGATGGA#CCATCATCATCTCTCACATGGAC#..(((((.((...(((((((((.#))))))))).....)).))))).	5550	5573	1	-19.9	0	0.0102726	0.515	0	0	-14.7313	16	23	9	3UTR		0	0
hsa-miR-136-5p	NM_001371367	DUS4L-BCAP29	ACTCCATTTGTTTTGATGATGGA#CCATCATCATCTCTCACATGGAC#..(((((.((...(((((((((.#))))))))).....)).))))).	5461	5484	1	-19.9	0	0.0102726	0.515	0	0	-14.7313	16	23	9	3UTR		0	0
hsa-miR-136-5p	NM_001371457	MGAT5	ACTCCATTTGTTTTGATGATGGA#TCAAAACAGATGGCAGC#.(((((((((((((((.......#))))))))))))).)).	3306	3323	1	-17.7	1	0.0515884	0.515	0	0	-3.79332	15	17	13	3UTR		1	0
hsa-miR-136-5p	NM_001371575	AAK1	ACTCCATTTGTTTTGATGATGGA#TCCATCATCAAAAGGGAA#......(((.(((((((((((((#))))))))))))).))).	4722	4740	1	-19.9	0	0.0125464	0.647	0	0	-16.8091	16	18	13	3UTR		1	0
hsa-miR-136-5p	NM_001374442	DYM	ACTCCATTTGTTTTGATGATGGA#CCATCTGTCAGAATCTTAATGGAA#..((((((.(((((((((((((.#))))).))))))))...)))))).	8088	8112	1	-20.2	1	0.00455472	0.691	0	0	-6.01339	19	24	8	3UTR		0	0
hsa-miR-136-5p	NM_001375343	GABRG2	ACTCCATTTGTTTTGATGATGGA#TCATCATCAAGTCATCTGGAT#..((((..((.(((((((((((.#))))))))))).))..)))).	3812	3833	1	-19.7	0	0.00236447	0.647	0	0	-11.6391	17	21	11	3UTR	MIRT619559	0	0
hsa-miR-136-5p	NM_001375344	GABRG2	ACTCCATTTGTTTTGATGATGGA#TCATCATCAAGTCATCTGGAT#..((((..((.(((((((((((.#))))))))))).))..)))).	3755	3776	1	-19.7	0	0.00236447	0.647	0	0	-11.6391	17	21	11	3UTR	MIRT619559	0	0
hsa-miR-136-5p	NM_001375345	GABRG2	ACTCCATTTGTTTTGATGATGGA#TCATCATCAAGTCATCTGGAT#..((((..((.(((((((((((.#))))))))))).))..)))).	3271	3292	1	-19.7	0	0.00236447	0.647	0	0	-11.6391	17	21	11	3UTR	MIRT619559	0	0
hsa-miR-136-5p	NM_001375346	GABRG2	ACTCCATTTGTTTTGATGATGGA#TCATCATCAAGTCATCTGGAT#..((((..((.(((((((((((.#))))))))))).))..)))).	3295	3316	1	-19.7	0	0.00236447	0.647	0	0	-11.6391	17	21	11	3UTR	MIRT619559	0	0
hsa-miR-136-5p	NM_001375347	GABRG2	ACTCCATTTGTTTTGATGATGGA#TCATCATCAAGTCATCTGGAT#..((((..((.(((((((((((.#))))))))))).))..)))).	3251	3272	1	-19.7	0	0.00236447	0.647	0	0	-11.6391	17	21	11	3UTR	MIRT619559	0	0
hsa-miR-136-5p	NM_001375349	GABRG2	ACTCCATTTGTTTTGATGATGGA#TCATCATCAAGTCATCTGGAT#..((((..((.(((((((((((.#))))))))))).))..)))).	3813	3834	1	-19.7	0	0.00236447	0.647	0	0	-11.6391	17	21	11	3UTR	MIRT619559	0	0
hsa-miR-136-5p	NM_001375883	GPR161	ACTCCATTTGTTTTGATGATGGA#CCGTCTTCACTGTAGGCAAAGGAGA#.((((.((((((((((.(((((.#))))).)))....))))))))))).	6841	6866	1	-19.3	0	0.0276329	0.574	0	0	-5.69428	19	25	11	3UTR		0	0
hsa-miR-136-5p	NM_001377421	HEMK1	ACTCCATTTGTTTTGATGATGGA#TCCCAAGGCCCCATCAGTGCTCTGAGTAGGCTGTCATCAGAACAAAGGGC#..(((.((((((((((((((((.#.))))))))))))))))))).	4276	4326	1	-22.7	0	0.000733516	0.5	0	0	-6.85796	19	21	19	3UTR		0	0
hsa-miR-136-5p	NM_001384253	PTCHD4	ACTCCATTTGTTTTGATGATGGA#TCATCTACAGATGGAGA#.((((((((((...(((((....#))))).)))))))))).	20798	20815	1	-19.3	1	0.000319783	0.632	0	0	-9.2861	15	17	10	3UTR		0	0
hsa-miR-136-5p	NM_001384316	ZHX3	ACTCCATTTGTTTTGATGATGGA#TCCATTGTCTGAGCAAATGGGC#..(((((((((((.(((((((((#))))))))).))))))))))).	7530	7552	1	-24.5	1	0.000198232	0.515	0	0	-5.81384	20	22	11	3UTR		0	0
hsa-miR-136-5p	NM_001384317	ZHX3	ACTCCATTTGTTTTGATGATGGA#TCCATTGTCTGAGCAAATGGGC#..(((((((((((.(((((((((#))))))))).))))))))))).	7519	7541	1	-24.5	1	0.000198232	0.515	0	0	-5.81384	20	22	11	3UTR		0	0
hsa-miR-136-5p	NM_001384323	ZHX3	ACTCCATTTGTTTTGATGATGGA#TCCATTGTCTGAGCAAATGGGC#..(((((((((((.(((((((((#))))))))).))))))))))).	7983	8005	1	-24.5	1	0.000198232	0.515	0	0	-5.81384	20	22	11	3UTR		0	0
hsa-miR-136-5p	NM_001384324	ZHX3	ACTCCATTTGTTTTGATGATGGA#TCCATTGTCTGAGCAAATGGGC#..(((((((((((.(((((((((#))))))))).))))))))))).	7289	7311	1	-24.5	1	0.000198232	0.515	0	0	-5.81384	20	22	11	3UTR		0	0
hsa-miR-136-5p	NM_001385001	MCTP2	ACTCCATTTGTTTTGATGATGGA#CCATCATTGATAGAATGGAT#..(((((((...((((((((((.#))))))))))..))))))).	7231	7251	1	-20.2	1	0.0122106	0.603	0	0	-12.3711	17	20	10	3UTR		0	0
hsa-miR-136-5p	NM_001385001	MCTP2	ACTCCATTTGTTTTGATGATGGA#TTCAAAATATTATAAAATGTCAACATATAATTTCAGAAAGGCAGGTGGGGG#.(((((((((((((..(((....#.)))..))))))))))))).	3564	3615	1	-19.9	1	0.130815	0.647	0	0	-4.76182	16	20	13	3UTR		0	0
hsa-miR-136-5p	NM_001385004	MCTP2	ACTCCATTTGTTTTGATGATGGA#CCATCATTGATAGAATGGAT#..(((((((...((((((((((.#))))))))))..))))))).	7066	7086	1	-20.2	1	0.0122106	0.603	0	0	-12.3711	17	20	10	3UTR		0	0
hsa-miR-136-5p	NM_001385004	MCTP2	ACTCCATTTGTTTTGATGATGGA#TTCAAAATATTATAAAATGTCAACATATAATTTCAGAAAGGCAGGTGGGGG#.(((((((((((((..(((....#.)))..))))))))))))).	3399	3450	1	-19.9	1	0.130815	0.647	0	0	-4.76182	16	20	13	3UTR		0	0
hsa-miR-136-5p	NM_001385026	PEAK1	ACTCCATTTGTTTTGATGATGGA#CCATTATCAGATTAAGTGGGGG#.(((((((((.(((((((((((.#))))))))))).))))))))).	9597	9619	1	-26.6	1	0.000186836	0.574	0	0	-6.6181	20	22	11	3UTR		0	0
hsa-miR-136-5p	NM_001385662	OR52N5	ACTCCATTTGTTTTGATGATGGA#TCCATCAACAGAGAAGTGGAT#..(((((((.(((((.(((((((#))))))).)))))))))))).	2156	2177	1	-20.7	1	0.017012	0.662	0	0	-6.43256	19	21	12	3UTR		0	0
hsa-miR-136-5p	NM_001386889	MBNL3	ACTCCATTTGTTTTGATGATGGA#TCCCGACCATCATCAAATTGGAGACTTGGAGTT#((((((((((.(((((((((((.#.))))))))))).))))....)))))).	10677	10710	1	-22.8	1	2.16618e-05	0.559	0	0	-6.76235	21	28	11	3UTR		0	1
hsa-miR-136-5p	NM_001386910	MBNL3	ACTCCATTTGTTTTGATGATGGA#TCCCGACCATCATCAAATTGGAGACTTGGAGTT#((((((((((.(((((((((((.#.))))))))))).))))....)))))).	9831	9864	1	-22.8	1	2.16618e-05	0.559	0	0	-6.76235	21	28	11	3UTR		0	1
hsa-miR-136-5p	NM_001386911	MBNL3	ACTCCATTTGTTTTGATGATGGA#TCCCGACCATCATCAAATTGGAGACTTGGAGTT#((((((((((.(((((((((((.#.))))))))))).))))....)))))).	9797	9830	1	-22.8	1	2.16618e-05	0.559	0	0	-6.76235	21	28	11	3UTR		0	1
hsa-miR-136-5p	NM_001386974	KCNN1	ACTCCATTTGTTTTGATGATGGA#CCACACTGATTCCTCATCAGAACTTGACCATGGTGGGATGGGGG#.((((((((((((((((((.(((#.)))))))))))))............)))))))).	2639	2683	1	-22.6	1	0.00113331	0.471	0	0	-3.79332	21	35	13	3UTR		0	0
hsa-miR-136-5p	NM_001386975	KCNN1	ACTCCATTTGTTTTGATGATGGA#CCACACTGATTCCTCATCAGAACTTGACCATGGTGGGATGGGGG#.((((((((((((((((((.(((#.)))))))))))))............)))))))).	2648	2692	1	-22.6	1	0.00113331	0.471	0	0	-3.79332	21	35	13	3UTR		0	0
hsa-miR-136-5p	NM_001386976	KCNN1	ACTCCATTTGTTTTGATGATGGA#CCACACTGATTCCTCATCAGAACTTGACCATGGTGGGATGGGGG#.((((((((((((((((((.(((#.)))))))))))))............)))))))).	2640	2684	1	-22.6	1	0.00113331	0.471	0	0	-3.79332	21	35	13	3UTR		0	0
hsa-miR-136-5p	NM_001386977	KCNN1	ACTCCATTTGTTTTGATGATGGA#CCACACTGATTCCTCATCAGAACTTGACCATGGTGGGATGGGGG#.((((((((((((((((((.(((#.)))))))))))))............)))))))).	2630	2674	1	-22.6	1	0.00113331	0.471	0	0	-3.79332	21	35	13	3UTR		0	0
hsa-miR-136-5p	NM_001387249	TMEM218	ACTCCATTTGTTTTGATGATGGA#TCCATCACTAAGACAAATCTCTGGAGTC#(((((((((((((((.(((((((#))))))).)))))))))....)))))).	919	947	1	-23.9	1	0.00180211	0.559	0	0	-4.17062	22	28	9	3UTR		0	0
hsa-miR-136-5p	NM_001387777	TNS1	ACTCCATTTGTTTTGATGATGGA#CCATCATTGAGAACAAATGT#....((((((((((((((((((.#)))))))).)))))))))).	10002	10022	1	-20.7	0	0.0503807	0.5	0	0	-9.54656	18	20	10	3UTR		0	0
hsa-miR-136-5p	NM_001389	DSCAM	ACTCCATTTGTTTTGATGATGGA#CCGTCAGTGAAGGGGTGGGGG#.((((((((.(((...((((((.#))))))..))).)))))))).	7036	7057	1	-20.9	1	0.000192387	0.559	0	0	-6.86117	17	21	8	3UTR		0	0
hsa-miR-136-5p	NM_001409	MEGF6	ACTCCATTTGTTTTGATGATGGA#CCAGAGAGAGACGGACTGGGGTG#((((((((((((((..(..(((.#)))..).)))))))).)))))).	6272	6295	1	-18.3	1	0.00882881	0.426	0	0	-4.90607	18	23	8	3UTR		0	0
hsa-miR-136-5p	NM_001410	MEGF8	ACTCCATTTGTTTTGATGATGGA#CCACATCAGAAGAAGAGGGGG#.((((.(((.((((((((.(((.#))))))))))).))).)))).	10880	10901	1	-21.4	0	0.0175648	0.559	0	0	-6.93679	18	21	11	3UTR		0	0
hsa-miR-136-5p	NM_001663	ARF6	ACTCCATTTGTTTTGATGATGGA#TCCATCAATTAGAACACTGGAA#..((((..(((((((((((((((#))))))).)))))))).)))).	2273	2295	1	-20.1	0	0.0129074	0.676	1.50241	0.850281	-8.81432	19	22	8	3UTR		0	0
hsa-miR-136-5p	NM_001722	POLR3D	ACTCCATTTGTTTTGATGATGGA#CCTCATCCGACACAAATGGGGA#.((((((((((((.(((((.((.#))))))).)).)))))))))).	1770	1792	1	-21.1	1	5.76111e-05	0.471	0	0	-4.65016	19	22	10	3UTR		0	0
hsa-miR-136-5p	NM_001726	BRDT	ACTCCATTTGTTTTGATGATGGA#CCATCAACTTAAAATGAATGGT#...(((((((((((((((((((.#))))))..))))))))))))).	3007	3029	1	-19.7	0	0.0244502	0.75	0.674624	1.74098	-6.51454	19	22	13	3UTR		0	0
hsa-miR-136-5p	NM_001754	RUNX1	ACTCCATTTGTTTTGATGATGGA#CCTCAGTGGAGACAAGTGGGA#..((((((((((((.((...((.#))...)).)))))))))))).	3021	3042	1	-19.1	1	0.000308189	0.441	0	0	-5.69245	16	21	12	3UTR		0	0
hsa-miR-136-5p	NM_000193	SHH	ACTCCATTTGTTTTGATGATGGA#CGGTTGTCAGGGTCCCAGGTGGAGG#.(((((((((((((((((((.(.#).))))))))))...))))))))).	3569	3594	1	-20.7	1	8.82804e-05	0.412	3.33766	2.88987	-3.79332	20	25	10	3UTR		0	0
hsa-miR-136-5p	NM_000222	KIT	ACTCCATTTGTTTTGATGATGGA#TCCTTTATGTGGAAAACAGAACATCATTAGAACAAAGGAC#..(((.(((((((((((((((..#.)))))))))))))))))).	3412	3452	1	-21.7	0	0.05107	0.618	0	0	-6.85796	18	20	18	3UTR		0	0
hsa-miR-136-5p	NM_000255	MMUT	ACTCCATTTGTTTTGATGATGGA#TCCATATATTAATAAAAACCTATCTTGAAAAACTAGTGGAGTG#((((((((.(((((...(((((.#.)))))....))))).)))))))).	2858	2901	1	-20.2	1	0.00277969	0.691	0	0	-5.96246	18	25	8	3UTR		0	0
hsa-miR-136-5p	NM_000346	SOX9	ACTCCATTTGTTTTGATGATGGA#CCCTCTTCAGAGCAAGCGTGGAGG#.(((((((((((((((.((.((.#)).)).)))))))))..)))))).	2199	2223	1	-22.3	1	0.000379059	0.529	0	0	-3.79332	19	24	9	3UTR	MIRT387257	0	1
hsa-miR-136-5p	NM_000355	TCN2	ACTCCATTTGTTTTGATGATGGA#CCATCAGGGAGGAGTGGAGG#.((((((((.((((..((((((.#)))))))))).)))))))).	2047	2067	1	-22	1	0.0102576	0.368	0	0	-6.00433	18	20	10	3UTR		0	0
hsa-miR-136-5p	NM_000476	AK1	ACTCCATTTGTTTTGATGATGGA#TCATGGCAAGTGGGGC#.(((((((((((.(((.......#))).))))))))))).	2112	2128	1	-17	1	0.00353869	0.574	0	0	-5.08246	14	16	11	3UTR		0	0
hsa-miR-136-5p	NM_000520	HEXA	ACTCCATTTGTTTTGATGATGGA#TCCAGGAGTCTATTAAGGAGGCAAAGCAGGCCTAACGGGTATCAAAGCAAAGGAGTG#(((((.((((((((((((.....#.))))))))))))))))).	4204	4261	1	-20.1	0	0.0806391	0.5	0	0	-5.83853	17	19	17	3UTR		0	0
hsa-miR-136-5p	NM_000620	NOS1	ACTCCATTTGTTTTGATGATGGA#CATTAAGGCGATTGGAGTT#((((((.(((((((((((.....#))))))))))).)))))).	8674	8693	1	-20.2	0	0.0486908	0.618	0	0	-5.48126	17	19	11	3UTR		0	0
hsa-miR-136-5p	NM_000655	SELL	ACTCCATTTGTTTTGATGATGGA#GTCATATGGAAGAGTTAAAACAGGTGGAGA#.((((((((((((((((......#.)))))))))))))))).	2086	2116	1	-20.1	1	0.0563905	0.632	0	0	-3.79332	16	18	16	3UTR		0	0
hsa-miR-136-5p	NM_000668	ADH1B	ACTCCATTTGTTTTGATGATGGA#GTCAAGACGGGTGGAT#..(((((((((((((((......#))))))))))))))).	2777	2793	1	-18.9	1	0.00198747	0.441	0	0	-4.957	15	16	15	3UTR		0	0
hsa-miR-136-5p	NM_000688	ALAS1	ACTCCATTTGTTTTGATGATGGA#CCATTATCATATCCAGATGGT#...(((((((...(((((((((.#)))))))))....))))))).	2260	2281	1	-19.8	0	0.00024422	0.647	0	0	-13.9752	16	21	9	3UTR		0	0
hsa-miR-136-5p	NM_000743	CHRNA3	ACTCCATTTGTTTTGATGATGGA#CCTGGGAGACTTCCTTGTGTCAGGGCAGGAGGAGG#.((((.(((((((((((...(((#.)))....))))))))))).)))).	1739	1774	1	-20.5	0	1.12179e-06	0.456	0	0	-5.69428	18	25	11	3UTR		0	0
hsa-miR-136-5p	NM_000816	GABRG2	ACTCCATTTGTTTTGATGATGGA#TCATCATCAAGTCATCTGGAT#..((((..((.(((((((((((.#))))))))))).))..)))).	3515	3536	1	-19.7	0	0.00236447	0.647	0.694847	1.22828	-11.6391	17	21	11	3UTR	MIRT619559	0	0
hsa-miR-136-5p	NM_000833	GRIN2A	ACTCCATTTGTTTTGATGATGGA#CCACATCAGAACTGACTTGATGTCTTGTATGGTGGAGC#.(((((((.(((((((((.(((.#))))))))))))..................))))))).	14157	14195	1	-19.5	1	7.90941e-05	0.529	0	0	-4.84971	19	38	12	3UTR	MIRT715853	0	0
hsa-miR-136-5p	NM_000842	GRM5	ACTCCATTTGTTTTGATGATGGA#TCTATCTGAAAAACAAATGGAA#..((((((((((((...((((((#))))))...)))))))))))).	6015	6037	1	-21.5	1	0.0928366	0.662	0	0	-5.9255	18	22	12	3UTR		0	0
hsa-miR-136-5p	NM_000876	IGF2R	ACTCCATTTGTTTTGATGATGGA#TCCAGGCCAACCTCGGGGTGTGGTCCTGTTCATCAAAACAATGAACATGGAGTT#(((((((((((((((((((.(((#.)))...)))))))))))).....))))))).	9343	9397	1	-24.1	1	0.000196226	0.603	0	0	-3.93757	22	32	12	3UTR		0	0
hsa-miR-136-5p	NM_000880	IL7	ACTCCATTTGTTTTGATGATGGA#CCATGGTCAAAACGGATTAGGGC#..(((((((((((((((.((((.#)))).))))))))))))..))).	1185	1208	1	-21	1	0.000126471	0.632	0	0	-4.957	19	23	12	3UTR		0	0
hsa-miR-136-5p	NM_000902	MME	ACTCCATTTGTTTTGATGATGGA#TCCATCATGTCAGAGCAGGTGAAGAGC#.((((((((((((((((((((((#)))))))..))))))))))))..))).	4520	4547	1	-24	1	0.00118368	0.632	0	0	-3.79332	22	27	12	3UTR		0	0
hsa-miR-136-5p	NM_000990	RPL27A	ACTCCATTTGTTTTGATGATGGA#CTATTACGGGAGCAGATGGAGTC#((((((((((((((..((((((.#))))))..)))))))))))))).	2626	2649	1	-24	1	0.00671451	0.559	0	0	-4.90607	20	23	14	3UTR		0	0
hsa-miR-136-5p	NM_001001563	TIMM50	ACTCCATTTGTTTTGATGATGGA#TCCTCATCTCTAAAATGGGGTG#(((((((((.....(((((.(((#))))))))....))))))))).	3693	3715	1	-19.6	1	0.000144469	0.529	0	0	-13.4976	17	22	9	3UTR		0	0
hsa-miR-136-5p	NM_001001890	RUNX1	ACTCCATTTGTTTTGATGATGGA#CCTCAGTGGAGACAAGTGGGA#..((((((((((((.((...((.#))...)).)))))))))))).	4333	4354	1	-19.1	1	0.000308189	0.441	0	0	-5.69245	16	21	12	3UTR		0	0
hsa-miR-136-5p	NM_001001996	GPM6B	ACTCCATTTGTTTTGATGATGGA#CCAGGATATCAAAGCAAAGGAA#..(((.((((((((((((.(((.#)))...))))))))))))))).	2688	2710	1	-18.6	0	0.208395	0.559	0.932283	0.811209	-6.85796	18	22	15	3UTR		0	0
hsa-miR-136-5p	NM_001003676	C11orf49	ACTCCATTTGTTTTGATGATGGA#TCCATCATTCCCGAAAAGTGGATGGAGA#.((((((((((((((((((((((#))))))))).....))))))))))))).	1243	1271	1	-20.9	1	0.00275573	0.471	0	0	-3.79332	22	28	13	3UTR		0	0
hsa-miR-136-5p	NM_001003786	STRADA	ACTCCATTTGTTTTGATGATGGA#TCCTTATGCTGTGTTAGTTTCGTTGTCAGAACAAATTAAAATTTTCAGAGACGCTGCTGGAGA#.((((((((((((((((((((((#.)))))))))))))))))......................))))).	2178	2241	1	-21.2	1	0.000194651	0.625	0	0	-3.79332	22	46	17	3UTR		0	0
hsa-miR-136-5p	NM_001003787	STRADA	ACTCCATTTGTTTTGATGATGGA#TCCTTATGCTGTGTTAGTTTCGTTGTCAGAACAAATTAAAATTTTCAGAGACGCTGCTGGAGA#.((((((((((((((((((((((#.)))))))))))))))))......................))))).	2102	2165	1	-21.2	1	0.000194651	0.625	0	0	-3.79332	22	46	17	3UTR		0	0
hsa-miR-136-5p	NM_001003788	STRADA	ACTCCATTTGTTTTGATGATGGA#TCCTTATGCTGTGTTAGTTTCGTTGTCAGAACAAATTAAAATTTTCAGAGACGCTGCTGGAGA#.((((((((((((((((((((((#.)))))))))))))))))......................))))).	2260	2323	1	-21.2	1	0.000194651	0.625	0	0	-3.79332	22	46	17	3UTR		0	0
hsa-miR-136-5p	NM_001003809	DLGAP1	ACTCCATTTGTTTTGATGATGGA#TCTTTTAAAAAAGCAGATGGAGC#.(((((((((((((..(((.(((#))).)))..))))))))))))).	2584	2607	1	-19.9	1	0.0168464	0.618	0	0	-4.76182	19	23	13	3UTR		0	0
hsa-miR-136-5p	NM_001004489	OR2AG1	ACTCCATTTGTTTTGATGATGGA#CCATTATGGAAAACAGTATGGAGG#.(((((((((((((.(((((((.#)))))))..))))))).)))))).	5256	5280	1	-22	1	0.000475991	0.676	0	0	-4.52877	20	24	7	3UTR		0	0
hsa-miR-136-5p	NM_001004711	OR4D9	ACTCCATTTGTTTTGATGATGGA#TCCATGATCCAGCAGATGGAGA#.(((((((((((..(((.(((((#))))).))).))))))))))).	3857	3879	1	-24.7	1	0.000316926	0.588	0	0	-5.9393	19	22	11	3UTR		0	0
hsa-miR-136-5p	NM_001004715	OR4K17	ACTCCATTTGTTTTGATGATGGA#CAGAGATCACATGCATCACAAGGCAATAAAATATCACAAGGCAAATGGGGA#.((((((((((((((.(((((..#.))))))))))))))))))).	1427	1478	1	-22.7	1	0.0979418	0.544	0	0	-4.02637	19	21	19	3UTR		0	0
hsa-miR-136-5p	NM_001005199	OR8H1	ACTCCATTTGTTTTGATGATGGA#TCCGTCTCAAAACAAAA#......((((((((((.((((((#)))))))))))))))).	1742	1759	1	-18.2	0	0.0850843	0.632	0	0	-15.5666	16	17	16	3UTR		0	0
hsa-miR-136-5p	NM_001005240	OR4F17	ACTCCATTTGTTTTGATGATGGA#CCAGAATCCATGAGGGCATTATCAGGAGTGAGTGGAA#..(((((((.(((((((((((..#.)))))))))))..))))))).	1624	1661	1	-19.8	1	0.00449175	0.544	0	0	-6.19951	18	22	11	3UTR		0	0
hsa-miR-136-5p	NM_001005484	OR4F5	ACTCCATTTGTTTTGATGATGGA#CCAGAATCCATGAGGGCATTATCAGGAGTGAGTGGAA#..(((((((.(((((((((((..#.)))))))))))..))))))).	1556	1593	1	-19.8	1	0.00549604	0.544	0	0	-6.19951	18	22	11	3UTR		0	0
hsa-miR-136-5p	NM_001005501	OR4K2	ACTCCATTTGTTTTGATGATGGA#TTCATCATCAAAGCAATACAGTC#(((....((((((((((((((((#))))))))))))))))...))).	2560	2583	1	-19.8	0	0.0616317	0.662	0	0	-14.5333	19	23	16	3UTR		0	0
hsa-miR-136-5p	NM_001008215	COA5	ACTCCATTTGTTTTGATGATGGA#TTAGAGCAAGTGGAA#..((((((((((((((.......#)))))))))))))).	1255	1270	1	-16.6	1	2.14594e-05	0.588	0.647759	0.178164	-4.957	14	15	14	3UTR		0	0
hsa-miR-136-5p	NM_001008493	ENAH	ACTCCATTTGTTTTGATGATGGA#CCATCAACATAAATAAATGGAGTT#(((((((((((((((.((((((.#)))))).)).))))))))))))).	6948	6972	1	-24.8	1	0.0825811	0.706	0	0	-4.17062	21	24	13	3UTR		1	1
hsa-miR-136-5p	NM_001008563	USP20	ACTCCATTTGTTTTGATGATGGA#CCATCATCAGGATCAAAGCAGACGGGGCGTGGGTGGGGA#.(((((((((((((((((((((.#))))))))))))).................)))))))).	4018	4057	1	-23.4	1	0.00022704	0.353	0	0	-3.79332	21	39	13	3UTR		0	0
hsa-miR-136-5p	NM_001008727	ZNF121	ACTCCATTTGTTTTGATGATGGA#TTGTCATCACACAGGCTGGAGTG#(((((((((((..(((((((((.#))))))))).))))).)))))).	1663	1686	1	-19.5	1	0.000422402	0.485	0.124787	-0.0234367	-8.57351	20	23	9	3UTR		0	0
hsa-miR-136-5p	NM_001009571	CADPS2	ACTCCATTTGTTTTGATGATGGA#GTTAATGCAGAATAAGTGGAGG#.((((((((((((((........#.)))))))))))))).	5148	5170	1	-18.9	1	0.0394613	0.676	0	0	-4.02637	14	16	14	3UTR		0	0
hsa-miR-136-5p	NM_001009960	ZNF655	ACTCCATTTGTTTTGATGATGGA#CCAACATCGAAATAATGGAGA#.(((((.(((((((((((.(((.#))).)))))))))))))))).	2328	2349	1	-22.9	0	0.0185262	0.691	0.383154	0.382216	-5.33701	19	21	16	3UTR		0	1
hsa-miR-136-5p	NM_001010000	ARHGAP28	ACTCCATTTGTTTTGATGATGGA#TCCATCATCGACTGTGGAA#..(((((.....(((((((((((#)))))))))))..))))).	2559	2578	1	-20	0	0.00136752	0.662	0	0	-15.7411	16	19	11	3UTR		0	0
hsa-miR-136-5p	NM_001010854	TTC7B	ACTCCATTTGTTTTGATGATGGA#CTATCATGAGAACAGCATGAGGGTA#((((((((((((((.(((((((.#))))))).))))))).))).)))).	17351	17376	1	-21.4	1	1.58516e-05	0.529	0	0	-4.67302	21	25	7	3UTR		0	0
hsa-miR-136-5p	NM_001012418	MYLK4	ACTCCATTTGTTTTGATGATGGA#CCACTTTCTTTAGCAAATGGAGG#.(((((((((((..((...(((.#)))...))...))))))))))).	4341	4364	1	-18.9	1	0.000587787	0.544	0	0	-5.9393	16	23	11	3UTR		0	0
hsa-miR-136-5p	NM_001012428	ASB11	ACTCCATTTGTTTTGATGATGGA#CTATCATCTAGACGGTGGAGA#.(((((.((((((.((((((((.#)))))))).))))))))))).	2408	2429	1	-22.6	0	0.000677215	0.5	0	0	-6.19385	19	21	11	3UTR		0	0
hsa-miR-136-5p	NM_001012642	GRAMD2A	ACTCCATTTGTTTTGATGATGGA#TCCGGTGAGACAAGTGGAGC#.(((((((((((((.....((((#))))..))))))))))))).	1830	1850	1	-19.6	1	0.00029353	0.441	0	0	-4.76182	17	20	13	3UTR		0	0
hsa-miR-136-5p	NM_001012720	RGR	ACTCCATTTGTTTTGATGATGGA#TCTATTTTTAAGACAGTATGGAGA#.(((((((((((((((.((((((#)))))).))))))))).)))))).	1707	1731	1	-21.3	1	0.000994649	0.618	0	0	-3.79332	21	24	9	3UTR		0	0
hsa-miR-136-5p	NM_001012722	RGR	ACTCCATTTGTTTTGATGATGGA#TCTATTTTTAAGACAGTATGGAGA#.(((((((((((((((.((((((#)))))).))))))))).)))))).	1593	1617	1	-21.3	1	0.000994649	0.618	0	0	-3.79332	21	24	9	3UTR		0	0
hsa-miR-136-5p	NM_001017434	PGBD2	ACTCCATTTGTTTTGATGATGGA#CATGCAATGTATAAAAATCACATCAGGGTAAATGGGGTA#((((((((((((((((((.(((.#.))))))))))))))))))))).	1907	1946	1	-21	1	0.00401227	0.618	0	0	-3.93757	21	23	21	3UTR		0	0
hsa-miR-136-5p	NM_001018065	NTRK2	ACTCCATTTGTTTTGATGATGGA#CATCCCAGCAGATGGAGG#.(((((((((((..((((.....#))))..))))))))))).	4455	4473	1	-20.2	1	6.7721e-05	0.559	-0.174986	0.0636896	-5.9393	15	18	11	3UTR		0	0
hsa-miR-136-5p	NM_001018066	NTRK2	ACTCCATTTGTTTTGATGATGGA#TCATCATCGGCCAACCAAGATGGAGTT#((((((((((((((((((((((.#))))))))))..)))..))))))))).	4701	4728	1	-21.5	1	0.000952157	0.529	0	0	-3.93757	22	27	10	3UTR		0	0
hsa-miR-136-5p	NM_001018066	NTRK2	ACTCCATTTGTTTTGATGATGGA#CATCCCAGCAGATGGAGG#.(((((((((((..((((.....#))))..))))))))))).	4793	4811	1	-20.2	1	6.7721e-05	0.559	0	0	-5.9393	15	18	11	3UTR		0	0
hsa-miR-136-5p	NM_001025252	TPD52	ACTCCATTTGTTTTGATGATGGA#TCCTGCCCTGCTACTAACTTTTCAACAAGGCAAAATGGAGTA#(((((((((((((((.(((....#.))).))))))))).)))))).	2899	2941	1	-19.6	1	0.0291556	0.632	0	0	-4.17062	18	22	9	3UTR		0	1
hsa-miR-136-5p	NM_001025253	TPD52	ACTCCATTTGTTTTGATGATGGA#TCCTGCCCTGCTACTAACTTTTCAACAAGGCAAAATGGAGTA#(((((((((((((((.(((....#.))).))))))))).)))))).	2592	2634	1	-19.6	1	0.0291556	0.632	0.0738797	0.0912394	-4.17062	18	22	9	3UTR		0	1
hsa-miR-136-5p	NM_001032288	UBE2V1	ACTCCATTTGTTTTGATGATGGA#TCTATTTAAATTGATTCCCATCATAACTGGTGGGGC#.(((((((.(((.(((((..(((#.)))))))).))).))))))).	730	766	1	-18.7	1	0.000153892	0.632	1.66927	1.2414	-6.13885	18	22	8	3UTR		0	0
hsa-miR-136-5p	NM_001032293	ZNF207	ACTCCATTTGTTTTGATGATGGA#CCACATTAGAGCAAATGT#....((((((((((((((.(((.#))))))))))))))))).	6372	6390	1	-19.4	0	0.00752761	0.618	0	0	-9.54656	17	18	17	3UTR		0	0
hsa-miR-136-5p	NM_001033602	MTUS2	ACTCCATTTGTTTTGATGATGGA#GGCTGGATGTCAGAATGGATGGGGG#.((((((((((((((((......#.)))))))))))))))).	7287	7312	1	-19.5	1	0.000249924	0.412	0	0	-3.79332	16	18	16	3UTR		0	0
hsa-miR-136-5p	NM_001033910	TRAF5	ACTCCATTTGTTTTGATGATGGA#TTCATCATCGAAATAGTGA#....((.((((((((((((((((#)))))))))))))))))).	3901	3920	1	-18.1	0	0.0251023	0.603	0.229625	0.079879	-11.0902	18	19	18	3UTR		0	0
hsa-miR-136-5p	NM_001033925	TIAL1	ACTCCATTTGTTTTGATGATGGA#TCCTATGTATTTGAATTGTCAGAGCTAGGGAGTG#(((((....(((((((((((...#.)))))))))))...))))).	3200	3234	1	-18.4	0	0.000492871	0.662	4.78105	5.85074	-10.7522	16	21	11	3UTR		0	0
hsa-miR-136-5p	NM_001039780	CCNI2	ACTCCATTTGTTTTGATGATGGA#TCCAGAACCCATTTTACAGATGGAGA#.((((((((((......(((((.#.)))))..)))))))))).	2477	2503	1	-18.6	1	0.000319215	0.5	0.322405	-0.259185	-10.2546	15	19	10	3UTR		0	0
hsa-miR-136-5p	NM_001039792	HRCT1	ACTCCATTTGTTTTGATGATGGA#TCTGTTCCCAGGACAAGTGGAC#..(((((((((((((..((((((#))))))..))))))))))))).	482	504	1	-20.2	1	6.25549e-05	0.426	0.406804	-0.187376	-5.19005	19	22	13	3UTR		0	0
hsa-miR-136-5p	NM_001039844	ACBD7	ACTCCATTTGTTTTGATGATGGA#CCATCATCTGCTGATGGAT#..((((((.((...((((((((.#)))))))).)).)))))).	1636	1655	1	-20.4	1	3.64211e-05	0.647	0	0	-11.5062	16	19	8	3UTR		0	0
hsa-miR-136-5p	NM_001039960	SLC4A8	ACTCCATTTGTTTTGATGATGGA#TTCATCAGTTACTCCTGGAATCAAAATGAGTGTGGAGTC#(((((((((((((((((...(((#.)))....))))))))))..))))))).	7351	7390	1	-19.4	1	0.000697203	0.691	0.645436	0.068912	-3.93757	20	28	10	3UTR		0	0
hsa-miR-136-5p	NM_001040179	MCHR2	ACTCCATTTGTTTTGATGATGGA#GTGGAGGCAGGTGGAT#..((((((((((((.((......#)).)))))))))))).	2297	2313	1	-15.8	1	0.00551248	0.485	0.0218514	0.102185	-5.69245	14	16	12	3UTR		0	0
hsa-miR-136-5p	NM_001040272	ADAMTSL1	ACTCCATTTGTTTTGATGATGGA#TAGTCACAGTTAGGACAAATGGGGA#.((((((((((((((((..(((.#.)))..)))))))))))))))).	5843	5868	1	-22	1	0.00611765	0.5	0	0	-3.79332	19	23	16	3UTR		0	0
hsa-miR-136-5p	NM_001040429	PCDH17	ACTCCATTTGTTTTGATGATGGA#CATTCATCAGAGCACTAATTCGAATGAGAGTT#(((((((((((((((((((..(.#)..)))))))))))........)))).)))).	7996	8028	1	-18.4	1	0.000694498	0.632	2.547	3.03723	-3.93757	20	32	11	3UTR		0	0
hsa-miR-136-5p	NM_001042479	GEMIN8	ACTCCATTTGTTTTGATGATGGA#TCCGTCTCAAAACAAAA#......((((((((((.((((((#)))))))))))))))).	1866	1883	1	-18.2	0	0.0524456	0.574	0	0	-15.5666	16	17	16	3UTR		0	0
hsa-miR-136-5p	NM_001042589	TMEM8B	ACTCCATTTGTTTTGATGATGGA#CCTTTACAGTCATGGGAGCAGTTGGAGA#.(((((.(((((((.(((((...#.))))).))))))).))))).	6315	6343	1	-21	0	0.000152738	0.618	0	0	-6.07246	17	21	7	3UTR		0	0
hsa-miR-136-5p	NM_001042717	GTPBP10	ACTCCATTTGTTTTGATGATGGA#CCATCATCAACCACAAATT#.....((((((.((((((((((.#))))))))))..)))))).	6166	6185	1	-18.1	0	0.154039	0.735	-0.0326865	0.251988	-17.0124	16	19	10	3UTR		0	0
hsa-miR-136-5p	NM_001045	SLC6A4	ACTCCATTTGTTTTGATGATGGA#TCCTCATCAGAGACAAAAGGAC#..(((.(((((((((((((.(((#)))))))))))).)))).))).	3593	3615	1	-19.3	0	0.0478555	0.603	0.739953	0.551165	-6.85796	19	22	12	3UTR		0	0
hsa-miR-136-5p	NM_001058	TACR1	ACTCCATTTGTTTTGATGATGGA#CTGTCAGAGAAGACAAATGTGGGC#.(((((((((((((..((((((.#))))))...)))))))))).))).	2908	2932	1	-18.8	1	0.0017541	0.559	0.566323	0.29437	-4.76182	19	24	10	3UTR		0	0
hsa-miR-136-5p	NM_001063	TF	ACTCCATTTGTTTTGATGATGGA#CCATTGTGGAAAACAGTATGGAGG#.(((((((((((((.(((((((.#)))))))..))))))).)))))).	5736	5760	1	-21	1	0.000927326	0.618	0	0	-4.52877	20	24	7	3UTR		0	0
hsa-miR-136-5p	NM_001080448	EPHA6	ACTCCATTTGTTTTGATGATGGA#TCTATGATTTCCTAAGAGGCATTATCAGGGTCTTACAGATGGAGTA#(((((((((((((((((((((..#.)))))))))).....))))))))))).	16152	16198	1	-24.1	1	0.00368201	0.647	0	0	-3.93757	21	28	11	3UTR		0	0
hsa-miR-136-5p	NM_001080472	FITM2	ACTCCATTTGTTTTGATGATGGA#TTCATCGTCTGTCAGGTGGAGA#.(((((((((....(((((((((#)))))))))...))))))))).	4188	4210	1	-23.1	1	0.000319617	0.544	0.71071	2.64824	-12.1109	18	22	9	3UTR		0	0
hsa-miR-136-5p	NM_001080976	DSE	ACTCCATTTGTTTTGATGATGGA#TCTTTTGACAACATTGTTTTAATCGTCAAAGTCAGGTGGAA#..((((((((((((((((((...#.)))))))))).)))))))).	5817	5858	1	-21.3	1	0.000894814	0.662	0.242899	0.129416	-4.957	18	21	10	3UTR		0	0
hsa-miR-136-5p	NM_001081573	GAB3	ACTCCATTTGTTTTGATGATGGA#TCTGTCCTATTGGAGCAAAGATTGGAGTG#(((((((((((((((((((((((#))))))..)))))))))))...)))))).	2064	2093	1	-19.1	1	0.00277496	0.529	-0.221672	-0.0107371	-3.93757	23	29	11	3UTR		0	0
hsa-miR-136-5p	NM_001085347	TOR2A	ACTCCATTTGTTTTGATGATGGA#TCCACCCCACACCCTGTGTCCATATCAAGCCAGGTGGAGC#.(((((((((.((((((.(((((#.))))))))))).))))))))).	1349	1389	1	-23.5	1	0.000137382	0.441	0.687288	1.52032	-6.6181	20	23	11	3UTR		0	0
hsa-miR-136-5p	NM_001085354	MORC4	ACTCCATTTGTTTTGATGATGGA#TCAGAACAAGTGGAT#..((((((((((((((.......#)))))))))))))).	2959	2974	1	-18.6	1	0.0018476	0.471	2.88986	3.1487	-4.957	14	15	14	3UTR		0	0
hsa-miR-136-5p	NM_001085368	ZNF655	ACTCCATTTGTTTTGATGATGGA#CCAACATCGAAATAATGGAGA#.(((((.(((((((((((.(((.#))).)))))))))))))))).	2433	2454	1	-22.9	0	0.0185262	0.691	0.383154	0.382216	-5.33701	19	21	16	3UTR		0	1
hsa-miR-136-5p	NM_001093772	KIT	ACTCCATTTGTTTTGATGATGGA#TCCTTTATGTGGAAAACAGAACATCATTAGAACAAAGGAC#..(((.(((((((((((((((..#.)))))))))))))))))).	3400	3440	1	-21.7	0	0.05107	0.618	0.184199	0.136239	-6.85796	18	20	18	3UTR		0	0
hsa-miR-136-5p	NM_001096	ACLY	ACTCCATTTGTTTTGATGATGGA#CCATTGCATCCTTAGCCATTGTCACAAAATATGTGGAGTA#(((((((.((((((((((((((.#.)))))))))..))))).))))))).	4001	4041	1	-23.1	1	0.00163622	0.676	5.22034	4.51652	-6.25121	21	26	9	3UTR		0	0
hsa-miR-136-5p	NM_001098424	DLG1	ACTCCATTTGTTTTGATGATGGA#TCTATCATCAAAGCAATTGT#....((.((((((((((((((((#)))))))))))))))).)).	3376	3396	1	-21.9	0	0.068561	0.735	3.91944	4.33571	-11.0902	18	20	16	3UTR		0	0
hsa-miR-136-5p	NM_001098503	PTPRJ	ACTCCATTTGTTTTGATGATGGA#TCCATCATCTGAAACAGAGTTGGCAGA#.((((((((((((((((((((((#))))))))).))))))))..))).)).	1994	2021	1	-22.6	1	0.00696841	0.529	0	0	-3.79332	22	27	9	3UTR		0	0
hsa-miR-136-5p	NM_001098507	ZNF207	ACTCCATTTGTTTTGATGATGGA#CCACATTAGAGCAAATGT#....((((((((((((((.(((.#))))))))))))))))).	6465	6483	1	-19.4	0	0.00752761	0.618	3.46055	1.33207	-9.54656	17	18	17	3UTR		0	0
hsa-miR-136-5p	NM_001098638	RNF169	ACTCCATTTGTTTTGATGATGGA#TCCAGAGATGTCTTAAACATTGTGGTCATCATTGAGATAGGTGGAA#..((((((((((((((((((((.#.)))))))))))))))))))).	3937	3983	1	-23.9	1	0.00128483	0.574	0	0	-4.957	20	22	20	3UTR		0	0
hsa-miR-136-5p	NM_001099650	GXYLT1	ACTCCATTTGTTTTGATGATGGA#TCCAGCATTCTTAGAACAGATGGGT#..((((((((((((((((.((((#)))).))))...)))))))))))).	2980	3005	1	-19.6	1	0.00225016	0.574	0.732162	0.180096	-4.957	20	25	12	3UTR		0	0
hsa-miR-136-5p	NM_001100168	CCR5	ACTCCATTTGTTTTGATGATGGA#CATCAAGCACAGAAGGAGG#.((((.((((((((((((.....#))))))).))))).)))).	2273	2292	1	-18.1	0	0.0760162	0.544	-0.44136	-0.150354	-5.69428	16	19	7	3UTR		0	0
hsa-miR-136-5p	NM_001100607	SERPINA10	ACTCCATTTGTTTTGATGATGGA#TCCATCTAAAACATCTGATGGGGA#.((((((((((((((..((((((#)))))))))))))...))))))).	2900	2924	1	-19.7	1	0.000887144	0.559	0.0572311	-0.0823854	-4.02637	20	24	13	3UTR		0	0
hsa-miR-136-5p	NM_001101387	PIRT	ACTCCATTTGTTTTGATGATGGA#TCCTAATTATATAATATTTACATCAGAGGCAGTGGGGTA#((((((((..((((((((.((((#.))))))))))))..)))))))).	1335	1374	1	-18.7	1	0.00162033	0.574	0.248909	0.0794432	-6.23647	20	24	12	3UTR		0	0
hsa-miR-136-5p	NM_001102566	PCP4L1	ACTCCATTTGTTTTGATGATGGA#CCATCACAGAAGTAGAGGCACAAGAGAGGTGGAGA#.((((((((.(((((.((((((.#))))))..............))))).)))))))).	583	618	1	-20.5	1	0.00696574	0.529	-0.615693	0.346868	-5.26888	19	35	8	3UTR		0	0
hsa-miR-136-5p	NM_001103146	GIGYF2	ACTCCATTTGTTTTGATGATGGA#TCTATTTTGTTTTTTCTTCTTCTTTTTCCCCCCATCAGGGCAAATGGT#...(((((((((((((((..(((#.)))...))))))))))))))).	4438	4486	1	-21.6	0	0.000113585	0.603	0	0	-6.51454	18	23	15	3UTR		0	0
hsa-miR-136-5p	NM_001110	ADAM10	ACTCCATTTGTTTTGATGATGGA#CATCTATCAAGACAATTTATGGAC#..(((((((((((((((((((..#)))).))))))))))...))))).	8025	8049	1	-19.6	1	0.15521	0.676	0	0	-4.957	19	24	10	3UTR		0	0
hsa-miR-136-5p	NM_001112734	ZSCAN30	ACTCCATTTGTTTTGATGATGGA#CTATCATGAGAACAAGGGGGA#.((((.((((((((.(((((((.#))))))).)))))))))))).	3550	3571	1	-22.4	0	3.20074e-08	0.574	0	0	-6.42973	19	21	12	3UTR		0	0
hsa-miR-136-5p	NM_001113490	AMOT	ACTCCATTTGTTTTGATGATGGA#TCCATCATCAGTAGGACAAGTGTCGGGAGTT#(((((((((((((((((((((((#)))))))))))...)))))))....))))).	7305	7336	1	-24.8	1	0.00232023	0.574	0	0	-3.93757	23	31	11	3UTR		0	0
hsa-miR-136-5p	NM_001113513	ARHGEF7	ACTCCATTTGTTTTGATGATGGA#TGTATTATTTATTATAAGTCACTGCAGCTGATGAAAACAGATGGAGG#.(((((((((((((.((.(....#.).)).))))))))))))).	3229	3276	1	-20.2	1	0.147201	0.529	0.915463	-0.0288916	-4.52877	16	20	13	3UTR		0	0
hsa-miR-136-5p	NM_001114118	NCBP3	ACTCCATTTGTTTTGATGATGGA#CCATTGTCCACCCTGGGTTAACACATTCACATCTCAAAGCGAATGGGGC#.(((((((((((((((.((((((#.)).))))))))))))))))))).	12637	12686	1	-25.6	1	0.000809804	0.485	1.57787	2.2097	-3.79332	21	24	19	3UTR		0	0
hsa-miR-136-5p	NM_001114184	MTRF1L	ACTCCATTTGTTTTGATGATGGA#CAGCATCAAGAGGTGGGGTC#((((((((..((((((((.((..#)).)))))))))))))))).	2626	2646	1	-17.5	1	0.000363303	0.529	2.61197	3.48566	-6.23647	18	20	16	3UTR		0	0
hsa-miR-136-5p	NM_001122670	PHKA1	ACTCCATTTGTTTTGATGATGGA#TTCAGCACTTCTCTCAGAGCAAATGGAA#..((((((((((((((.((.(((#.))))))))))))))))))).	5800	5828	1	-20.1	1	0.0163201	0.588	4.0358	1.56756	-4.957	19	21	19	3UTR		1	0
hsa-miR-136-5p	NM_001126050	HDGF	ACTCCATTTGTTTTGATGATGGA#CCAAGAGTTTTGGGAGTTGTAGTTAATCATCAAGAGAATTTGGGGC#.(((((.((.((((((((((...#.)))))))))).))..))))).	1480	1526	1	-19.2	0	0.00621026	0.544	1.04263	1.00463	-6.57952	17	22	10	3UTR		0	0
hsa-miR-136-5p	NM_001126051	HDGF	ACTCCATTTGTTTTGATGATGGA#CCAAGAGTTTTGGGAGTTGTAGTTAATCATCAAGAGAATTTGGGGC#.(((((.((.((((((((((...#.)))))))))).))..))))).	1455	1501	1	-19.2	0	0.00621026	0.544	1.22504	0.921023	-6.57952	17	22	10	3UTR		0	0
hsa-miR-136-5p	NM_001126103	RACGAP1	ACTCCATTTGTTTTGATGATGGA#CCATGGAACATAGCCACATCTAGATAGATGTGAGC#.((((((((((((.((((.(((.#.))))))).))))))))).))).	3118	3153	1	-19.9	1	0.000104739	0.676	0.615688	0.77286	-4.65016	19	23	9	3UTR		0	0
hsa-miR-136-5p	NM_001126111	OSGIN2	ACTCCATTTGTTTTGATGATGGA#CCGTTTACAAAGCAGAATTTGGGGA#.((((((((((((((..(((((.#)))))..)))))))))...))))).	3997	4022	1	-18.6	1	0.0156627	0.662	0.178904	0.105111	-4.02637	19	25	9	3UTR		0	0
hsa-miR-136-5p	NM_001127383	CYBRD1	ACTCCATTTGTTTTGATGATGGA#CCAAATTCTACCATTCTTCATCCAAATGGAGG#.(((((((((....(((((.(((#.))).)))))))))))))).	550	582	1	-18.6	1	0.00029077	0.529	0.619162	2.43391	-12.1109	17	20	14	3UTR		0	0
hsa-miR-136-5p	NM_001128826	NCS1	ACTCCATTTGTTTTGATGATGGA#CCAAATGTGAGTGTCATCATCAAAGCCCCTCACAGAAGTGGAGG#.(((((((((((((((((((((.#.))))))))))))).........)))))))).	4670	4714	1	-25	1	4.01611e-05	0.456	0	0	-3.79332	21	32	13	3UTR		0	0
hsa-miR-136-5p	NM_001129820	SLFN14	ACTCCATTTGTTTTGATGATGGA#TTATCATGGAAGCTTCGGAAATGGAGA#.(((((((((((((.(((((((.#))))))).))))).....)))))))).	6272	6299	1	-19.8	1	0.00318615	0.691	3.27039	1.4626	-4.52877	20	27	8	3UTR		0	0
hsa-miR-136-5p	NM_001130031	ZNF562	ACTCCATTTGTTTTGATGATGGA#TCAAGTACTTTACAAGGTAATAGAATATCACAAGGCAAGTGGAGG#.((((((((((((((.(((((..#.))))))))))))))))))).	4628	4673	1	-24.1	1	0.0111863	0.544	0.111705	0.143675	-4.02637	19	21	19	3UTR		0	0
hsa-miR-136-5p	NM_001130831	GAS7	ACTCCATTTGTTTTGATGATGGA#TCCATTTAGATTCAAATGGAGC#.(((((((((..((...((((((#))))))..))..))))))))).	6400	6422	1	-20.3	1	0.00110577	0.662	0.944833	0.571441	-10.9334	17	22	9	3UTR		0	1
hsa-miR-136-5p	NM_001131062	SAP30L	ACTCCATTTGTTTTGATGATGGA#TCACATCATCAGGAAATTGTTCAGCTGGAGG#.(((((.((((((((((((((((#)).))))))))))).......))).))))).	4741	4772	1	-20.2	0	0.00202527	0.588	0.0701541	0.146469	-5.33701	21	31	11	3UTR		0	0
hsa-miR-136-5p	NM_001134232	TMEM106B	ACTCCATTTGTTTTGATGATGGA#TCTATTTGTACATCATCAGAGCTGTTGGGTG#((.(((...((((((((((((..#.))))))))))))...))))).	7671	7702	1	-21.6	0	0.000235962	0.647	0	0	-10.4088	17	22	12	3UTR		0	1
hsa-miR-136-5p	NM_001134407	GRIN2A	ACTCCATTTGTTTTGATGATGGA#CCACATCAGAACTGACTTGATGTCTTGTATGGTGGAGC#.(((((((.(((((((((.(((.#))))))))))))..................))))))).	14263	14301	1	-19.5	1	7.90941e-05	0.529	0	0	-4.84971	19	38	12	3UTR	MIRT715853	0	0
hsa-miR-136-5p	NM_001134430	TOR2A	ACTCCATTTGTTTTGATGATGGA#TCCACCCCACACCCTGTGTCCATATCAAGCCAGGTGGAGC#.(((((((((.((((((.(((((#.))))))))))).))))))))).	1221	1261	1	-23.5	1	0.000137382	0.441	0.687288	1.52032	-6.6181	20	23	11	3UTR		0	0
hsa-miR-136-5p	NM_001134431	TOR2A	ACTCCATTTGTTTTGATGATGGA#TCCACCCCACACCCTGTGTCCATATCAAGCCAGGTGGAGC#.(((((((((.((((((.(((((#.))))))))))).))))))))).	2061	2101	1	-23.5	1	0.000137382	0.441	0.687288	1.39151	-6.6181	20	23	11	3UTR		0	0
hsa-miR-136-5p	NM_001134671	DERL1	ACTCCATTTGTTTTGATGATGGA#TCCTGAGCTAAGTGATCAAGACTGTAGTGGAGTT#((((((((.((((((((.((...#.)).))))))))...)))))))).	1601	1635	1	-19.3	1	0.00256019	0.588	0	0	-4.99396	18	24	8	3UTR		0	0
hsa-miR-136-5p	NM_001134738	BCL6	ACTCCATTTGTTTTGATGATGGA#GTCAAAGCAGGGGAGTA#(((((.(((((((((((......#)))))))))))))))).	2281	2298	1	-18.6	0	0.00522855	0.662	1.68385	2.61439	-5.83853	16	17	16	3UTR		0	0
hsa-miR-136-5p	NM_001134778	PBX3	ACTCCATTTGTTTTGATGATGGA#TGCATTCAGAGCAATAGGAGG#.((((..(((((((((.......#.)))))))))..)))).	1392	1413	1	-16.6	0	0.0349879	0.559	0	0	-7.23797	13	17	9	3UTR		1	1
hsa-miR-136-5p	NM_001135109	RIC3	ACTCCATTTGTTTTGATGATGGA#GTCGTGATGAGGAGTGGAGG#.((((((((.((.(.(((((...#))))).).)).)))))))).	3638	3658	1	-18.6	1	0.00962769	0.441	0	0	-7.06041	16	20	8	3UTR		0	0
hsa-miR-136-5p	NM_001135179	ZDHHC3	ACTCCATTTGTTTTGATGATGGA#CATCAGAGGAGGATGGGGG#.((((((((.((((((((.....#))))))))..)))))))).	10158	10177	1	-18.1	1	0.000630827	0.456	0	0	-5.03583	16	19	8	3UTR		0	0
hsa-miR-136-5p	NM_001135659	NRXN1	ACTCCATTTGTTTTGATGATGGA#TCCATTATTGGAAATGCTAAGCAAGTGGAA#..(((((((((((((((((((((#))))))))))))........))))))))).	8732	8762	1	-20.6	1	0.00607612	0.735	0	0	-4.957	21	30	12	3UTR		0	0
hsa-miR-136-5p	NM_001135805	SYT1	ACTCCATTTGTTTTGATGATGGA#TCACAAATATCAAAACAAAATGGAGG#.(((((((((((((((((.....#.)))))))))))).))))).	3799	3825	1	-19.9	1	0.0216704	0.647	0.628002	0.458315	-3.79332	17	20	12	3UTR		0	0
hsa-miR-136-5p	NM_001135806	SYT1	ACTCCATTTGTTTTGATGATGGA#TCACAAATATCAAAACAAAATGGAGG#.(((((((((((((((((.....#.)))))))))))).))))).	3335	3361	1	-19.9	1	0.0216704	0.647	0.628002	0.458315	-3.79332	17	20	12	3UTR		0	0
hsa-miR-136-5p	NM_001135958	TRPC4	ACTCCATTTGTTTTGATGATGGA#TCCTCATCTAGATATTTGGAT#..((((..(((((.(((((.(((#)))))))).)))))..)))).	6536	6557	1	-18	0	0.000231836	0.603	4.93021	5.76225	-9.67116	17	21	8	3UTR		0	0
hsa-miR-136-5p	NM_001135999	RUSC2	ACTCCATTTGTTTTGATGATGGA#TGGTCATCAGAAGAGGGAGGAGG#.((((.(((.((((((((((.(.#).)))))))))).)))..)))).	5535	5558	1	-20.5	0	0.0412897	0.471	1.10768	1.53987	-6.93679	18	23	10	3UTR		0	0
hsa-miR-136-5p	NM_001136025	PLS3	ACTCCATTTGTTTTGATGATGGA#TCCATCCAGTATGCTAGTTCTTATTCGAGAACTATGGTCAGAGCGTATTTGGAT#..((((..(((((((((.((((.#.)))).)))))))))....)))).	2378	2432	1	-18.9	0	0.00122411	0.647	0.562283	1.05162	-8.81432	17	24	9	3UTR		0	0
hsa-miR-136-5p	NM_001136138	RPS6KC1	ACTCCATTTGTTTTGATGATGGA#TCCATCTGCCATCGACCAGGTCCTCTCATCAAATTAAATGGAA#..((((((((.((((((((.(((#.)))..)))))))).)))))))).	4680	4723	1	-22	1	0.04586	0.603	1.15024	0.826781	-7.78178	19	24	8	3UTR		0	0
hsa-miR-136-5p	NM_001136479	ANP32E	ACTCCATTTGTTTTGATGATGGA#TCCATGTTCAAGGCAATGGC#...(((.(((((((((..(((((#)))))..)))))))))))).	2269	2289	1	-18.1	0	0.000436496	0.632	3.87784	2.16211	-8.05823	17	20	12	3UTR		0	0
hsa-miR-136-5p	NM_001136504	SYT2	ACTCCATTTGTTTTGATGATGGA#CAAGACAGATGGAC#..(((((((((((((........#))))))))))))).	3238	3252	1	-17.2	1	0.000412289	0.485	0.271269	-0.039998	-5.19005	13	14	13	3UTR		0	0
hsa-miR-136-5p	NM_001136537	BTBD19	ACTCCATTTGTTTTGATGATGGA#TCTTGCTCTGTCGTCGAGGCTGGAGTG#((((((...((((((((((((((#.)))))))))))))))))))).	1981	2008	1	-23.6	0	7.45487e-07	0.485	0	0	-8.85129	20	22	20	3UTR		0	0
hsa-miR-136-5p	NM_001136555	TLK1	ACTCCATTTGTTTTGATGATGGA#TCATCAAAACAGGTGACAGTGAGTA#(((((((((((((((((((....#))))))))))))))).....)))).	2902	2927	1	-20.6	1	0.000531126	0.559	2.23524	2.07571	-3.93757	19	25	15	3UTR		0	0
hsa-miR-136-5p	NM_001139442	TTLL11	ACTCCATTTGTTTTGATGATGGA#TCCATTGTCAGAATGAGTGA#....(((((((((((((((((((#))))))))))))))))))).	4967	4987	1	-22	0	0.000400725	0.5	-0.105523	-0.256239	-9.54656	19	20	19	3UTR		0	0
hsa-miR-136-5p	NM_001139444	TRAPPC3L	ACTCCATTTGTTTTGATGATGGA#TATCAGAGGCTGGGAAGGGTAGTTTCAAGAGGAGTGGAGA#.((((((((.((((((.......#.)))))).)))))))).	2480	2520	1	-18.5	1	0.0256386	0.588	1.5427	2.6447	-5.03583	14	17	8	3UTR		0	0
hsa-miR-136-5p	NM_001142447	ATP1B4	ACTCCATTTGTTTTGATGATGGA#TCTGGTAGTGAAGACAAGCAAGTGGAGA#.((((((((((((..........#.)))))))))))).	2595	2623	1	-16	1	0.063575	0.618	0.327104	0.28187	-5.61866	12	14	12	3UTR		0	0
hsa-miR-136-5p	NM_001142762	KNSTRN	ACTCCATTTGTTTTGATGATGGA#AAAGCAGATGGAGG#.(((((((((((((.........#))))))))))))).	853	867	1	-17.6	1	0.0540484	0.574	2.13379	1.86246	-4.76182	13	14	13	3UTR		0	1
hsa-miR-136-5p	NM_001143805	BDNF	ACTCCATTTGTTTTGATGATGGA#CCATCCCAAGGTCTAGGTGGAGG#.((((((((((((((..(((((.#))))).)))))..))))))))).	2180	2203	1	-18.9	1	0.00849387	0.515	2.00491	1.85121	-4.02637	19	23	9	3UTR		0	0
hsa-miR-136-5p	NM_001143831	GRM5	ACTCCATTTGTTTTGATGATGGA#TCTATCTGAAAAACAAATGGAA#..((((((((((((...((((((#))))))...)))))))))))).	6139	6161	1	-21.5	1	0.0928366	0.662	0	0	-5.9255	18	22	12	3UTR		0	0
hsa-miR-136-5p	NM_001144763	EXPH5	ACTCCATTTGTTTTGATGATGGA#CATGGTCAAAGCACATGTTGAGG#.((((((.(((((((((.(((..#))).))))))))).)))..))).	6715	6738	1	-18.6	1	0.00117842	0.529	0	0	-6.10696	18	23	9	3UTR		1	1
hsa-miR-136-5p	NM_001144832	TTC39A	ACTCCATTTGTTTTGATGATGGA#CAGAGCAGGTGGAGC#.((((((((((((((........#)))))))))))))).	2016	2031	1	-19.7	1	3.62593e-08	0.382	3.17695	4.36021	-4.02637	14	15	14	3UTR		0	0
hsa-miR-136-5p	NM_001144900	MIEF2	ACTCCATTTGTTTTGATGATGGA#CAGAACAAAGGAGG#.((((.(((((((((........#))))))))))))).	1473	1487	1	-15.7	0	0.000661441	0.574	0	0	-5.92733	13	14	13	3UTR		0	0
hsa-miR-136-5p	NM_001144951	GLYCTK	ACTCCATTTGTTTTGATGATGGA#TCCAGCCAGACTGGCAGATGGGGG#.(((((((((((....((.((((#))))..))....))))))))))).	1659	1683	1	-20	1	3.05246e-09	0.441	0	0	-6.90779	17	24	11	3UTR		0	0
hsa-miR-136-5p	NM_001144955	DTWD1	ACTCCATTTGTTTTGATGATGGA#ATTGAATTATTGAAATAAATGGAGG#.(((((((((((((((((((...#.))))))))))))))))))).	11063	11088	1	-21.9	1	0.176176	0.721	0	0	-3.79332	19	21	19	3UTR		0	0
hsa-miR-136-5p	NM_001144989	ZNF814	ACTCCATTTGTTTTGATGATGGA#CCATTGTCAGAGGAAATA#.....((((.((((((((((((.#)))))))))))).)))).	5038	5056	1	-16.8	0	0.0298366	0.662	0	0	-14.9081	16	18	12	3UTR		0	0
hsa-miR-136-5p	NM_001145161	UBE2QL1	ACTCCATTTGTTTTGATGATGGA#TCCATTCTGTGCCCAAAGCAAATTGGAGC#.((((((((((((((((((((((#))))))..))...)))))))))).)))).	4819	4848	1	-18.7	1	0.00298686	0.529	0	0	-3.79332	22	29	10	3UTR		0	0
hsa-miR-136-5p	NM_001145962	SLC12A4	ACTCCATTTGTTTTGATGATGGA#CCATCAGAGACGAAGGGAA#..(((.((((((((..((((((.#)))))))))))))).))).	3650	3669	1	-18.2	0	0.0323553	0.471	2.62804	3.27376	-7.82646	17	19	14	3UTR		0	1
hsa-miR-136-5p	NM_001159547	BEND4	ACTCCATTTGTTTTGATGATGGA#TCTGTTGCTCTCAGAAAACAGATGGAGA#.(((((((((((((..(((.((.#.)).))).))))))))))))).	5916	5944	1	-20.3	1	0.0056849	0.559	0.519713	0.943547	-4.76182	18	22	13	3UTR		0	0
hsa-miR-136-5p	NM_001160094	ACOT13	ACTCCATTTGTTTTGATGATGGA#CCAGGACACCTTGACCAGGCGCTCAAAAGTAACATCAATGAAGAGCAGATGGAGA#.(((((((((((((..(((((..#.)))))....))))))))))))).	3071	3126	1	-22.7	1	0.0161295	0.574	0.170283	-0.292135	-4.76182	18	24	13	3UTR		0	0
hsa-miR-136-5p	NM_001160104	ZC3H14	ACTCCATTTGTTTTGATGATGGA#TCATCATGGCAAGTGCGGGC#.(((((((((((.((((((....#)))))).)))))))).))).	7443	7463	1	-18.8	1	0.00403839	0.588	0.0677867	1.37205	-5.08246	17	20	8	3UTR		0	0
hsa-miR-136-5p	NM_001162536	RBMXL1	ACTCCATTTGTTTTGATGATGGA#CCGTCTTGGAAACAAGTTTTAGTTTATTGCTTTGGAGA#.(((((((((((((.(.(((((.#))))).).))))))))................))))).	3109	3147	1	-18.9	1	0.000398709	0.618	0	0	-4.52877	19	38	8	3UTR		0	1
hsa-miR-136-5p	NM_001163	APBA1	ACTCCATTTGTTTTGATGATGGA#CCTCCATCAAGGCAGTGTGTGAGG#.(((((((((((((((((..((.#))..))))))))))).))).))).	6143	6167	1	-20.7	1	0.00302192	0.529	0	0	-3.79332	19	24	11	3UTR		0	0
hsa-miR-136-5p	NM_001164638	ENDOV	ACTCCATTTGTTTTGATGATGGA#TCTAGGGACTTAGGGGAACCTCATCTCAGCCGCAGGTGGAGC#.((((((((((.((((.(((((.#.)))))))))..)))))))))).	905	947	1	-21.3	1	0.000105909	0.382	0	0	-7.14013	19	23	10	3UTR		0	0
hsa-miR-136-5p	NM_001165881	ZNF268	ACTCCATTTGTTTTGATGATGGA#TCCAATCTCAAGATACTTGGGGTG#((((((..((((((((.((((((#)))).))))))))))..)))))).	5239	5263	1	-20.8	0	0.000128339	0.588	0	0	-7.7949	20	24	10	3UTR		0	0
hsa-miR-136-5p	NM_001165883	ZNF268	ACTCCATTTGTTTTGATGATGGA#TCCAATCTCAAGATACTTGGGGTG#((((((..((((((((.((((((#)))).))))))))))..)))))).	5075	5099	1	-20.8	0	0.000128339	0.588	0	0	-7.7949	20	24	10	3UTR		0	0
hsa-miR-136-5p	NM_001165884	ZNF268	ACTCCATTTGTTTTGATGATGGA#TCCAATCTCAAGATACTTGGGGTG#((((((..((((((((.((((((#)))).))))))))))..)))))).	4874	4898	1	-20.8	0	0.000128339	0.588	0.185502	0.162665	-7.7949	20	24	10	3UTR		0	0
hsa-miR-136-5p	NM_001165885	ZNF268	ACTCCATTTGTTTTGATGATGGA#TCCAATCTCAAGATACTTGGGGTG#((((((..((((((((.((((((#)))).))))))))))..)))))).	5171	5195	1	-20.8	0	0.000128339	0.588	0.185502	0.162665	-7.7949	20	24	10	3UTR		0	0
hsa-miR-136-5p	NM_001165886	ZNF268	ACTCCATTTGTTTTGATGATGGA#TCCAATCTCAAGATACTTGGGGTG#((((((..((((((((.((((((#)))).))))))))))..)))))).	4970	4994	1	-20.8	0	0.000128339	0.588	0.185502	0.162665	-7.7949	20	24	10	3UTR		0	0
hsa-miR-136-5p	NM_001165887	ZNF268	ACTCCATTTGTTTTGATGATGGA#TCCAATCTCAAGATACTTGGGGTG#((((((..((((((((.((((((#)))).))))))))))..)))))).	5203	5227	1	-20.8	0	0.000128339	0.588	0.185502	0.162665	-7.7949	20	24	10	3UTR		0	0
hsa-miR-136-5p	NM_001165969	STRADA	ACTCCATTTGTTTTGATGATGGA#TCCTTATGCTGTGTTAGTTTCGTTGTCAGAACAAATTAAAATTTTCAGAGACGCTGCTGGAGA#.((((((((((((((((((((((#.)))))))))))))))))......................))))).	2111	2174	1	-21.2	1	0.000194651	0.625	0	0	-3.79332	22	46	17	3UTR		0	0
hsa-miR-136-5p	NM_001165970	STRADA	ACTCCATTTGTTTTGATGATGGA#TCCTTATGCTGTGTTAGTTTCGTTGTCAGAACAAATTAAAATTTTCAGAGACGCTGCTGGAGA#.((((((((((((((((((((((#.)))))))))))))))))......................))))).	2066	2129	1	-21.2	1	0.000194651	0.625	0	0	-3.79332	22	46	17	3UTR		0	0
hsa-miR-136-5p	NM_001166012	ZSCAN30	ACTCCATTTGTTTTGATGATGGA#CTATCATGAGAACAAGGGGGA#.((((.((((((((.(((((((.#))))))).)))))))))))).	3754	3775	1	-22.4	0	3.20074e-08	0.574	0	0	-6.42973	19	21	12	3UTR		0	0
hsa-miR-136-5p	NM_001166693	AFF1	ACTCCATTTGTTTTGATGATGGA#CCACGTCGGAGCGGTGAGGAGG#.((((..(((((((((((.(((.#))))))))))))))...)))).	4637	4659	1	-20.6	0	5.56004e-05	0.353	0	0	-7.23797	18	22	14	3UTR		0	0
hsa-miR-136-5p	NM_001167856	SBNO1	ACTCCATTTGTTTTGATGATGGA#TCCATCATCCATGAGAGGTGGGA#..(((((((.((..(((((((((#)))))))))...)).))))))).	10555	10578	1	-21.2	1	8.31851e-05	0.588	0	0	-8.34548	18	23	9	3UTR		0	0
hsa-miR-136-5p	NM_001167940	CADPS2	ACTCCATTTGTTTTGATGATGGA#GTTAATGCAGAATAAGTGGAGG#.((((((((((((((........#.)))))))))))))).	5283	5305	1	-18.9	1	0.0394613	0.676	0	0	-4.02637	14	16	14	3UTR		0	0
hsa-miR-136-5p	NM_001168216	C2CD6	ACTCCATTTGTTTTGATGATGGA#CCAGCAGTCAGAATATCACTTCTCCATTAACAAAATGGTTTGGAGA#.(((((.((((((((.(((((((#.))))))).))))))))..))))).	1635	1681	1	-19.9	0	0.00101441	0.632	0	0	-5.57006	20	25	8	3UTR		0	0
hsa-miR-136-5p	NM_001168324	CD300LG	ACTCCATTTGTTTTGATGATGGA#CCATGGTCACACAGCAGGTGGTGG#.(.(((((((((.((((.((((.#)))).))))...))))))))).).	920	944	1	-21.2	0	2.72944e-05	0.429	0	0	-6.63999	18	24	9	3UTR		0	0
hsa-miR-136-5p	NM_001170628	AFF2	ACTCCATTTGTTTTGATGATGGA#TCTGGAGCAAGTGGAGTG#((((((((((((((.........#.)))))))))))))).	10186	10204	1	-18.4	1	0.000554132	0.588	0	0	-4.90607	14	16	14	3UTR		0	0
hsa-miR-136-5p	NM_001170703	MBNL3	ACTCCATTTGTTTTGATGATGGA#TCCCGACCATCATCAAATTGGAGACTTGGAGTT#((((((((((.(((((((((((.#.))))))))))).))))....)))))).	9635	9668	1	-22.8	1	2.16618e-05	0.559	0	0	-6.76235	21	28	11	3UTR		0	1
hsa-miR-136-5p	NM_001170704	MBNL3	ACTCCATTTGTTTTGATGATGGA#TCCCGACCATCATCAAATTGGAGACTTGGAGTT#((((((((((.(((((((((((.#.))))))))))).))))....)))))).	9969	10002	1	-22.8	1	2.16618e-05	0.559	0	0	-6.76235	21	28	11	3UTR		0	1
hsa-miR-136-5p	NM_001170807	FHL5	ACTCCATTTGTTTTGATGATGGA#TCCACATTACTTGGGACAAATGGAA#..((((((((((((((((.((((#)))))))))....))))))))))).	2387	2412	1	-19.8	1	0.00104893	0.574	0	0	-4.957	20	25	11	3UTR		1	0
hsa-miR-136-5p	NM_001170931	FOXO4	ACTCCATTTGTTTTGATGATGGA#CCATCTGGGGACGATATGGGGA#.(((((((((((((.(.(((((.#)))))).))))))).)))))).	2195	2217	1	-20.4	1	0.0814718	0.441	0	0	-4.52877	19	22	7	3UTR		0	0
hsa-miR-136-5p	NM_001171080	RBM41	ACTCCATTTGTTTTGATGATGGA#TCCAGATGGTAAGACAAATCCACAGGAACAAATGGAGA#.(((((((((((((..((.((((#.))))))))))))))))))).	1311	1349	1	-21.1	1	0.0320701	0.647	0	0	-4.76182	19	21	19	3UTR		0	0
hsa-miR-136-5p	NM_001171887	FGFR1OP2	ACTCCATTTGTTTTGATGATGGA#TCATTTATGTTGAATACGTATTAAAATTAAGACAAATGGAA#..(((((((((((((((......#.))))))))))))))).	2141	2182	1	-18.2	1	0.21587	0.824	0.471504	0.652143	-4.957	15	17	15	3UTR		0	0
hsa-miR-136-5p	NM_001171979	ZNF829	ACTCCATTTGTTTTGATGATGGA#CTGGATATTGTAGAGACAGATATCATCAGGGCAAGGAGA#.((((..((((((((((((((..#.)))))))))))))))))).	4709	4748	1	-20.9	0	8.43251e-05	0.618	-0.245692	-0.0929292	-7.23797	18	20	18	3UTR		0	0
hsa-miR-136-5p	NM_001172173	CSRNP3	ACTCCATTTGTTTTGATGATGGA#TCCATCACTTTCAGCTGGAGTTACAAACCATCAAATTAGCAGGTGGAA#..((((((((((....((((((.#.))))))....)))))))))).	6566	6614	1	-20.9	1	0.0230619	0.618	0	0	-8.07147	16	22	10	3UTR		0	0
hsa-miR-136-5p	NM_001172436	PHKA1	ACTCCATTTGTTTTGATGATGGA#TTCAGCACTTCTCTCAGAGCAAATGGAA#..((((((((((((((.((.(((#.))))))))))))))))))).	5623	5651	1	-20.1	1	0.0163201	0.588	0	0	-4.957	19	21	19	3UTR		1	0
hsa-miR-136-5p	NM_001172623	NEO1	ACTCCATTTGTTTTGATGATGGA#GTTTCAGTATTGGGGCGGGTGGGGG#.(((((((((((((((((.((((#.)))).))))))))))))))))).	5192	5217	1	-20.1	1	0.00298204	0.441	1.58576	1.94798	-3.79332	21	24	17	3UTR		0	0
hsa-miR-136-5p	NM_001172624	NEO1	ACTCCATTTGTTTTGATGATGGA#GTTTCAGTATTGGGGCGGGTGGGGG#.(((((((((((((((((.((((#.)))).))))))))))))))))).	5318	5343	1	-20.1	1	0.00298204	0.441	1.58576	1.94798	-3.79332	21	24	17	3UTR		0	0
hsa-miR-136-5p	NM_001174146	LMX1B	ACTCCATTTGTTTTGATGATGGA#CCAACTCTAGAGGCAGATGGAGC#.(((((((((((((...(.(((.#))).)....))))))))))))).	2608	2631	1	-20.4	1	8.09649e-05	0.368	0	0	-4.76182	17	23	13	3UTR		0	0
hsa-miR-136-5p	NM_001174147	LMX1B	ACTCCATTTGTTTTGATGATGGA#CCAACTCTAGAGGCAGATGGAGC#.(((((((((((((...(.(((.#))).)....))))))))))))).	2596	2619	1	-20.4	1	8.09649e-05	0.368	0	0	-4.76182	17	23	13	3UTR		0	0
hsa-miR-136-5p	NM_001174156	SAMD8	ACTCCATTTGTTTTGATGATGGA#TCCTCATTAATGCAAATGTAGG#.((.(((((((.(((((((.(((#)))))))))).))))))).)).	1955	1977	1	-18.7	0	0.01153	0.574	0.274742	0.450762	-10.1722	19	22	10	3UTR		0	0
hsa-miR-136-5p	NM_001177562	PPP2R1B	ACTCCATTTGTTTTGATGATGGA#TCCATCATTCCAAAGCTAAATGT#....(((((((((((((((((((#))))))))..)))))).))))).	2102	2125	1	-17.9	0	0.132835	0.721	0.736769	0.422913	-9.54656	19	23	8	3UTR		0	0
hsa-miR-136-5p	NM_001178102	LOX	ACTCCATTTGTTTTGATGATGGA#TCATCATGGATACATAGGAGA#.((((...(((.((.(((((((.#))))))).)).)))..)))).	2737	2758	1	-17.2	0	0.0307791	0.662	0	0	-13.6339	16	21	7	3UTR		0	0
hsa-miR-136-5p	NM_001178136	PUDP	ACTCCATTTGTTTTGATGATGGA#CCATCTCAGAAGTCAAGCTGATGGAGTA#((((((((.(((((((.(((((.#))))))))))......)).)))))))).	845	873	1	-21.3	1	0.000940314	0.662	0	0	-4.99396	20	28	10	3UTR		0	0
hsa-miR-136-5p	NM_001184726	TCN2	ACTCCATTTGTTTTGATGATGGA#CCATCAGGGAGGAGTGGAGG#.((((((((.((((..((((((.#)))))))))).)))))))).	1966	1986	1	-22	1	0.0102576	0.368	0	0	-6.00433	18	20	10	3UTR		0	0
hsa-miR-136-5p	NM_001184824	PRMT7	ACTCCATTTGTTTTGATGATGGA#TTGTCGCTGAAATAAGTGGAGA#.((((((((((((((.((((((.#)))))).)))))))))))))).	3164	3186	1	-18.8	1	4.02295e-05	0.485	1.11672	0.71726	-4.02637	20	22	14	3UTR		0	0
hsa-miR-136-5p	NM_001184883	PLCB3	ACTCCATTTGTTTTGATGATGGA#CCTCAGGCAAACAGATGGGGTG#(((((((((((((...(((.((.#)))))...))))))))))))).	4924	4946	1	-21.2	1	0.00654948	0.426	0	0	-5.76291	18	22	13	3UTR		0	0
hsa-miR-136-5p	NM_001184976	NCKAP1L	ACTCCATTTGTTTTGATGATGGA#CTGTCATCAAAGGAGATGAAGA#.((.(((((.((((((((((((.#)))))))))))).))))).)).	7333	7355	1	-20.5	0	3.44702e-05	0.5	2.17288	1.55891	-8.06785	19	22	12	3UTR		0	0
hsa-miR-136-5p	NM_001186	BACH1	ACTCCATTTGTTTTGATGATGGA#TCATATTCAAAACAAATGTGGA#.((.((((((((((((..((((.#))))..)))))))))))).)).	5022	5044	1	-18.7	0	0.0145653	0.721	0.406065	0.545346	-6.82535	18	22	12	3UTR		0	0
hsa-miR-136-5p	NM_001190482	PCSK5	ACTCCATTTGTTTTGATGATGGA#CCATCACAAAACCGTGGAC#..(((((..((((((.((((((.#)))))))))))).))))).	7002	7021	1	-19.8	0	0.00291465	0.588	0.29624	0.0229969	-8.56007	17	19	12	3UTR		0	0
hsa-miR-136-5p	NM_001193288	SLC24A2	ACTCCATTTGTTTTGATGATGGA#CCTGTATTTTTCCAGCGCATGTCCCATTATCATCAAAAGAAGAGGGGTA#(((((.(((.(((((((((((((#.)))....)))))))))).))).))))).	3237	3286	1	-22	0	0.0532104	0.603	-0.126684	0.249343	-7.08104	21	29	10	3UTR		0	0
hsa-miR-136-5p	NM_001193307	SAMD9	ACTCCATTTGTTTTGATGATGGA#CATCATTGATGACAAAATAATAAGGAGCTATGACTGGAGTC#(((((((((((((((((((((..#))))))))).))))))..................)))))).	5128	5169	1	-17.7	1	0.00327499	0.618	1.00287	2.28614	-3.93757	21	41	9	3UTR		0	0
hsa-miR-136-5p	NM_001193426	SUV39H2	ACTCCATTTGTTTTGATGATGGA#CCAAGCAAGGGGAATGGAGC#.((((((((.(((((....(((.#)))..))))).)))))))).	1489	1509	1	-18.4	1	0.00657001	0.544	0.48654	0.116138	-5.26888	16	20	8	3UTR		0	0
hsa-miR-136-5p	NM_001195087	GGACT	ACTCCATTTGTTTTGATGATGGA#CCAGGCAGCGCGCTCATCCTCAAAACAAACAAAAACAGTGGAGA#.(((((((((((((((.(((((.#.))))).))))))))).........)))))).	1992	2036	1	-21.3	1	0.0582243	0.456	0	0	-3.79332	20	32	9	3UTR		0	0
hsa-miR-136-5p	NM_001195308	CGGBP1	ACTCCATTTGTTTTGATGATGGA#CCATTGTGATCAAGATAAATGTGGAGTA#((((((((((((((((((((((.#)))))...))))))))))..))))))).	1015	1043	1	-22.2	1	0.00320277	0.632	1.9834	1.72701	-3.93757	22	28	10	3UTR		0	0
hsa-miR-136-5p	NM_001195430	DCLK1	ACTCCATTTGTTTTGATGATGGA#CCATGTGGCAATATAGAGCCAGAATTTCTGCAGATGGAGTT#(((((((((((...(((..(((.#.)))..)))...))))))))))).	626	667	1	-21.6	1	0.00402385	0.662	0	0	-9.43035	17	24	11	3UTR		0	0
hsa-miR-136-5p	NM_001195728	SLC1A2	ACTCCATTTGTTTTGATGATGGA#CCAGCATATGTGCCATAAACAGAACAAATGGAT#..(((((((((((((...((((.#.))))...))))))))))))).	4785	4818	1	-22	1	0.0400024	0.603	0.325974	-0.017548	-5.19005	17	22	13	3UTR		0	0
hsa-miR-136-5p	NM_001197026	PLEKHA8	ACTCCATTTGTTTTGATGATGGA#TCCAAGTGTGACCTGGACTGCCTCTGCATCAAAGTCATATGGAGTG#(((((((.((((((((((.((((#.)))))))))))).)).))))))).	2787	2833	1	-21.2	1	0.00365847	0.5	0	0	-6.25121	21	25	12	3UTR		0	1
hsa-miR-136-5p	NM_001198836	RBM14	ACTCCATTTGTTTTGATGATGGA#TCATCATGAAAACAGATTTACTGGAT#..((((((((((((.(((((((.#))))))).)))))))).....)))).	3674	3700	1	-19.2	1	0.00439778	0.632	0.178315	0.0477571	-5.69245	19	26	8	3UTR		0	0
hsa-miR-136-5p	NM_001198837	RBM14	ACTCCATTTGTTTTGATGATGGA#TCATCATGAAAACAGATTTACTGGAT#..((((((((((((.(((((((.#))))))).)))))))).....)))).	3563	3589	1	-19.2	1	0.00439778	0.632	0.178315	0.0477571	-5.69245	19	26	8	3UTR		0	0
hsa-miR-136-5p	NM_001198850	FOXJ3	ACTCCATTTGTTTTGATGATGGA#CATGTAAACAAATGGGGA#.((((((((((((..(((.....#)))..)))))))))))).	4831	4849	1	-17.6	1	0.00937612	0.574	4.67442	4.93029	-5.38561	15	18	12	3UTR		0	1
hsa-miR-136-5p	NM_001198851	FOXJ3	ACTCCATTTGTTTTGATGATGGA#CATGTAAACAAATGGGGA#.((((((((((((..(((.....#)))..)))))))))))).	4861	4879	1	-17.6	1	0.00937612	0.574	4.45647	4.7106	-5.38561	15	18	12	3UTR		0	1
hsa-miR-136-5p	NM_001198852	FOXJ3	ACTCCATTTGTTTTGATGATGGA#CATGTAAACAAATGGGGA#.((((((((((((..(((.....#)))..)))))))))))).	4651	4669	1	-17.6	1	0.00937612	0.574	6.12158	6.3465	-5.38561	15	18	12	3UTR		0	1
hsa-miR-136-5p	NM_001199022	CCP110	ACTCCATTTGTTTTGATGATGGA#TCATTAGGATAAAATGGGGG#.((((((((((((((((((....#))))))))))))).))))).	3212	3232	1	-18.4	1	0.0305044	0.691	2.25926	2.32296	-3.79332	18	20	13	3UTR		0	0
hsa-miR-136-5p	NM_001199356	RPL17-C18orf32	ACTCCATTTGTTTTGATGATGGA#CCATCATTTAAAAAATGGAC#..(((((((.....((((((((.#))))))))....))))))).	761	781	1	-18.5	1	0.0143052	0.676	-0.203854	-0.0786342	-14.5171	15	20	8	3UTR		0	0
hsa-miR-136-5p	NM_001199388	EPB41L2	ACTCCATTTGTTTTGATGATGGA#TCCATTATTTGAACACTTGGGTA#((.(((..(((((.(((((((((#))))))))).)))))..))))).	3557	3580	1	-19.4	0	0.00163835	0.662	3.86234	2.40044	-10.2093	19	23	9	3UTR		0	0
hsa-miR-136-5p	NM_001199886	IL7	ACTCCATTTGTTTTGATGATGGA#CCATGGTCAAAACGGATTAGGGC#..(((((((((((((((.((((.#)))).))))))))))))..))).	1053	1076	1	-21	1	0.000126471	0.632	1.42277	1.14078	-4.957	19	23	12	3UTR		0	0
hsa-miR-136-5p	NM_001199887	IL7	ACTCCATTTGTTTTGATGATGGA#CCATGGTCAAAACGGATTAGGGC#..(((((((((((((((.((((.#)))).))))))))))))..))).	1131	1154	1	-21	1	0.000126471	0.632	1.25947	1.24853	-4.957	19	23	12	3UTR		0	0
hsa-miR-136-5p	NM_001199888	IL7	ACTCCATTTGTTTTGATGATGGA#CCATGGTCAAAACGGATTAGGGC#..(((((((((((((((.((((.#)))).))))))))))))..))).	999	1022	1	-21	1	0.000126471	0.632	1.20314	1.52449	-4.957	19	23	12	3UTR		0	0
hsa-miR-136-5p	NM_001199917	PGM3	ACTCCATTTGTTTTGATGATGGA#TCTGTCATATTAACAAATGGAGTT#((((((((((((...((((((((#))))))))...)))))))))))).	4204	4228	1	-24.4	1	0.024735	0.647	0.966744	0.59749	-6.81899	20	24	12	3UTR		0	0
hsa-miR-136-5p	NM_001199918	PGM3	ACTCCATTTGTTTTGATGATGGA#TCTGTCATATTAACAAATGGAGTT#((((((((((((...((((((((#))))))))...)))))))))))).	3874	3898	1	-24.4	1	0.024735	0.647	0.299705	-0.105283	-6.81899	20	24	12	3UTR		0	0
hsa-miR-136-5p	NM_001199957	NDUFB5	ACTCCATTTGTTTTGATGATGGA#CCAGTGGGTCTCCACTTAAGGCCAAATGGAGA#.(((((((((((((((.(.((((#.)))))))))))).)))))))).	1722	1754	1	-19	1	5.38736e-05	0.574	0.0719518	0.210326	-3.79332	20	23	12	3UTR		0	0
hsa-miR-136-5p	NM_001199958	NDUFB5	ACTCCATTTGTTTTGATGATGGA#TCCACTTAAGGCCAAATGGAGA#.(((((((((((((((.(.((((#)))))))))))).)))))))).	1781	1803	1	-18.9	1	5.38736e-05	0.574	0	0	-3.79332	20	22	12	3UTR		0	0
hsa-miR-136-5p	NM_001201380	CNTNAP3B	ACTCCATTTGTTTTGATGATGGA#TCTATCATCGTGACTGTGGAC#..(((((..(((.((((((((((#)))))))))).))).))))).	4287	4308	1	-20.5	0	0.0192369	0.441	2.98699	2.24222	-9.61616	18	21	10	3UTR		0	0
hsa-miR-136-5p	NM_001201380	CNTNAP3B	ACTCCATTTGTTTTGATGATGGA#CATCATGGAGAATGGGGTA#(((((((((...((.((((((..#)))))).))))))))))).	7339	7358	1	-18.5	1	0.00223147	0.574	0.128193	0.292642	-12.0871	17	19	11	3UTR		0	0
hsa-miR-136-5p	NM_001202514	MXD1	ACTCCATTTGTTTTGATGATGGA#CCATCATAACGCAAGTGGGA#..(((((((((....(((((((.#)))))))...))))))))).	3756	3776	1	-20.7	1	0.00523338	0.662	1.77664	0.906129	-11.1852	16	20	9	3UTR		0	0
hsa-miR-136-5p	NM_001202543	CUX1	ACTCCATTTGTTTTGATGATGGA#GTTATCAGAGCCATGGAGC#.((((((..(((((((((((...#))))))))))).)))))).	8358	8377	1	-19.5	1	0.00101357	0.559	0	0	-7.16335	17	19	11	3UTR		0	0
hsa-miR-136-5p	NM_001202554	PIGV	ACTCCATTTGTTTTGATGATGGA#TCTTCAAAACAGATGGGTA#((.(((((((((((((.((....#)).))))))))))))))).	3823	3842	1	-19.4	0	0.00196297	0.588	1.43334	0.964666	-5.49511	17	19	15	3UTR		0	0
hsa-miR-136-5p	NM_001204199	SRP19	ACTCCATTTGTTTTGATGATGGA#ATCAGGAGAGGTGGGGTG#(((((((((.(((((((......#))))))).))))))))).	4046	4064	1	-18.7	1	0.0484175	0.691	-0.0906772	0.152152	-5.18008	16	18	9	3UTR		0	1
hsa-miR-136-5p	NM_001204218	NOS1	ACTCCATTTGTTTTGATGATGGA#CATTAAGGCGATTGGAGTT#((((((.(((((((((((.....#))))))))))).)))))).	8776	8795	1	-20.2	0	0.0486908	0.618	0	0	-5.48126	17	19	11	3UTR		0	0
hsa-miR-136-5p	NM_001204388	DLG1	ACTCCATTTGTTTTGATGATGGA#TCTATCATCAAAGCAATTGT#....((.((((((((((((((((#)))))))))))))))).)).	2902	2922	1	-21.9	0	0.068561	0.735	0	0	-11.0902	18	20	16	3UTR		0	0
hsa-miR-136-5p	NM_001204824	KCNQ3	ACTCCATTTGTTTTGATGATGGA#AGAACAAATGGAGG#.(((((((((((((.........#))))))))))))).	10320	10334	1	-17.6	1	0.00126846	0.618	6.94352	5.04724	-4.76182	13	14	13	3UTR		0	0
hsa-miR-136-5p	NM_001204884	RAB43	ACTCCATTTGTTTTGATGATGGA#TCATCTCTTCCTTTGTTGATAAATTGCCAAAGAGTGGGAACAGGTGGGGTC#((((((((((((((.((..(((.#.)))....)).)))))))))))))).	3744	3795	1	-21.4	1	0.0226248	0.441	2.71638	3.41549	-4.67302	19	26	14	3UTR		0	0
hsa-miR-136-5p	NM_001204885	RAB43	ACTCCATTTGTTTTGATGATGGA#TCATCTCTTCCTTTGTTGATAAATTGCCAAAGAGTGGGAACAGGTGGGGTC#((((((((((((((.((..(((.#.)))....)).)))))))))))))).	3734	3785	1	-21.4	1	0.0226248	0.441	3.33095	3.65952	-4.67302	19	26	14	3UTR		0	0
hsa-miR-136-5p	NM_001204887	RAB43	ACTCCATTTGTTTTGATGATGGA#TCATCTCTTCCTTTGTTGATAAATTGCCAAAGAGTGGGAACAGGTGGGGTC#((((((((((((((.((..(((.#.)))....)).)))))))))))))).	4116	4167	1	-21.4	1	0.0226248	0.441	2.13846	3.22206	-4.67302	19	26	14	3UTR		0	0
hsa-miR-136-5p	NM_001204889	ALDH2	ACTCCATTTGTTTTGATGATGGA#TCCGTCGTCCAGGCTGGAGTG#((((((...((((.(((((((((#))))))))).)))))))))).	7131	7152	1	-22.5	0	2.57784e-07	0.441	0.0488924	0.0591121	-9.70813	19	21	10	3UTR		0	0
hsa-miR-136-5p	NM_001205316	STEAP4	ACTCCATTTGTTTTGATGATGGA#TCCGTCTCAAAATAAATA#.....(((((((((((.((((((#))))))))))))))))).	5238	5256	1	-17.4	0	0.136621	0.632	0	0	-13.6656	17	18	17	3UTR		0	0
hsa-miR-136-5p	NM_001206641	COA6	ACTCCATTTGTTTTGATGATGGA#CTAGAAAACACTTGGAAGCAGACTACATCAGATTAAATGGAGA#.(((((((((.(((((((.(((.#.)))))))))).))))))))).	1304	1347	1	-21.8	1	0.0468924	0.559	0.357583	0.283763	-6.6181	19	22	10	3UTR		0	0
hsa-miR-136-5p	NM_001206671	RIC3	ACTCCATTTGTTTTGATGATGGA#GTCGTGATGAGGAGTGGAGG#.((((((((.((.(.(((((...#))))).).)).)))))))).	4184	4204	1	-18.6	1	0.00962769	0.441	0.910625	0.335232	-7.06041	16	20	8	3UTR		0	0
hsa-miR-136-5p	NM_001206672	RIC3	ACTCCATTTGTTTTGATGATGGA#GTCGTGATGAGGAGTGGAGG#.((((((((.((.(.(((((...#))))).).)).)))))))).	3941	3961	1	-18.6	1	0.00962769	0.441	0.561338	0.0512437	-7.06041	16	20	8	3UTR		0	0
hsa-miR-136-5p	NM_001206947	PICALM	ACTCCATTTGTTTTGATGATGGA#GTTAGCAAAATGGGTGGAT#..(((((((((((((.((((...#)))).))))))))))))).	3135	3154	1	-15	1	0.00125835	0.721	5.25585	5.74566	-5.19005	17	19	13	3UTR		0	0
hsa-miR-136-5p	NM_001206957	RASSF1	ACTCCATTTGTTTTGATGATGGA#TCCTGTGGGGAAAGGGGTTGGGGTGACAGTCATCATCAGGGCCTGGGGC#.(((((...(((((((((((((.#.))))))))))))).))))).	1656	1705	1	-22.2	0	0.000176032	0.5	0.0369766	2.34696	-8.70704	18	21	13	3UTR		0	0
hsa-miR-136-5p	NM_001237	CCNA2	ACTCCATTTGTTTTGATGATGGA#TCCTAATTTTTATAAATCACAAGGTAAAAAAATCACAGAACAGATGGAT#..(((((((((((((.((((...#.))))))))))))))))).	2570	2619	1	-20.8	1	0.025478	0.706	0.403165	0.509044	-5.19005	17	19	17	3UTR		0	0
hsa-miR-136-5p	NM_001242413	PRKCQ	ACTCCATTTGTTTTGATGATGGA#TCCATTCATCCTGATTGGGCATGAAATCCATGGTCAAGAGGACAAGTGGAA#..(((((((((((((((.(((((#.))))).)))))...)))))))))).	2611	2662	1	-24.7	1	0.0400782	0.529	4.53421	3.77791	-4.957	20	26	10	3UTR		0	0
hsa-miR-136-5p	NM_001242466	PIK3R1	ACTCCATTTGTTTTGATGATGGA#CGGTCAGTTGTAACTTTGCCTTCACAAGGCAACTGGGGTG#((((((.((((((((.(((.((.#.)).))))))))))).)))))).	5357	5397	1	-21.7	0	0.00136178	0.426	2.71597	2.69573	-5.71431	19	23	11	3UTR		0	0
hsa-miR-136-5p	NM_001242466	PIK3R1	ACTCCATTTGTTTTGATGATGGA#CCAGCAACAGAAAAATGGAGTT#(((((((((.(((((.((.(((.#))).)).)))))))))))))).	1954	1976	1	-18.7	1	0.000726009	0.662	1.52451	2.29822	-5.41313	19	22	14	3UTR		0	0
hsa-miR-136-5p	NM_001242546	ANAPC16	ACTCCATTTGTTTTGATGATGGA#CCATCTCTCCTAAACAAATGGTAGA#.((((((((((((.((.(((((.#)))))..))..)))))))))).)).	1612	1637	1	-20.1	1	0.0198246	0.647	0.680176	0.581351	-4.65016	19	25	10	3UTR		0	0
hsa-miR-136-5p	NM_001242548	ANAPC16	ACTCCATTTGTTTTGATGATGGA#CCATCTCTCCTAAACAAATGGTAGA#.((((((((((((.((.(((((.#)))))..))..)))))))))).)).	1145	1170	1	-20.1	1	0.0198246	0.647	0.680176	0.581351	-4.65016	19	25	10	3UTR		0	0
hsa-miR-136-5p	NM_001242640	BRCC3	ACTCCATTTGTTTTGATGATGGA#CGTCAATGGAACAGATGAGAGA#.((((((((((((((.(((((..#))))).))))))))))).))).	1066	1088	1	-19.5	1	0.112934	0.618	0.234454	0.659719	-4.02637	19	22	11	3UTR		0	0
hsa-miR-136-5p	NM_001242673	AHCYL1	ACTCCATTTGTTTTGATGATGGA#TCTGGCATCAGAGGGAGCATGTGGAGA#.((((((.((((((((((..(((#)))..)))))))....))).)))))).	4175	4202	1	-19.6	1	0.0267587	0.603	2.75276	2.55748	-6.10696	19	27	7	3UTR		0	0
hsa-miR-136-5p	NM_001242675	AHCYL1	ACTCCATTTGTTTTGATGATGGA#TCTGGCATCAGAGGGAGCATGTGGAGA#.((((((.((((((((((..(((#)))..)))))))....))).)))))).	3900	3927	1	-19.6	1	0.0267587	0.603	2.75276	2.55748	-6.10696	19	27	7	3UTR		0	0
hsa-miR-136-5p	NM_001242762	DLGAP1	ACTCCATTTGTTTTGATGATGGA#TCTTTTAAAAAAGCAGATGGAGC#.(((((((((((((..(((.(((#))).)))..))))))))))))).	2520	2543	1	-19.9	1	0.0168464	0.618	0	0	-4.76182	19	23	13	3UTR		0	0
hsa-miR-136-5p	NM_001242763	DLGAP1	ACTCCATTTGTTTTGATGATGGA#TCTTTTAAAAAAGCAGATGGAGC#.(((((((((((((..(((.(((#))).)))..))))))))))))).	2634	2657	1	-19.9	1	0.0168464	0.618	0	0	-4.76182	19	23	13	3UTR		0	0
hsa-miR-136-5p	NM_001242764	DLGAP1	ACTCCATTTGTTTTGATGATGGA#TCTTTTAAAAAAGCAGATGGAGC#.(((((((((((((..(((.(((#))).)))..))))))))))))).	2606	2629	1	-19.9	1	0.0168464	0.618	0	0	-4.76182	19	23	13	3UTR		0	0
hsa-miR-136-5p	NM_001242766	DLGAP1	ACTCCATTTGTTTTGATGATGGA#TCTTTTAAAAAAGCAGATGGAGC#.(((((((((((((..(((.(((#))).)))..))))))))))))).	2614	2637	1	-19.9	1	0.0168464	0.618	0	0	-4.76182	19	23	13	3UTR		0	0
hsa-miR-136-5p	NM_001242797	ZNF322	ACTCCATTTGTTTTGATGATGGA#GTCATTAGAGAGAACATGGAGA#.((((((...((((((((((...#)))))))))).....)))))).	4428	4450	1	-15.9	1	0.307438	0.574	0.672695	0.440198	-8.40586	16	22	10	3UTR		0	0
hsa-miR-136-5p	NM_001242805	BRDT	ACTCCATTTGTTTTGATGATGGA#CCATCAACTTAAAATGAATGGT#...(((((((((((((((((((.#))))))..))))))))))))).	3281	3303	1	-19.7	0	0.0244502	0.75	0.674624	1.74098	-6.51454	19	22	13	3UTR		0	0
hsa-miR-136-5p	NM_001242808	BRDT	ACTCCATTTGTTTTGATGATGGA#CCATCAACTTAAAATGAATGGT#...(((((((((((((((((((.#))))))..))))))))))))).	3074	3096	1	-19.7	0	0.0244502	0.75	0.674624	1.74098	-6.51454	19	22	13	3UTR		0	0
hsa-miR-136-5p	NM_001242810	BRDT	ACTCCATTTGTTTTGATGATGGA#CCATCAACTTAAAATGAATGGT#...(((((((((((((((((((.#))))))..))))))))))))).	3568	3590	1	-19.7	0	0.0244502	0.75	0.674624	1.74098	-6.51454	19	22	13	3UTR		0	0
hsa-miR-136-5p	NM_001243423	KIF13A	ACTCCATTTGTTTTGATGATGGA#TCATCCAACAAATGGGGTA#((((((((((((..(((((....#))))).)))))))))))).	1184	1203	1	-20.5	1	0.00423274	0.603	0.0273353	0.749158	-6.08354	17	19	12	3UTR		0	0
hsa-miR-136-5p	NM_001243733	VEGFB	ACTCCATTTGTTTTGATGATGGA#CCATCATCAAACAGGACAGAGTTGGAA#..((((((((((((((((((((.#))))))))))....))))))..)))).	993	1020	1	-21.9	1	0.0402157	0.426	0.381364	0.266236	-4.957	20	27	10	3UTR		0	0
hsa-miR-136-5p	NM_001243778	PRXL2A	ACTCCATTTGTTTTGATGATGGA#CATCATCAAGACCTACCAGGGAGC#.((((....((((((((((((..#)))))))))))).......)))).	1982	2006	1	-20.8	0	0.00112644	0.485	0	0	-10.608	16	24	12	3UTR		0	0
hsa-miR-136-5p	NM_001243779	PRXL2A	ACTCCATTTGTTTTGATGATGGA#CATCATCAAGACCTACCAGGGAGC#.((((....((((((((((((..#)))))))))))).......)))).	2066	2090	1	-20.8	0	0.00112644	0.485	0	0	-10.608	16	24	12	3UTR		0	0
hsa-miR-136-5p	NM_001243780	PRXL2A	ACTCCATTTGTTTTGATGATGGA#CATCATCAAGACCTACCAGGGAGC#.((((....((((((((((((..#)))))))))))).......)))).	2497	2521	1	-20.8	0	0.00112644	0.485	0	0	-10.608	16	24	12	3UTR		0	0
hsa-miR-136-5p	NM_001251971	SPAG9	ACTCCATTTGTTTTGATGATGGA#CCATGGGAAACAGGTGGAGA#.(((((((((((((....((((.#))))..))))))))))))).	3754	3774	1	-21.8	1	0.00430734	0.485	1.72104	1.53156	-4.76182	17	20	13	3UTR		0	0
hsa-miR-136-5p	NM_001252129	LSM4	ACTCCATTTGTTTTGATGATGGA#TCCTTTTACAAAAGGCAAGACCAGCATCTGGACAGTGGGGG#.(((((.((((((.((((.(((.#.))).)))).))))))))))).	1140	1181	1	-20.6	0	0.000290278	0.397	0.301499	-0.467809	-6.19385	18	22	11	3UTR		0	0
hsa-miR-136-5p	NM_001252269	DIPK1A	ACTCCATTTGTTTTGATGATGGA#TTCATCATCTGGTTATAATAAATGGAT#..((((((((((..(((((((((#))))))))).......)))))))))).	2364	2391	1	-18.8	1	0.00569583	0.694	1.89439	1.3747	-7.10297	19	27	10	3UTR		0	0
hsa-miR-136-5p	NM_001252270	DIPK1A	ACTCCATTTGTTTTGATGATGGA#TTCATCATCTGGTTATAATAAATGGAT#..((((((((((..(((((((((#))))))))).......)))))))))).	2322	2349	1	-18.8	1	0.00569583	0.694	1.89439	1.3747	-7.10297	19	27	10	3UTR		0	0
hsa-miR-136-5p	NM_001252652	SLC1A2	ACTCCATTTGTTTTGATGATGGA#CCAGCATATGTGCCATAAACAGAACAAATGGAT#..(((((((((((((...((((.#.))))...))))))))))))).	4850	4883	1	-22	1	0.0400024	0.603	0	0	-5.19005	17	22	13	3UTR		0	0
hsa-miR-136-5p	NM_001253387	CHL1	ACTCCATTTGTTTTGATGATGGA#CGTCATCAAAAGAGATGAAAGGTA#(((.(((((.(((((((((((..#))))))))))).)))))...))).	7592	7616	1	-20.1	0	0.000168465	0.662	0	0	-8.2121	19	24	11	3UTR		0	0
hsa-miR-136-5p	NM_001254752	UQCRB	ACTCCATTTGTTTTGATGATGGA#CCAAAGCCCAAAGTAATAATCCTTCACAAATAGGATGGAGTT#(((((((((..((((.(((.(((#.))).)))))))..))))))))).	3817	3859	1	-21.7	1	8.28966e-05	0.632	0	0	-8.2379	19	24	9	3UTR		0	0
hsa-miR-136-5p	NM_001256021	TRDN	ACTCCATTTGTTTTGATGATGGA#CCAAAATCAGACTTCAAATGGGGG#.(((((((((.((((((..(((.#)))..))))))...))))))))).	1055	1079	1	-20.8	1	0.0059785	0.721	0	0	-6.6181	18	24	9	3UTR		0	0
hsa-miR-136-5p	NM_001256185	SNX12	ACTCCATTTGTTTTGATGATGGA#CTATCATGGAAAGATTGGAGTT#((((((..(.((((.(((((((.#))))))).)))).).)))))).	1989	2011	1	-20	0	0.0079295	0.574	5.41214	5.39548	-9.77285	18	22	7	3UTR		0	0
hsa-miR-136-5p	NM_001256188	SNX12	ACTCCATTTGTTTTGATGATGGA#CTATCATGGAAAGATTGGAGTT#((((((..(.((((.(((((((.#))))))).)))).).)))))).	1839	1861	1	-20	0	0.0079295	0.574	5.4671	5.55967	-9.77285	18	22	7	3UTR		0	0
hsa-miR-136-5p	NM_001256308	DTNB	ACTCCATTTGTTTTGATGATGGA#TCCGCATCAGGAATTCACCTGGAGG#.(((((..((((((((((.((((#))))))))))))...))..))))).	2231	2256	1	-18.8	0	8.12282e-05	0.559	-0.12272	0.0565683	-7.65065	19	25	12	3UTR		0	0
hsa-miR-136-5p	NM_001256346	SEMA5B	ACTCCATTTGTTTTGATGATGGA#CACAGAGCAGATGGAGA#.((((((((((((((.((.....#)))))))))))))))).	3989	4006	1	-20.7	1	0.00308095	0.485	0	0	-4.02637	16	17	16	3UTR		0	1
hsa-miR-150-5p	NM_001287431	ARFIP1	TCTCCCAACCCTTGTACCAGTG#GGGGGAAGTGGGAGGG#(((((((.(((((.........#)))))...))))))).	1343	1359	0.953846	-17.3	1	0.00460064	0.544	3.18933	3.54446	-8.07655	12	16	7	3UTR		0	0
hsa-miR-150-5p	NM_198149	SHISA4	TCTCCCAACCCTTGTACCAGTG#TACTGGGGGCAAGGGAGGGAGAT#((((((..(((((((.((((((#))))))..))))))).)))))).	918	941	0.953846	-29.5	0	0.0225112	0.5	2.20293	4.20359	-8.02794	19	23	7	3UTR		1	1
hsa-miR-150-5p	NM_021005	NR2F2	TCTCCCAACCCTTGTACCAGTG#CATGTTGTGGTTTAATTCTAATTGGTGGGGGGGGGGGAGGA#((((((..(((((.(((((((.#.))))))).))))).)))))).	4860	4901	0.953846	-28.8	0	0.0247187	0.5	2.10911	0.746704	-8.65174	18	22	7	3UTR	MIRT655745	1	1
hsa-miR-150-5p	NM_003223	TFAP4	TCTCCCAACCCTTGTACCAGTG#CACTTACATGGTTGGGGGT#.(((((((((..((((..((((#)))))))).))))))))).	1738	1757	0.953846	-21.3	1	0.000328247	0.485	5.20569	5.22449	-9.9649	17	19	9	3UTR		0	0
hsa-miR-150-5p	NM_012294	RAPGEF5	TCTCCCAACCCTTGTACCAGTG#ACTGGTGGGGGGGCGGGGGGGA#((((((..(((((.(((((((.#))))))).)))))..)))))).	6238	6260	0.953846	-31.6	0	0.0225069	0.544	2.10422	3.23626	-8.65174	18	22	7	3UTR		0	0
hsa-miR-150-5p	NM_001080825	TMEM120B	TCTCCCAACCCTTGTACCAGTG#CTGGGTGGGTTGGGGAGGG#(((((((((((.....((((..#))))..)))))))).))).	3360	3379	0.953846	-22.6	1	0.000268406	0.382	0.271874	0.0664698	-10.3988	15	19	8	3UTR		0	0
hsa-miR-150-5p	NM_001145156	NR2F2	TCTCCCAACCCTTGTACCAGTG#CATGTTGTGGTTTAATTCTAATTGGTGGGGGGGGGGGAGGA#((((((..(((((.(((((((.#.))))))).))))).)))))).	3069	3110	0.953846	-28.8	0	0.0247187	0.5	2.10911	0.746704	-8.65174	18	22	7	3UTR	MIRT655745	1	1
hsa-miR-150-5p	NM_001271836	CCDC120	TCTCCCAACCCTTGTACCAGTG#CACTGTGCTGGGGACTGGGGGC#.((((((.((((.(((.(((((#)))))))).))))..)))))).	3130	3152	0.961538	-23.7	1	1.59101e-08	0.412	0.223561	0.899553	-7.39609	18	22	8	3UTR		0	0
hsa-miR-150-5p	NM_001277335	RASA4B	TCTCCCAACCCTTGTACCAGTG#GCAGGGGTCAGGGGGAG#((((((.((((((((.......#))))))))..)))))).	5274	5291	0.961538	-22.1	0	0.00704858	0.441	0	0	-5.71431	14	17	8	3UTR		0	0
hsa-miR-150-5p	NM_001278359	RHOH	TCTCCCAACCCTTGTACCAGTG#ACCGGGCAGGGGAGGGGAA#..((((..(((((((.((.((.#)).)))))))))..)))).	3448	3467	0.961538	-22.2	0	0.00418065	0.412	0	0	-9.04737	15	19	9	3UTR	MIRT709501	0	0
hsa-miR-150-5p	NM_001278360	RHOH	TCTCCCAACCCTTGTACCAGTG#ACCGGGCAGGGGAGGGGAA#..((((..(((((((.((.((.#)).)))))))))..)))).	3434	3453	0.961538	-22.2	0	0.00418065	0.412	0	0	-9.04737	15	19	9	3UTR	MIRT709501	0	0
hsa-miR-150-5p	NM_001278361	RHOH	TCTCCCAACCCTTGTACCAGTG#ACCGGGCAGGGGAGGGGAA#..((((..(((((((.((.((.#)).)))))))))..)))).	3410	3429	0.961538	-22.2	0	0.00418065	0.412	0	0	-9.04737	15	19	9	3UTR	MIRT709501	0	0
hsa-miR-150-5p	NM_001278362	RHOH	TCTCCCAACCCTTGTACCAGTG#ACCGGGCAGGGGAGGGGAA#..((((..(((((((.((.((.#)).)))))))))..)))).	3336	3355	0.961538	-22.2	0	0.00418065	0.412	0	0	-9.04737	15	19	9	3UTR	MIRT709501	0	0
hsa-miR-150-5p	NM_001278363	RHOH	TCTCCCAACCCTTGTACCAGTG#ACCGGGCAGGGGAGGGGAA#..((((..(((((((.((.((.#)).)))))))))..)))).	3294	3313	0.961538	-22.2	0	0.00418065	0.412	0	0	-9.04737	15	19	9	3UTR	MIRT709501	0	0
hsa-miR-150-5p	NM_001278364	RHOH	TCTCCCAACCCTTGTACCAGTG#ACCGGGCAGGGGAGGGGAA#..((((..(((((((.((.((.#)).)))))))))..)))).	3539	3558	0.961538	-22.2	0	0.00418065	0.412	0	0	-9.04737	15	19	9	3UTR	MIRT709501	0	0
hsa-miR-150-5p	NM_001278367	RHOH	TCTCCCAACCCTTGTACCAGTG#ACCGGGCAGGGGAGGGGAA#..((((..(((((((.((.((.#)).)))))))))..)))).	3177	3196	0.961538	-22.2	0	0.00418065	0.412	0	0	-9.04737	15	19	9	3UTR	MIRT709501	0	0
hsa-miR-150-5p	NM_001278368	RHOH	TCTCCCAACCCTTGTACCAGTG#ACCGGGCAGGGGAGGGGAA#..((((..(((((((.((.((.#)).)))))))))..)))).	3271	3290	0.961538	-22.2	0	0.00418065	0.412	0	0	-9.04737	15	19	9	3UTR	MIRT709501	0	0
hsa-miR-150-5p	NM_001278369	RHOH	TCTCCCAACCCTTGTACCAGTG#ACCGGGCAGGGGAGGGGAA#..((((..(((((((.((.((.#)).)))))))))..)))).	3162	3181	0.961538	-22.2	0	0.00418065	0.412	0	0	-9.04737	15	19	9	3UTR	MIRT709501	0	0
hsa-miR-150-5p	NM_001282617	GNAI2	TCTCCCAACCCTTGTACCAGTG#CATTGTCTTGTTCTGTGATGAGGGGAGGGGGGC#((((((..(((((((..(((..#.)))..)))))))..)))))).	1680	1713	0.961538	-22.4	0	1.48858e-07	0.456	0	0	-8.02794	16	22	7	3UTR		0	0
hsa-miR-150-5p	NM_001282620	GNAI2	TCTCCCAACCCTTGTACCAGTG#CATTGTCTTGTTCTGTGATGAGGGGAGGGGGGC#((((((..(((((((..(((..#.)))..)))))))..)))))).	1344	1377	0.961538	-22.4	0	1.48858e-07	0.456	0	0	-8.02794	16	22	7	3UTR		0	0
hsa-miR-150-5p	NM_001284267	EFCAB11	TCTCCCAACCCTTGTACCAGTG#ACAGGGTGATGAGGGTACTGGGGGC#.(((((((((((((((((.((.#))..))).))))))))..)))))).	1548	1573	0.961538	-22.5	1	0.00321978	0.515	1.28709	1.63721	-3.79332	19	25	8	3UTR	MIRT517794	0	0
hsa-miR-150-5p	NM_001286429	THSD4	TCTCCCAACCCTTGTACCAGTG#ACTAAATACAAGGTGGGAGAG#(((((((..(((((((..(((.#)))...)))))))))))))).	6086	6107	0.961538	-20.9	1	0.06465	0.618	0	0	-7.3076	17	21	14	3UTR		0	0
hsa-miR-150-5p	NM_001301214	TPCN1	TCTCCCAACCCTTGTACCAGTG#TTGGTGAGGGGTGGGGGT#.(((((.((((((.((((((..#))))))))))))))))).	2632	2650	0.961538	-23.4	0	2.53085e-07	0.412	0	0	-6.19385	17	18	17	3UTR		0	0
hsa-miR-150-5p	NM_001304797	CCDC134	TCTCCCAACCCTTGTACCAGTG#GCTGGAAGAGAGCTGGGTGTGGGGGCTGGGAGGA#(((((((.(((((((((((((.#.))))).)))))))).))))))).	1838	1872	0.961538	-26.7	1	0.00785109	0.412	-0.152944	0.523002	-6.25121	20	24	8	3UTR		0	0
hsa-miR-150-5p	NM_001305	CLDN4	TCTCCCAACCCTTGTACCAGTG#CAGTGGTGGGGGAGGGGGC#.(((((..((((...((((.((#)).))))))))..))))).	1388	1407	0.961538	-21.8	0	0.00396339	0.353	0.579066	-0.237782	-10.5321	15	19	8	3UTR		0	0
hsa-miR-150-5p	NM_001308044	RBM23	TCTCCCAACCCTTGTACCAGTG#CTGCTACAAGGGCCCTGGGAGAT#(((((((.((((((((.(((..#))).))))))))...))))))).	5463	5486	0.961538	-27.4	1	1.15664e-05	0.456	0	0	-6.25121	18	23	8	3UTR		0	0
hsa-miR-150-5p	NM_001317406	SLC6A11	TCTCCCAACCCTTGTACCAGTG#GTTCAAGGGTCAGGGAGGG#((((((.(((((((.((.....#)).)))))))..)))))).	7862	7881	0.961538	-21.5	0	0.00507054	0.426	0	0	-6.21671	15	19	7	3UTR		0	0
hsa-miR-150-5p	NM_033106	GALP	TCTCCCAACCCTTGTACCAGTG#TGGAACCAATAGTAATTCGAGGACTAGTTGGGAGAT#((((((((((((((........#.)))))....))))))))).	658	694	0.961538	-19.9	1	0.00145806	0.588	5.14588	4.23484	-4.90607	14	20	9	3UTR		0	1
hsa-miR-150-5p	NM_144690	ZNF582	TCTCCCAACCCTTGTACCAGTG#GCTGGGAAAGGTTGGGAGAA#((((((((.((((...(((((.#)))))..)))))))))))).	1893	1913	0.961538	-26.6	1	0.00853216	0.647	0.947695	0.834793	-6.8193	17	20	12	3UTR	MIRT648267	0	0
hsa-miR-150-5p	NM_145058	RILPL2	TCTCCCAACCCTTGTACCAGTG#ACTGAAATCAAGAAAAACAGAAGGGATGTGCAGGGTGGGGGGGT#((((((.((((.(((((.....#.))))))))).)))))).	1119	1163	0.961538	-22.2	0	0.00354234	0.441	0	0	-8.82806	15	18	9	3UTR		0	0
hsa-miR-150-5p	NM_145212	MRPL30	TCTCCCAACCCTTGTACCAGTG#CACTGTGCAAGGTGTTGGAGAA#(((.((((((((((((.(((((#)))))))))))).)))))))).	1537	1559	0.961538	-26.1	0	2.80456e-05	0.515	4.04642	4.62035	-6.9696	20	22	12	3UTR		0	0
hsa-miR-150-5p	NM_145283	NXNL2	TCTCCCAACCCTTGTACCAGTG#GGGGTTGGGAGGA#((((((((((((..........#)))))))))))).	1210	1223	0.961538	-22.3	1	0.233902	0.544	-0.201491	0.446147	-7.05204	12	13	12	3UTR		0	0
hsa-miR-150-5p	NM_152595	PGBD4	TCTCCCAACCCTTGTACCAGTG#CTGGCAGGGGATGGGGA#..(((((.((((((..((((..#)))))))))).))))).	3427	3444	0.961538	-22.1	0	7.9405e-09	0.412	0	0	-8.23913	15	17	10	3UTR	MIRT618237	0	0
hsa-miR-150-5p	NM_153035	TCEANC2	TCTCCCAACCCTTGTACCAGTG#GCTGGTAGAAGGGGAGAGAT#((((....(((((.(((((((.#))))))).)))))..)))).	1832	1852	0.961538	-24.7	0	0.0926248	0.647	0	0	-14.6717	16	20	7	3UTR		0	0
hsa-miR-150-5p	NM_153229	TMEM92	TCTCCCAACCCTTGTACCAGTG#ATTGGTCAGGGGTGGCAGAA#(((.((.(((((((.((((((.#))))))))))))))).))).	2109	2129	0.961538	-23.1	0	0.00074312	0.529	0	0	-9.24873	18	20	15	3UTR	MIRT652359	0	0
hsa-miR-150-5p	NM_153708	RTP1	TCTCCCAACCCTTGTACCAGTG#GCTGATGCGAGGGTAGAGGAGAG#((((((.(((((((((.((((.#)))).))))))))).).))))).	864	887	0.961538	-27.5	0	0.0533245	0.5	3.85754	3.56441	-5.48126	19	23	9	3UTR		0	0
hsa-miR-150-5p	NM_177967	UBAC2	TCTCCCAACCCTTGTACCAGTG#CACTGGTTCAAGGTTCTGGAGT#.((((....(((((.(((((((#))))))).)))))....)))).	2071	2093	0.961538	-23.3	0	0.0040631	0.574	0.934091	0.734005	-11.3434	16	22	7	3UTR		0	0
hsa-miR-150-5p	NM_181501	ITGA1	TCTCCCAACCCTTGTACCAGTG#ATGGGGGTGAGGGAGT#.(((((.((((((((.......#))))))))..))))).	9764	9780	0.961538	-18.5	0	0.00229746	0.603	0	0	-5.57006	13	16	8	3UTR		0	0
hsa-miR-150-5p	NM_182523	CMC1	TCTCCCAACCCTTGTACCAGTG#CAGTGGTGGAAGGTTGGGT#...(((((.((((.(((((.((#)).))))).))))))))).	4953	4972	0.961538	-23	0	0.00130713	0.603	0	0	-8.42777	16	19	9	3UTR		0	0
hsa-miR-150-5p	NM_183420	FBXO25	TCTCCCAACCCTTGTACCAGTG#CACCCCTGCTGGGGTTGGGGGC#.(((((((((((.(((...(((#)))...))).))))))))))).	1828	1850	0.961538	-24.5	1	2.42104e-07	0.382	0	0	-5.08246	17	22	11	3UTR		0	0
hsa-miR-150-5p	NM_183421	FBXO25	TCTCCCAACCCTTGTACCAGTG#CACCCCTGCTGGGGTTGGGGGC#.(((((((((((.(((...(((#)))...))).))))))))))).	1855	1877	0.961538	-24.5	1	2.42104e-07	0.382	0	0	-5.08246	17	22	11	3UTR		0	0
hsa-miR-150-5p	NM_198545	DRAXIN	TCTCCCAACCCTTGTACCAGTG#GCAGGGGGAGGGGGAA#((((((..(((((((.......#)))))))..)))))).	7269	7285	0.961538	-23.2	0	4.06054e-06	0.456	0	0	-8.02794	13	16	7	3UTR	MIRT704108	0	0
hsa-miR-150-5p	XM_006724802	MAMLD1	TCTCCCAACCCTTGTACCAGTG#TGCGAGGGCATGGGAGT#.((((((.((((((((......#))))))))..)))))).	2776	2793	0.961538	-21.7	1	2.9166e-07	0.368	0	0	-6.10696	14	17	8	3UTR		0	1
hsa-miR-150-5p	XM_011514156	SEMA5A	TCTCCCAACCCTTGTACCAGTG#TTGGAGCAGGGGTGGGCGGAG#((((((.((((((((.((((..#)))).))))))))))).))).	11591	11612	0.961538	-23.9	0	0.0067534	0.485	0	0	-5.71431	18	21	11	3UTR		0	0
hsa-miR-150-5p	XM_011531095	MAMLD1	TCTCCCAACCCTTGTACCAGTG#TGCGAGGGCATGGGAGT#.((((((.((((((((......#))))))))..)))))).	2653	2670	0.961538	-21.7	1	2.9166e-07	0.368	0	0	-6.10696	14	17	8	3UTR		0	1
hsa-miR-150-5p	XM_011538490	TPCN1	TCTCCCAACCCTTGTACCAGTG#TTGGTGAGGGGTGGGGGT#.(((((.((((((.((((((..#))))))))))))))))).	3016	3034	0.961538	-23.4	0	2.53085e-07	0.412	0	0	-6.19385	17	18	17	3UTR		0	0
hsa-miR-150-5p	XM_017005793	SPTSSB	TCTCCCAACCCTTGTACCAGTG#TTGGGACCATAGAGCAAGGGGGGGAGGG#((((((..(((((((.......#.))))))).)))))).	1491	1519	0.961538	-22.4	0	0.0279087	0.441	0	0	-8.02794	13	16	7	3UTR		0	0
hsa-miR-150-5p	XM_017029188	MAMLD1	TCTCCCAACCCTTGTACCAGTG#TGCGAGGGCATGGGAGT#.((((((.((((((((......#))))))))..)))))).	2792	2809	0.961538	-21.7	1	2.9166e-07	0.368	0	0	-6.10696	14	17	8	3UTR		0	1
hsa-miR-150-5p	XM_017029189	MAMLD1	TCTCCCAACCCTTGTACCAGTG#TGCGAGGGCATGGGAGT#.((((((.((((((((......#))))))))..)))))).	2670	2687	0.961538	-21.7	1	2.9166e-07	0.368	0	0	-6.10696	14	17	8	3UTR		0	1
hsa-miR-150-5p	XM_024451272	HDHD2	TCTCCCAACCCTTGTACCAGTG#GCAGGCCATCTTGAATTCCACGGTTGGGAGAG#(((((((((((((((.......#)))))................)))))))))).	3289	3321	0.961538	-20.3	1	0.000426382	0.456	0	0	-4.17062	15	32	10	3UTR		0	0
hsa-miR-150-5p	NM_014271	IL1RAPL1	TCTCCCAACCCTTGTACCAGTG#CATGATGTGTAAACTCTGTGCAGGGGTGGGGGC#.(((((.((((((((((.(((.#.)))..))))))))))))))).	3347	3380	0.961538	-26.1	0	9.09641e-06	0.471	-0.27598	0.010172	-5.33701	18	22	15	3UTR		1	0
hsa-miR-150-5p	NM_014911	AAK1	TCTCCCAACCCTTGTACCAGTG#CACTGGGGCGGGGGTGGGGGGAG#((((((.((((((((.((((((#)))))).)))))))).)))))).	4162	4185	0.961538	-33.5	0	0.0417338	0.456	0	0	-5.71431	20	23	8	3UTR		0	1
hsa-miR-150-5p	NM_015564	LRRTM2	TCTCCCAACCCTTGTACCAGTG#TGGGTTGAGGGTGGGAAGAA#((((((.(((((((..(((...#)))..))))))))))).)).	5943	5963	0.961538	-21.4	0	0.192419	0.471	2.40456	3.39557	-6.44976	16	20	11	3UTR		0	0
hsa-miR-150-5p	NM_016201	AMOTL2	TCTCCCAACCCTTGTACCAGTG#GAGGGTTTGGGAGAG#(((((((((((((.........#))))))).)))))).	3586	3601	0.961538	-21.3	1	0.00132986	0.559	3.89357	4.05974	-5.76291	13	15	7	3UTR	MIRT711849	0	0
hsa-miR-150-5p	NM_017883	WDR13	TCTCCCAACCCTTGTACCAGTG#TTGGCGGGGGGGGGGGGGT#((((((..((((((..((((..#))))))))))..)))))).	4307	4326	0.961538	-23.2	0	0.000333953	0.426	0	0	-8.76339	16	19	10	3UTR		0	0
hsa-miR-150-5p	NM_017901	TPCN1	TCTCCCAACCCTTGTACCAGTG#TTGGTGAGGGGTGGGGGT#.(((((.((((((.((((((..#))))))))))))))))).	2931	2949	0.961538	-23.4	0	2.53085e-07	0.412	0	0	-6.19385	17	18	17	3UTR		0	0
hsa-miR-150-5p	NM_018077	RBM28	TCTCCCAACCCTTGTACCAGTG#CATTAACGTCTTTGATCCTCACCACAAGGTCAGGGGTTGGATGAT#((..((((((((((.(((.(((#.)))..)))))))))))))..)).	12592	12637	0.961538	-24.4	0	0.000144123	0.544	0.453795	0.0482544	-9.26259	18	24	13	3UTR		0	0
hsa-miR-150-5p	NM_018107	RBM23	TCTCCCAACCCTTGTACCAGTG#CTGCTACAAGGGCCCTGGGAGAT#(((((((.((((((((.(((..#))).))))))))...))))))).	5576	5599	0.961538	-27.4	1	1.15664e-05	0.456	0.293227	0.16202	-6.25121	18	23	8	3UTR		0	0
hsa-miR-150-5p	NM_018413	CHST11	TCTCCCAACCCTTGTACCAGTG#GGGGGTGGGGAGAG#((((((.((((((.........#)))))).)))))).	1524	1538	0.961538	-20.1	0	0.0102112	0.588	0.933493	4.10013	-7.3066	12	14	6	3UTR		0	0
hsa-miR-150-5p	NM_020198	CCDC47	TCTCCCAACCCTTGTACCAGTG#GCTTGTACCAGGTAATTTTTGCCGGGGATGGGTAAGGGTTGGGT#...(((((((((((..(((...#.))).))))))))))).	2795	2839	0.961538	-22.8	0	0.170817	0.471	2.98374	3.86366	-7.48304	14	17	11	3UTR		0	0
hsa-miR-150-5p	NM_020234	DTWD1	TCTCCCAACCCTTGTACCAGTG#ACTGGTGCAGGAAAGGGGT#...(((....(((((((((((.#)))))))))))....))).	7517	7536	0.961538	-22.1	0	0.000696655	0.544	0.209158	0.0298365	-12.6708	14	19	11	3UTR		0	0
hsa-miR-150-5p	NM_020433	JPH2	TCTCCCAACCCTTGTACCAGTG#GCTGGTGTTTGGGGTTGGGT#...(((((((((..(((((((.#)))))))...))))))))).	4321	4341	0.961538	-26.8	0	0.117278	0.412	0	0	-8.66051	16	20	9	3UTR		1	0
hsa-miR-150-5p	NM_020708	SLC12A5	TCTCCCAACCCTTGTACCAGTG#CGCCGGAGGAGACGCTGCAATAAAGGTTGGGAGAA#((((((((((.((((..(((((#.)))))..)))).)))))))))).	3740	3775	0.961538	-27	1	0.193008	0.382	0.763667	0.567423	-6.9954	19	24	10	3UTR		0	1
hsa-miR-150-5p	NM_022156	DUS1L	TCTCCCAACCCTTGTACCAGTG#GCCGGGGCAGGTGCGGTTGGGGC#..(((((((((((((.((.((.#)).)).)))))...)))))))).	1910	1933	0.961538	-21.1	1	1.87753e-06	0.353	3.13098	3.83758	-5.19005	17	23	8	3UTR		0	0
hsa-miR-150-5p	NM_024529	CDC73	TCTCCCAACCCTTGTACCAGTG#CATTGTTCTTTTTTGGAGGGGTGGGGAGGA#((((((.((((((...((((..#.)))))))))).)))))).	4967	4997	0.961538	-21.5	0	0.00283474	0.691	1.56536	0.657676	-7.3066	16	19	10	3UTR		1	0
hsa-miR-150-5p	NM_024751	GSTCD	TCTCCCAACCCTTGTACCAGTG#CACTTTGAGAGGCCAAGGTGGGAGGA#(((((((..(((((..((....#.)).)))))))))))).	2488	2514	0.961538	-18.5	1	1.45683e-05	0.471	0.0755985	0.120509	-8.2761	14	17	12	3UTR		0	0
hsa-miR-150-5p	NM_024817	THSD4	TCTCCCAACCCTTGTACCAGTG#ACTAAATACAAGGTGGGAGAG#(((((((..(((((((..(((.#)))...)))))))))))))).	7299	7320	0.961538	-20.9	1	0.06465	0.618	0	0	-7.3076	17	21	14	3UTR		0	0
hsa-miR-150-5p	NM_024821	CCDC134	TCTCCCAACCCTTGTACCAGTG#GCTGGAAGAGAGCTGGGTGTGGGGGCTGGGAGGA#(((((((.(((((((((((((.#.))))).)))))))).))))))).	2177	2211	0.961538	-26.7	1	0.00785109	0.412	0.386861	0.302616	-6.25121	20	24	8	3UTR		0	0
hsa-miR-150-5p	NM_025181	SLC35F5	TCTCCCAACCCTTGTACCAGTG#CACTGGTGGCATGGGTGGGAGGA#((((((.((((.((((((((((#)))))))).)).)))))))))).	8924	8947	0.961538	-30.9	0	0.00823658	0.485	4.82911	4.73977	-8.82806	20	23	10	3UTR	MIRT699313	0	0
hsa-miR-150-5p	NM_001879	MASP1	TCTCCCAACCCTTGTACCAGTG#CTGGTATGAAGGTTTTGGGGGAG#((((((((((.(((((((((..#))))))))).)))..))))))).	4125	4148	0.961538	-25.4	1	0.000468201	0.588	3.73723	4.14123	-6.76235	19	23	9	3UTR		0	0
hsa-miR-150-5p	NM_002070	GNAI2	TCTCCCAACCCTTGTACCAGTG#CATTGTCTTGTTCTGTGATGAGGGGAGGGGGGC#((((((..(((((((..(((..#.)))..)))))))..)))))).	1468	1501	0.961538	-22.4	0	1.48858e-07	0.456	0	0	-8.02794	16	22	7	3UTR		0	0
hsa-miR-150-5p	NM_002574	PRDX1	TCTCCCAACCCTTGTACCAGTG#TGGTGTCTTACAAGGCAGGCCTTTCCTACAGGGGGTGGAGAGAC#(((((((.((((((((......#.)))))))).))).)))).	998	1042	0.961538	-21.6	1	1.40958e-06	0.456	0	0	-6.25121	15	19	8	3UTR		0	0
hsa-miR-150-5p	NM_002586	PBX2	TCTCCCAACCCTTGTACCAGTG#CAGGGTCACAGGGGTGGGGGC#.(((((.(((((((((((..((#)).))).))))))))))))).	1590	1611	0.961538	-23.9	0	9.50434e-06	0.382	0	0	-5.33701	18	21	13	3UTR		0	0
hsa-miR-150-5p	NM_002768	CHMP1A	TCTCCCAACCCTTGTACCAGTG#GCTGGGCTGGGGTTGGGGC#..((((((((((.((.(((((.#))))))).)))))))))).	1705	1724	0.961538	-27.4	1	1.89327e-05	0.368	0	0	-6.47918	17	19	10	3UTR		0	0
hsa-miR-150-5p	NM_003966	SEMA5A	TCTCCCAACCCTTGTACCAGTG#TTGGAGCAGGGGTGGGCGGAG#((((((.((((((((.((((..#)))).))))))))))).))).	11327	11348	0.961538	-23.9	0	0.0067534	0.485	0	0	-5.71431	18	21	11	3UTR		0	0
hsa-miR-150-5p	NM_004834	MAP4K4	TCTCCCAACCCTTGTACCAGTG#CACAGTTACTAGGATAACTTTTTTGTGGGTGGGGCTTGGGAGAT#((((((((((((....(((...#.)))..)))).)))))))).	4447	4491	0.961538	-23	1	0.00182484	0.485	2.94521	2.95773	-7.05204	15	20	8	3UTR		0	1
hsa-miR-150-5p	NM_005238	ETS1	TCTCCCAACCCTTGTACCAGTG#CAGGGGTGGGAGC#.(((((.(((((((........#)))))))))))).	1761	1774	0.961538	-20	0	0.000703188	0.588	-0.0094404	-0.144692	-6.30551	12	13	12	3UTR		0	0
hsa-miR-150-5p	NM_006321	ARIH2	TCTCCCAACCCTTGTACCAGTG#GCAAGGGAGAGACTGTGGGGTGGATTGGGAGAA#(((((((((((((((.......#))))))).................)))))))).	3460	3493	0.961538	-21.1	1	0.0705084	0.485	0.314974	0.195849	-4.17062	15	33	8	3UTR		1	0
hsa-miR-150-5p	NM_007189	ABCF2	TCTCCCAACCCTTGTACCAGTG#CTGGTTCAATAGGTTTTGGGGGAG#((((((((((.(((.(((((..#))))).)))..)))..))))))).	2765	2789	0.961538	-21.7	1	0.00336396	0.544	4.37363	5.68892	-7.4978	18	24	7	3UTR		0	0
hsa-miR-150-5p	NM_001330670	OXNAD1	TCTCCCAACCCTTGTACCAGTG#ACTGGTGAAGGCAGTCTGCGGGGGAGGA#((((((...((((.(((((((.#)))))))))))..........)))))).	3021	3049	0.961538	-20.7	0	9.33909e-05	0.471	-0.367668	-0.0160081	-9.70813	17	28	11	3UTR		0	0
hsa-miR-150-5p	NM_001331190	CMC1	TCTCCCAACCCTTGTACCAGTG#CAGTGGTGGAAGGTTGGGT#...(((((.((((.(((((.((#)).))))).))))))))).	4863	4882	0.961538	-23	0	0.00130713	0.603	0	0	-8.42777	16	19	9	3UTR		0	0
hsa-miR-150-5p	NM_001347217	WDR13	TCTCCCAACCCTTGTACCAGTG#TTGGCGGGGGGGGGGGGGT#((((((..((((((..((((..#))))))))))..)))))).	3964	3983	0.961538	-23.2	0	0.000333953	0.426	0	0	-8.76339	16	19	10	3UTR		0	0
hsa-miR-150-5p	NM_001367767	RASA4B	TCTCCCAACCCTTGTACCAGTG#GCAGGGGTCAGGGGGAG#((((((.((((((((.......#))))))))..)))))).	5412	5429	0.961538	-22.1	0	0.00704858	0.441	0	0	-5.71431	14	17	8	3UTR		0	0
hsa-miR-150-5p	NM_001371575	AAK1	TCTCCCAACCCTTGTACCAGTG#CACTGGGGCGGGGGTGGGGGGAG#((((((.((((((((.((((((#)))))).)))))))).)))))).	4044	4067	0.961538	-33.5	0	0.0417338	0.456	0	0	-5.71431	20	23	8	3UTR		0	1
hsa-miR-150-5p	NM_000103	CYP19A1	TCTCCCAACCCTTGTACCAGTG#GTGGAAGGGTGGGGGGT#((((((.((((((.(((.....#))).)))))))))))).	3687	3704	0.961538	-22.5	0	0.311791	0.368	3.94222	2.56781	-6.3381	15	17	12	3UTR		0	0
hsa-miR-150-5p	NM_001004023	DYRK3	TCTCCCAACCCTTGTACCAGTG#TACTTACAAGGGTGGAGAC#(((((..(((((((((..((((#)))))))))))))))))).	3210	3229	0.961538	-21.2	0	0.00436013	0.515	0	0	-7.38222	18	19	18	3UTR		0	0
hsa-miR-150-5p	NM_001012729	DUXA	TCTCCCAACCCTTGTACCAGTG#ACTGTAGGAGGCAGAGACGGGTACAGGGGG#........((((((((((.((.#.)).)))))))))).	929	959	0.961538	-20.3	0	0.000870676	0.456	0	0	-19.4239	12	15	10	3UTR		0	1
hsa-miR-150-5p	NM_001017424	KCNK2	TCTCCCAACCCTTGTACCAGTG#ATTGCAAACTGATTTCTTTTACTTTTTTGTGTGTGGGGGTGGGAGC#.(((((.(((((((((((((..#.))).))))))))))))))).	3234	3280	0.961538	-21.1	0	0.000871686	0.603	0	0	-5.33701	18	21	15	3UTR		0	0
hsa-miR-150-5p	NM_001017425	KCNK2	TCTCCCAACCCTTGTACCAGTG#ACTGATTTCTTTTACTTTTTTGTGTGTGGGGGTGGGAGC#.(((((.(((((((((((((..#.))).))))))))))))))).	3522	3561	0.961538	-21.1	0	0.000871686	0.603	0	0	-5.33701	18	21	15	3UTR		0	0
hsa-miR-150-5p	NM_001031720	GSTCD	TCTCCCAACCCTTGTACCAGTG#CACTTTGAGAGGCCAAGGTGGGAGGA#(((((((..(((((..((....#.)).)))))))))))).	2567	2593	0.961538	-18.5	1	1.45683e-05	0.471	0.0755985	0.120509	-8.2761	14	17	12	3UTR		0	0
hsa-miR-150-5p	NM_001077351	RBM23	TCTCCCAACCCTTGTACCAGTG#CTGCTACAAGGGCCCTGGGAGAT#(((((((.((((((((.(((..#))).))))))))...))))))).	5624	5647	0.961538	-27.4	1	1.15664e-05	0.456	0.1265	0.178693	-6.25121	18	23	8	3UTR		0	0
hsa-miR-150-5p	NM_001077352	RBM23	TCTCCCAACCCTTGTACCAGTG#CTGCTACAAGGGCCCTGGGAGAT#(((((((.((((((((.(((..#))).))))))))...))))))).	5522	5545	0.961538	-27.4	1	1.15664e-05	0.456	-0.00398231	0.321499	-6.25121	18	23	8	3UTR		0	0
hsa-miR-150-5p	NM_001083314	CHMP1A	TCTCCCAACCCTTGTACCAGTG#GCTGGGCTGGGGTTGGGGC#..((((((((((.((.(((((.#))))))).)))))))))).	1685	1704	0.961538	-27.4	1	1.89327e-05	0.368	0	0	-6.47918	17	19	10	3UTR		0	0
hsa-miR-150-5p	NM_001098402	ZBTB21	TCTCCCAACCCTTGTACCAGTG#TACTTGTGGGGGTGGGAGT#.(((((.(((((..(((.((((#)))).))))))))))))).	4756	4775	0.961538	-19.9	0	0.000187741	0.662	-0.035871	1.48441	-7.48298	17	19	13	3UTR		0	0
hsa-miR-150-5p	NM_001098515	MRGPRF	TCTCCCAACCCTTGTACCAGTG#GCTGGGGACTCCAGGGGTGGCTGGGAGAC#((((((((((((((..(((((.#)))))......)))))))...))))))).	1402	1431	0.961538	-27.4	1	4.66457e-06	0.338	1.55651	0.534199	-4.90607	19	29	7	3UTR		0	0
hsa-miR-150-5p	NM_001128203	PLAAT3	TCTCCCAACCCTTGTACCAGTG#GCAAAACGAGGGAGGATTTTATTGGGGGAA#(((((((((((((((.......#.))))))).........)))))))).	723	753	0.961538	-20.6	1	0.0151834	0.559	2.39835	1.90789	-4.17062	15	26	8	3UTR	MIRT655024	0	0
hsa-miR-150-5p	NM_001134771	SLC12A5	TCTCCCAACCCTTGTACCAGTG#CGCCGGAGGAGACGCTGCAATAAAGGTTGGGAGAA#((((((((((.((((..(((((#.)))))..)))).)))))))))).	3759	3794	0.961538	-27	1	0.193008	0.382	0	0	-6.9954	19	24	10	3UTR		0	1
hsa-miR-150-5p	NM_001136024	NHS	TCTCCCAACCCTTGTACCAGTG#GGTGGAGGGTGGGAGAG#((((((.((((((.((((....#)))))))))))))))).	5860	5877	0.961538	-25.1	0	0.315695	0.471	2.72325	2.52852	-6.3381	16	17	16	3UTR		0	0
hsa-miR-150-5p	NM_001143819	TPCN1	TCTCCCAACCCTTGTACCAGTG#TTGGTGAGGGGTGGGGGT#.(((((.((((((.((((((..#))))))))))))))))).	3024	3042	0.961538	-23.4	0	2.53085e-07	0.412	0	0	-6.19385	17	18	17	3UTR		0	0
hsa-miR-150-5p	NM_001144955	DTWD1	TCTCCCAACCCTTGTACCAGTG#ACTGGTGCAGGAAAGGGGT#...(((....(((((((((((.#)))))))))))....))).	7389	7408	0.961538	-22.1	0	0.000696655	0.544	0	0	-12.6708	14	19	11	3UTR		0	0
hsa-miR-150-5p	NM_001160125	KLF6	TCTCCCAACCCTTGTACCAGTG#TACAGGGGTGTGGGCGAT#((.(((((((((((((......#))))))))).)))).)).	2205	2223	0.961538	-21.3	0	6.71905e-05	0.485	4.25863	2.89555	-5.49511	15	18	9	3UTR		0	0
hsa-miR-150-5p	NM_001166135	RBM28	TCTCCCAACCCTTGTACCAGTG#CATTAACGTCTTTGATCCTCACCACAAGGTCAGGGGTTGGATGAT#((..((((((((((.(((.(((#.)))..)))))))))))))..)).	12169	12214	0.961538	-24.4	0	0.000144123	0.544	0	0	-9.26259	18	24	13	3UTR		0	0
hsa-miR-150-5p	NM_001166212	CLCF1	TCTCCCAACCCTTGTACCAGTG#CAGCCCCTCAGGTGGCACATCTGGAGGGCAGGGGTTGAGGGGC#.((((((((((((((.((((((#.)).))))...)))))))))).)))).	1117	1160	0.961538	-27.4	1	3.98519e-06	0.368	0	0	-4.02637	20	27	10	3UTR		0	0
hsa-miR-150-5p	NM_001166425	GNAI2	TCTCCCAACCCTTGTACCAGTG#CATTGTCTTGTTCTGTGATGAGGGGAGGGGGGC#((((((..(((((((..(((..#.)))..)))))))..)))))).	1384	1417	0.961538	-22.4	0	1.48858e-07	0.456	0	0	-8.02794	16	22	7	3UTR		0	0
hsa-miR-150-5p	NM_001166663	CD244	TCTCCCAACCCTTGTACCAGTG#ACAAGGGTGAACTGGGAGAG#(((((((((((((((.......#))))))))....))))))).	2335	2355	0.961538	-23.5	1	1.49637e-06	0.441	0	0	-4.17062	15	20	8	3UTR		0	0
hsa-miR-150-5p	NM_001166664	CD244	TCTCCCAACCCTTGTACCAGTG#ACAAGGGTGAACTGGGAGAG#(((((((((((((((.......#))))))))....))))))).	2044	2064	0.961538	-23.5	1	1.49637e-06	0.441	0	0	-4.17062	15	20	8	3UTR		0	0
hsa-miR-150-5p	NM_001168215	TMEM92	TCTCCCAACCCTTGTACCAGTG#ATTGGTCAGGGGTGGCAGAA#(((.((.(((((((.((((((.#))))))))))))))).))).	2183	2203	0.961538	-23.1	0	0.00074312	0.529	0	0	-9.24873	18	20	15	3UTR	MIRT652359	0	0
hsa-miR-150-5p	NM_001173982	CHST11	TCTCCCAACCCTTGTACCAGTG#GGGGGTGGGGAGAG#((((((.((((((.........#)))))).)))))).	1509	1523	0.961538	-20.1	0	0.0102112	0.588	0.933493	4.10013	-7.3066	12	14	6	3UTR		0	0
hsa-miR-150-5p	NM_001174129	SLC11A2	TCTCCCAACCCTTGTACCAGTG#GAGGGTGGGGAGAA#((((((.((((((.........#)))))).)))))).	2969	2983	0.961538	-20.9	0	0.0612265	0.559	2.29161	3.39607	-7.3066	12	14	6	3UTR		0	0
hsa-miR-150-5p	NM_001174130	SLC11A2	TCTCCCAACCCTTGTACCAGTG#GAGGGTGGGGAGAA#((((((.((((((.........#)))))).)))))).	2629	2643	0.961538	-20.9	0	0.0612265	0.559	2.23753	4.31247	-7.3066	12	14	6	3UTR		0	0
hsa-miR-150-5p	NM_001206774	GTF3C3	TCTCCCAACCCTTGTACCAGTG#CATGGGTTGGGAT#..(((((((((.((........#)).))))))))).	1699	1712	0.961538	-18.9	1	2.31987e-07	0.676	-0.538015	1.98293	-9.2723	11	13	9	3UTR		0	0
hsa-miR-150-5p	NM_001242559	MAP4K4	TCTCCCAACCCTTGTACCAGTG#CACAGTTACTAGGATAACTTTTTTGTGGGTGGGGCTTGGGAGAT#((((((((((((....(((...#.)))..)))).)))))))).	4669	4713	0.961538	-23	1	0.00182484	0.485	2.94521	2.95773	-7.05204	15	20	8	3UTR		0	1
hsa-miR-150-5p	NM_001242560	MAP4K4	TCTCCCAACCCTTGTACCAGTG#CACAGTTACTAGGATAACTTTTTTGTGGGTGGGGCTTGGGAGAT#((((((((((((....(((...#.)))..)))).)))))))).	4657	4701	0.961538	-23	1	0.00182484	0.485	2.94521	2.95773	-7.05204	15	20	8	3UTR		0	1
hsa-miR-150-5p	NM_001256404	DENND2C	TCTCCCAACCCTTGTACCAGTG#GCAGGAGTTTGAGGGTGGGAGT#.(((((.(((((((..((.((.#)).))....)))))))))))).	4177	4199	0.961538	-19.7	0	0.000376658	0.471	3.2859	2.56535	-6.30551	16	22	12	3UTR		0	0
hsa-miR-150-5p	NM_001256426	PDLIM5	TCTCCCAACCCTTGTACCAGTG#TTGGGTAGTGTTGGGAGGG#(((((((((.((....((((..#))))..)).))))))))).	3738	3757	0.969231	-19.3	1	0.0198507	0.588	3.06511	1.29449	-8.29455	15	19	9	3UTR		0	1
hsa-miR-150-5p	NM_001284363	TLK2	TCTCCCAACCCTTGTACCAGTG#CTGGGCAGGGAGGGGGAG#((((((...((((((.((((..#)))))))))).)))))).	4035	4053	0.969231	-22.9	0	0.00149243	0.456	0.501339	0.520443	-9.08433	16	18	10	3UTR		0	1
hsa-miR-150-5p	NM_001311160	THY1	TCTCCCAACCCTTGTACCAGTG#CGCTAGTGGAGGGTTGGAGAA#(((.(((((((((.(((.((((#)))).))))))))))))))).	2150	2171	0.969231	-22.5	0	0.0512065	0.471	0	0	-7.82644	19	21	15	3UTR		0	0
hsa-miR-150-5p	NM_033119	NKD1	TCTCCCAACCCTTGTACCAGTG#GCTGGTACAAGGGCCTCAAGGGTGGAT#((((((..(((((((((((((.#)))))))))))))......))).))).	13194	13221	0.969231	-27.7	0	0.000477673	0.441	0	0	-7.7949	19	27	13	3UTR	MIRT518871	0	1
hsa-miR-150-5p	NM_201543	LGALS8	TCTCCCAACCCTTGTACCAGTG#CACTGGTTGGGGGTGGAGGG#(((((..(((((((.(((((((#))))))))))))))))))).	2637	2657	0.969231	-24.8	0	0.00860726	0.441	0	0	-8.11767	19	20	19	3UTR		0	1
hsa-miR-150-5p	NM_201544	LGALS8	TCTCCCAACCCTTGTACCAGTG#CACTGGTTGGGGGTGGAGGG#(((((..(((((((.(((((((#))))))))))))))))))).	2598	2618	0.969231	-24.8	0	0.00860726	0.441	0	0	-8.11767	19	20	19	3UTR		0	1
hsa-miR-150-5p	NM_213569	NEBL	TCTCCCAACCCTTGTACCAGTG#TTGGTTAAGGTGATATGGAGGTGGGAGAG#((((((.(((((..((((....#.))))....)).))))))))).	5031	5060	0.969231	-19.9	0	0.00664193	0.618	0.273911	1.06363	-7.62723	15	22	9	3UTR		0	0
hsa-miR-150-5p	NM_005099	ADAMTS4	TCTCCCAACCCTTGTACCAGTG#CATTGGTCAGGGCTTGTGGGGGAG#(((((((..(((((.(((((((#))))))))))))....))))))).	8419	8443	0.969231	-26.2	1	0.00739164	0.544	4.87322	3.42607	-8.04305	19	24	12	3UTR		0	0
hsa-miR-150-5p	NM_006499	LGALS8	TCTCCCAACCCTTGTACCAGTG#CACTGGTTGGGGGTGGAGGG#(((((..(((((((.(((((((#))))))))))))))))))).	2763	2783	0.969231	-24.8	0	0.00860726	0.441	-0.0451742	0.136974	-8.11767	19	20	19	3UTR		0	1
hsa-miR-150-5p	NM_001370215	ZNF71	TCTCCCAACCCTTGTACCAGTG#CGGGAAAGTGGAGCTGGTGGAGGGGAGGGAGGA#((((((..(((((.(((((((.#.))))))).))))).)))))).	2177	2210	0.969231	-29.5	0	0.000213109	0.441	0	0	-8.65174	18	22	7	3UTR		0	0
hsa-miR-150-5p	NM_001372050	THY1	TCTCCCAACCCTTGTACCAGTG#CGCTAGTGGAGGGTTGGAGAA#(((.(((((((((.(((.((((#)))).))))))))))))))).	1207	1228	0.969231	-22.5	0	0.0512065	0.471	0	0	-7.82644	19	21	15	3UTR		0	0
hsa-miR-150-5p	NM_001040025	ARL16	TCTCCCAACCCTTGTACCAGTG#GCTGGTGCATGCCTGTAATCTCAGCTACTTGGGAGGC#((((((((....(((((((((.#)))))))))...................)))))))).	917	954	0.969231	-22.3	1	3.63357e-06	0.456	3.55554	1.25595	-12.408	17	37	9	3UTR		0	0
hsa-miR-150-5p	NM_001040057	FAM133B	TCTCCCAACCCTTGTACCAGTG#AGGGTTGGGGGGT#((((((((((((..........#)))))))))))).	1427	1440	0.969231	-21.2	1	0.0133715	0.559	3.26634	2.23175	-7.05204	12	13	12	3UTR		0	1
hsa-miR-150-5p	NM_001256447	BCAP31	TCTCCCAACCCTTGTACCAGTG#GGTGGAGCAGGTGGACTGGAGT#.((((...(((((((.(((.(.#).))).))))).))...)))).	1221	1243	0.974359	-17.2	0	0.00111054	0.441	5.72986	5.11999	-9.78465	15	22	5	3UTR		0	0
hsa-miR-150-5p	NM_001281739	FHOD3	TCTCCCAACCCTTGTACCAGTG#GGTGGGGTTGGGGAGAC#((((((((((((...(((....#)))))))))))).))).	4459	4476	0.974359	-22.5	1	9.713e-06	0.515	0	0	-6.81899	15	17	12	3UTR		0	0
hsa-miR-150-5p	NM_001281740	FHOD3	TCTCCCAACCCTTGTACCAGTG#GGTGGGGTTGGGGAGAC#((((((((((((...(((....#)))))))))))).))).	5059	5076	0.974359	-22.5	1	9.713e-06	0.515	0	0	-6.81899	15	17	12	3UTR		0	0
hsa-miR-150-5p	NM_001287444	DCDC2C	TCTCCCAACCCTTGTACCAGTG#CGCTGGTGACATGGTTTGGC#....((((.((.((((((((((#)))))))).)).)).)))).	1752	1772	0.974359	-19.6	0	0.0037173	0.544	0	0	-13.9498	16	20	8	3UTR		0	0
hsa-miR-150-5p	NM_001308169	ACSM2A	TCTCCCAACCCTTGTACCAGTG#TACAGGAAGACTTGTGTGTGGGGTTGGGAC#..((((((((((..(((.(((.#.))).)))...)))))))))).	2410	2440	0.974359	-22.3	1	4.33893e-07	0.515	0	0	-7.10297	16	22	10	3UTR		0	0
hsa-miR-150-5p	NM_001308172	ACSM2A	TCTCCCAACCCTTGTACCAGTG#TACAGGAAGACTTGTGTGTGGGGTTGGGAC#..((((((((((..(((.(((.#.))).)))...)))))))))).	2595	2625	0.974359	-22.3	1	4.33893e-07	0.515	-0.0471934	-0.183846	-7.10297	16	22	10	3UTR		0	0
hsa-miR-150-5p	NM_032816	CEP89	TCTCCCAACCCTTGTACCAGTG#GCTGGAAGGGTTGGGCGGG#((.((((((((((...(((((.#))))))))))))))).)).	3078	3097	0.974359	-25.6	0	9.48091e-07	0.397	0	0	-7.32045	17	19	15	3UTR		0	0
hsa-miR-150-5p	NM_080705	TRPV1	TCTCCCAACCCTTGTACCAGTG#GCTGGACAAGCTGTGGGAA#..(((((...(((((.(((((.#))))))))))...))))).	2856	2875	0.974359	-21.7	0	5.05507e-05	0.485	0	0	-9.80258	15	19	10	3UTR		0	0
hsa-miR-150-5p	NM_130773	CNTNAP5	TCTCCCAACCCTTGTACCAGTG#GGGTCAGGTTGGGGGAT#((((((((((..((..((....#))..)))))))))))).	8111	8128	0.974359	-22.4	1	3.07303e-06	0.529	0	0	-11.0777	14	17	12	3UTR		0	0
hsa-miR-150-5p	XM_005258355	FHOD3	TCTCCCAACCCTTGTACCAGTG#GGTGGGGTTGGGGAGAC#((((((((((((...(((....#)))))))))))).))).	4395	4412	0.974359	-22.5	1	9.713e-06	0.515	0	0	-6.81899	15	17	12	3UTR		0	0
hsa-miR-150-5p	XM_017003387	MTERF4	TCTCCCAACCCTTGTACCAGTG#GGTGTGGGGGGGGGGGGGG#((((((..((((((((((....#))))))))))..)))))).	2099	2118	0.974359	-25.3	0	0.00116656	0.338	0	0	-7.7949	16	19	10	3UTR		0	0
hsa-miR-150-5p	XM_017022923	ACSM2A	TCTCCCAACCCTTGTACCAGTG#TACAGGAAGACTTGTGTGTGGGGTTGGGAC#..((((((((((..(((.(((.#.))).)))...)))))))))).	2630	2660	0.974359	-22.3	1	4.33893e-07	0.515	0	0	-7.10297	16	22	10	3UTR		0	0
hsa-miR-150-5p	NM_015261	NCAPD3	TCTCCCAACCCTTGTACCAGTG#CGCTGAGGGTGGGGAGC#.(((((.(((((.....(((((#)))))))))).))))).	6083	6100	0.974359	-20.8	0	1.90813e-06	0.397	3.41598	2.11361	-8.45148	15	17	10	3UTR		0	0
hsa-miR-150-5p	NM_024953	NAA25	TCTCCCAACCCTTGTACCAGTG#GCTGGGGAGGGTGGGGT#..((((.((((((...(((((.#))))).)))))))))).	4691	4708	0.974359	-22	0	0.000632618	0.5	4.85269	4.34246	-8.32603	15	17	10	3UTR		0	0
hsa-miR-150-5p	NM_003939	BTRC	TCTCCCAACCCTTGTACCAGTG#GCTGCCAAGCTAGTGGGCTTCAGGTGCAAGGGTACCTGTGCCACACCAACCTGGGAGC#.(((((((((((((((((....#.)))))))))))..................)))))).	3353	3411	0.974359	-27.5	1	0.00121116	0.471	-0.211378	-0.0839274	-3.79332	17	37	11	3UTR		0	1
hsa-miR-150-5p	NM_004724	ZW10	TCTCCCAACCCTTGTACCAGTG#TACATTGTAAATGCAGGCCCTAGCTTTGGAACGAGGAATTGGGAGAT#((((((((.((((((.((((..#.)))).))))))..)))))))).	2673	2720	0.974359	-24.7	1	0.000249113	0.515	3.77521	3.10538	-5.22701	18	23	8	3UTR		0	1
hsa-miR-150-5p	NM_006331	EMG1	TCTCCCAACCCTTGTACCAGTG#GCTGGAGAAAAGGGTGGGTGGG#((.(((.((((((...(((((.#)))))....))))))))).)).	2681	2703	0.974359	-22.3	0	0.000833567	0.471	1.33513	1.98021	-8.86414	16	22	9	3UTR		0	0
hsa-miR-150-5p	NM_006870	DSTN	TCTCCCAACCCTTGTACCAGTG#TTGGATGCTGAGGTGGGAGGA#(((((((..(((((((((((..#)))).))).))))))))))).	2007	2028	0.974359	-19.9	1	3.42266e-06	0.456	0	0	-7.3076	18	21	11	3UTR		0	0
hsa-miR-150-5p	NM_001367498	CNTNAP5	TCTCCCAACCCTTGTACCAGTG#GGGTCAGGTTGGGGGAT#((((((((((..((..((....#))..)))))))))))).	8114	8131	0.974359	-22.4	1	3.07303e-06	0.529	0	0	-11.0777	14	17	12	3UTR		0	0
hsa-miR-150-5p	NM_001369797	PWWP3A	TCTCCCAACCCTTGTACCAGTG#GCTGCCATAAGGGGGGAGGT#((((((..(((((((..((((.#))))..))))))))))))).	520	540	0.974359	-22.8	0	1.02812e-06	0.5	0	0	-8.02794	17	20	13	3UTR		0	0
hsa-miR-150-5p	NM_001382777	ADAM17	TCTCCCAACCCTTGTACCAGTG#CTGCCCTTAGGGTTGGGGGC#.(((((((((((.....(((..#))).....))))))))))).	3791	3811	0.974359	-22.7	1	1.32925e-07	0.5	0	0	-6.90779	14	20	11	3UTR		0	0
hsa-miR-150-5p	NM_001384947	COL14A1	TCTCCCAACCCTTGTACCAGTG#GGTACAAGGGGCGTGGTGGAT#(((.(((.((((((((((....#))))))))))...))).))).	6258	6279	0.974359	-24.1	0	0.000661695	0.5	0	0	-9.28323	16	21	10	3UTR		0	0
hsa-miR-150-5p	NM_001005386	ACTR2	TCTCCCAACCCTTGTACCAGTG#TACTGGGATGGGGGGTGGTTCGGGAT#(((((((.(((((((.((((((#)))))).))))))).)))...)))).	1673	1699	0.974359	-22.3	1	0.000200859	0.441	1.73567	1.96261	-6.48426	20	26	7	3UTR		0	0
hsa-miR-150-5p	NM_001011546	DSTN	TCTCCCAACCCTTGTACCAGTG#TTGGATGCTGAGGTGGGAGGA#(((((((..(((((((((((..#)))).))).))))))))))).	2139	2160	0.974359	-19.9	1	3.42266e-06	0.456	0	0	-7.3076	18	21	11	3UTR		0	0
hsa-miR-150-5p	NM_001114172	PIK3R3	TCTCCCAACCCTTGTACCAGTG#TTGGGGAGGGTAGGGGGAA#((((((.((((((...((((..#)))).)))))).)))))).	5050	5069	0.974359	-22.9	0	0.0297658	0.515	2.64609	0.848499	-7.3066	16	19	6	3UTR		0	0
hsa-miR-150-5p	NM_001122847	SLC6A12	TCTCCCAACCCTTGTACCAGTG#TGGAAGGGGCTTGGGAGAT#(((((((((((((...(((...#))).))))).)))))))).	2806	2825	0.974359	-22.9	1	9.29705e-06	0.5	0.647134	0.439202	-5.76291	16	19	8	3UTR		0	0
hsa-miR-150-5p	NM_001170637	SRGAP2	TCTCCCAACCCTTGTACCAGTG#CTGTTTGGGGTTGGGGGC#.(((((((((((.....(((..#)))...))))))))))).	4572	4590	0.974359	-21.7	1	1.93475e-05	0.485	0	0	-6.90779	14	18	11	3UTR		0	0
hsa-miR-150-5p	NM_001199157	KAT7	TCTCCCAACCCTTGTACCAGTG#ACTGTGGGTTGGGGGAG#(((((((((((......((((.#)))).))))))))))).	3047	3064	0.974359	-22.1	1	9.50445e-07	0.559	0	0	-10.3988	15	17	11	3UTR		0	0
hsa-miR-150-5p	NM_001199158	KAT7	TCTCCCAACCCTTGTACCAGTG#ACTGTGGGTTGGGGGAG#(((((((((((......((((.#)))).))))))))))).	2870	2887	0.974359	-22.1	1	9.50445e-07	0.559	0	0	-10.3988	15	17	11	3UTR		0	0
hsa-miR-150-5p	NM_001291470	CCL4L2	TCTCCCAACCCTTGTACCAGTG#GCTGGCAGGGAATGGGGC#..(((((..(((((..(((((.#))))))))))..))))).	590	608	0.974359	-20	0	8.60486e-06	0.515	-0.83853	-0.0101488	-9.29552	15	18	10	3UTR		0	0
hsa-miR-150-5p	NM_183004	EIF5	TCTCCCAACCCTTGTACCAGTG#GGTGCAAGTGGAGCAGGAGC#.((((...((((((((((....#)))))))).))....)))).	3467	3487	0.974359	-20.1	0	5.94634e-05	0.5	6.30673	5.88448	-9.55161	14	20	8	3UTR		0	1
hsa-miR-150-5p	NM_015514	NGDN	TCTCCCAACCCTTGTACCAGTG#GCTGGGACTTAGGTGATCAGGTGCAAGGTGGGGAGT#.(((((...(((((((((....#.)))))))))..))))).	952	988	0.974359	-24.5	0	0.00222199	0.529	-0.0092837	1.18	-8.70704	14	18	9	3UTR		0	0
hsa-miR-150-5p	NM_005449	FCMR	TCTCCCAACCCTTGTACCAGTG#GCTGGCGAGTGTGGGTGGGAA#..((((.((((.....(((((.#))))).......)))))))).	2584	2605	0.974359	-19.4	0	0.00861577	0.529	0.0388379	0.725015	-12.962	13	21	8	3UTR		0	0
hsa-miR-150-5p	NM_001142473	FCMR	TCTCCCAACCCTTGTACCAGTG#GCTGGCGAGTGTGGGTGGGAA#..((((.((((.....(((((.#))))).......)))))))).	2248	2269	0.974359	-19.4	0	0.00861577	0.529	0	0	-12.962	13	21	8	3UTR		0	0
hsa-miR-150-5p	NM_001193338	FCMR	TCTCCCAACCCTTGTACCAGTG#GCTGGCGAGTGTGGGTGGGAA#..((((.((((.....(((((.#))))).......)))))))).	2453	2474	0.974359	-19.4	0	0.00861577	0.529	0.0388379	0.725015	-12.962	13	21	8	3UTR		0	0
hsa-miR-150-5p	NM_020465	NDRG4	TCTCCCAACCCTTGTACCAGTG#CTGGTCCTCTGTCCCCACAGTGACCTGACTGGGGGTGAGGGAGAA#((((((.((((.....(((((.#.)))))))))..)))))).	1950	1995	0.978022	-23	0	0.00215308	0.397	-0.130123	0.101802	-11.9425	15	19	9	3UTR		0	0
hsa-miR-150-5p	NM_022910	NDRG4	TCTCCCAACCCTTGTACCAGTG#CTGGTCCTCTGTCCCCACAGTGACCTGACTGGGGGTGAGGGAGAA#((((((.((((.....(((((.#.)))))))))..)))))).	2138	2183	0.978022	-23	0	0.00215308	0.397	-0.130123	0.101802	-11.9425	15	19	9	3UTR		0	0
hsa-miR-150-5p	NM_001363869	NDRG4	TCTCCCAACCCTTGTACCAGTG#CTGGTCCTCTGTCCCCACAGTGACCTGACTGGGGGTGAGGGAGAA#((((((.((((.....(((((.#.)))))))))..)))))).	2145	2190	0.978022	-23	0	0.00215308	0.397	0	0	-11.9425	15	19	9	3UTR		0	0
hsa-miR-150-5p	NM_001130487	NDRG4	TCTCCCAACCCTTGTACCAGTG#CTGGTCCTCTGTCCCCACAGTGACCTGACTGGGGGTGAGGGAGAA#((((((.((((.....(((((.#.)))))))))..)))))).	2053	2098	0.978022	-23	0	0.00215308	0.397	-0.130123	0.101802	-11.9425	15	19	9	3UTR		0	0
hsa-miR-150-5p	NM_001242834	NDRG4	TCTCCCAACCCTTGTACCAGTG#CTGGTCCTCTGTCCCCACAGTGACCTGACTGGGGGTGAGGGAGAA#((((((.((((.....(((((.#.)))))))))..)))))).	1908	1953	0.978022	-23	0	0.00215308	0.397	-0.130123	0.101802	-11.9425	15	19	9	3UTR		0	0
hsa-miR-150-5p	NM_001242835	NDRG4	TCTCCCAACCCTTGTACCAGTG#CTGGTCCTCTGTCCCCACAGTGACCTGACTGGGGGTGAGGGAGAA#((((((.((((.....(((((.#.)))))))))..)))))).	1893	1938	0.978022	-23	0	0.00215308	0.397	-0.130123	0.101802	-11.9425	15	19	9	3UTR		0	0
hsa-miR-150-5p	NM_001242836	NDRG4	TCTCCCAACCCTTGTACCAGTG#CTGGTCCTCTGTCCCCACAGTGACCTGACTGGGGGTGAGGGAGAA#((((((.((((.....(((((.#.)))))))))..)))))).	1854	1899	0.978022	-23	0	0.00215308	0.397	-0.130123	0.101802	-11.9425	15	19	9	3UTR		0	0
hsa-miR-150-5p	NM_001291832	ERFE	TCTCCCAACCCTTGTACCAGTG#CACTGGACAAGGGCCTTTGGGGGAC#(((((((((((((((.((((((#)))))))))))))...)))))))).	1718	1743	0.980769	-32.1	1	1.29415e-05	0.397	0	0	-4.17062	21	25	13	3UTR		0	0
hsa-miR-150-5p	NM_152411	ZNF786	TCTCCCAACCCTTGTACCAGTG#CGCTGGTAGACGGGTTTTAGGAGC#.((((.(((((.(.((((((((#)))))))).).)))))...)))).	2500	2524	0.980769	-25.3	0	0.0034694	0.5	0	0	-9.89793	18	24	8	3UTR	MIRT783888	0	0
hsa-miR-150-5p	NM_170711	DAZAP1	TCTCCCAACCCTTGTACCAGTG#GGTGCGCTGTTAGTCCCCTCGCTCCTGGCTTTGGGGGTTGGGAC#..((((((((((((..((((..#.))))...)))))))))))).	1959	2003	0.980769	-24.7	1	6.37673e-07	0.412	4.42088	4.75949	-5.9255	16	21	12	3UTR		0	0
hsa-miR-150-5p	NM_198440	DERL3	TCTCCCAACCCTTGTACCAGTG#TTGGAGGCAGGGCTGGGAA#..(((((.(((.(((.((((..#))))..)))))).))))).	2496	2515	0.980769	-20	0	0.00542148	0.382	0	0	-10.8505	15	19	6	3UTR		0	0
hsa-miR-150-5p	NM_199487	UQCC1	TCTCCCAACCCTTGTACCAGTG#CAGGAGTCTGATCTGCTGGGGTACAGGGCTGGGAGAA#(((((((.(((.(((((((((.#.)))..))))))))).))))))).	994	1031	0.980769	-28.2	1	4.93541e-05	0.338	0	0	-9.59801	19	24	9	3UTR		0	0
hsa-miR-150-5p	XM_011528878	UQCC1	TCTCCCAACCCTTGTACCAGTG#CAGGAGTCTGATCTGCTGGGGTACAGGGCTGGGAGAA#(((((((.(((.(((((((((.#.)))..))))))))).))))))).	1050	1087	0.980769	-28.2	1	4.93541e-05	0.338	0	0	-9.59801	19	24	9	3UTR		0	0
hsa-miR-150-5p	XM_011528879	UQCC1	TCTCCCAACCCTTGTACCAGTG#CAGGAGTCTGATCTGCTGGGGTACAGGGCTGGGAGAA#(((((((.(((.(((((((((.#.)))..))))))))).))))))).	1092	1129	0.980769	-28.2	1	4.93541e-05	0.338	0	0	-9.59801	19	24	9	3UTR		0	0
hsa-miR-150-5p	XM_011541489	ANKRD65	TCTCCCAACCCTTGTACCAGTG#GCTTCCGGAGGAGGGGATGGGAGAA#(((((((.(((((.(.((....#.))).)))))..))))))).	2592	2617	0.980769	-24	1	0.160777	0.426	0	0	-7.3411	15	20	7	3UTR	MIRT526171	0	0
hsa-miR-150-5p	NM_014698	TMEM63A	TCTCCCAACCCTTGTACCAGTG#CGCTGGGAGGGGTGGGGGC#.((((((.(((((...((((((#))))))))))).)))))).	3906	3925	0.980769	-25.2	1	0.000657205	0.309	0	0	-7.9323	17	19	11	3UTR		0	0
hsa-miR-150-5p	NM_015995	KLF13	TCTCCCAACCCTTGTACCAGTG#GCAGGGCGGGGGGTGGGGGAG#(((((((.(((((((.((.((.#)).))))))))).))))))).	3793	3814	0.980769	-25.6	1	0.0883526	0.397	1.30596	1.55417	-6.48426	18	21	9	3UTR		0	0
hsa-miR-150-5p	NM_021096	CACNA1I	TCTCCCAACCCTTGTACCAGTG#GCTGGTGAGGGTGTGGGGT#..(((((((((((..((((((.#)))))))))))).))))).	8325	8344	0.980769	-24.3	1	0.00210509	0.353	0	0	-6.54929	17	19	12	3UTR		0	0
hsa-miR-150-5p	NM_022730	COPS7B	TCTCCCAACCCTTGTACCAGTG#CACCTGGTTGGAGGGTGGGGGT#.(((((.((((((..(((((((#))).))))..))))))))))).	2028	2050	0.980769	-25.6	0	0.0591975	0.397	0.765762	0.80871	-6.9293	18	22	11	3UTR		0	0
hsa-miR-150-5p	NM_002645	PIK3C2A	TCTCCCAACCCTTGTACCAGTG#CACTGGGACGGGGTGGGGGAA#((((((.((((.(((.((((((#)))))).))))))))))))).	7055	7076	0.980769	-28.4	0	0.0183514	0.574	0	0	-9.06111	19	21	13	3UTR	MIRT635751	0	0
hsa-miR-150-5p	NM_005811	GDF11	TCTCCCAACCCTTGTACCAGTG#GGTGGTATAAGGTTTGGGAC#..((((((.((((((((((.(.#).)))))))))).)))))).	4558	4578	0.980769	-25.4	1	0.013654	0.515	0.423093	0.16279	-6.01339	17	20	10	3UTR		0	0
hsa-miR-150-5p	NM_001375659	ANKRD65	TCTCCCAACCCTTGTACCAGTG#CTGGAGGGGACATCAGGGAAGAGGCTTCCGGAGGAGGGGATGGGAGAA#(((((((.(((((.(.((....#.))).)))))..))))))).	997	1045	0.980769	-24	1	0.160777	0.426	0	0	-7.3411	15	20	7	3UTR	MIRT526171	0	0
hsa-miR-150-5p	NM_001547	IFIT2	TCTCCCAACCCTTGTACCAGTG#CAAAACGTGGGAACCTGGTGACTAAGGGCCTGGTGCAAGGACTTGGGAA#..((((((.(((((((((((..#.)))))))))))..)))))).	2518	2567	0.980769	-28	1	0.000582727	0.529	0	0	-6.01339	17	21	11	3UTR		0	0
hsa-miR-150-5p	NM_001002862	DERL3	TCTCCCAACCCTTGTACCAGTG#TTGGAGGCAGGGCTGGGAA#..(((((.(((.(((.((((..#))))..)))))).))))).	2395	2414	0.980769	-20	0	0.00542148	0.382	0	0	-10.8505	15	19	6	3UTR		0	0
hsa-miR-150-5p	NM_001003406	CACNA1I	TCTCCCAACCCTTGTACCAGTG#GCTGGTGAGGGTGTGGGGT#..(((((((((((..((((((.#)))))))))))).))))).	8220	8239	0.980769	-24.3	1	0.00210509	0.353	0	0	-6.54929	17	19	12	3UTR		0	0
hsa-miR-150-5p	NM_001040709	SYPL2	TCTCCCAACCCTTGTACCAGTG#GCAGGTGAGGGTTGGGGGC#.((((((((((((..(((.((.#)).))))))))))))))).	1421	1440	0.980769	-25.3	1	0.00117331	0.412	0.478582	0.280991	-5.38561	17	19	15	3UTR		0	0
hsa-miR-150-5p	NM_001128926	FAM71F2	TCTCCCAACCCTTGTACCAGTG#TATTGGAGAGAACAAGACAGACGGACAAGTTACCTGCCTTGAGGGAGGGTCTGGGAGAG#(((((((((((((.(.......#.).)))))).))))))).	3129	3188	0.980769	-22.3	1	1.00683e-05	0.485	-0.185497	-0.121024	-5.02746	14	18	7	3UTR		0	0
hsa-miR-150-5p	NM_001143936	C15orf61	TCTCCCAACCCTTGTACCAGTG#CGTTTTAAAGGCCTTGTGCCATTTACCTGGAGGAGGGGTTGGA#....(((((((((.(.((((..#.)))).).))))))))).	1098	1141	0.980769	-22.8	0	5.85197e-05	0.574	0	0	-10.6365	14	18	9	3UTR		0	0
hsa-miR-150-5p	NM_001145210	ANKRD65	TCTCCCAACCCTTGTACCAGTG#CTGGAGGGGACATCAGGGAAGAGGCTTCCGGAGGAGGGGATGGGAGAA#(((((((.(((((.(.((....#.))).)))))..))))))).	1411	1459	0.980769	-24	1	0.160777	0.426	0	0	-7.3411	15	20	7	3UTR	MIRT526171	0	0
hsa-miR-150-5p	NM_001184977	UQCC1	TCTCCCAACCCTTGTACCAGTG#CAGGAGTCTGATCTGCTGGGGTACAGGGCTGGGAGAA#(((((((.(((.(((((((((.#.)))..))))))))).))))))).	868	905	0.980769	-28.2	1	4.93541e-05	0.338	0	0	-9.59801	19	24	9	3UTR		0	0
hsa-miR-150-5p	NM_001199456	BRD2	TCTCCCAACCCTTGTACCAGTG#CATTCAAAATGGGGCAGGGCAAGGGTGGGAGT#.(((((.((((((((.((.((.#.)).))))))))))))))).	2665	2697	0.980769	-25.3	0	0.016399	0.426	0	0	-5.57006	17	20	15	3UTR		0	0
hsa-miR-150-5p	NM_001243535	ANKRD65	TCTCCCAACCCTTGTACCAGTG#CTGGAGGGGACATCAGGGAAGAGGCTTCCGGAGGAGGGGATGGGAGAA#(((((((.(((((.(.((....#.))).)))))..))))))).	870	918	0.980769	-24	1	0.160777	0.426	0	0	-7.3411	15	20	7	3UTR	MIRT526171	0	0
hsa-miR-150-5p	NM_001243536	ANKRD65	TCTCCCAACCCTTGTACCAGTG#CTGGAGGGGACATCAGGGAAGAGGCTTCCGGAGGAGGGGATGGGAGAA#(((((((.(((((.(.((....#.))).)))))..))))))).	851	899	0.980769	-24	1	0.160777	0.426	0	0	-7.3411	15	20	7	3UTR	MIRT526171	0	0
hsa-miR-150-5p	NM_001308418	GIPR	TCTCCCAACCCTTGTACCAGTG#CACTGAGTGTAAGGGTCTGGAGC#.((((..(((((((((((((((#))))).))))))))))..)))).	2678	2701	0.984615	-25.3	0	0.0173803	0.441	0	0	-7.23797	19	23	10	3UTR		0	0
hsa-miR-150-5p	NM_001318798	SEMA3F	TCTCCCAACCCTTGTACCAGTG#CAGTTGGGTAGATGGGTGGGGGC#.(((((.((((.(.((((....#.)))).).))))))))).	3144	3167	0.984615	-21.8	0	0.000602653	0.353	0	0	-9.54065	14	18	9	3UTR		0	0
hsa-miR-150-5p	NM_001318800	SEMA3F	TCTCCCAACCCTTGTACCAGTG#GGTAGATGGGTGGGGGC#.(((((.((((.(.((((....#)))).).))))))))).	3447	3464	0.984615	-22.1	0	0.000602653	0.353	0	0	-9.54065	14	17	9	3UTR		0	0
hsa-miR-150-5p	NM_004186	SEMA3F	TCTCCCAACCCTTGTACCAGTG#CAGTTGGGTAGATGGGTGGGGGC#.(((((.((((.(.((((....#.)))).).))))))))).	3505	3528	0.984615	-21.8	0	0.000602653	0.353	-0.0198724	0.460583	-9.54065	14	18	9	3UTR		0	0
hsa-miR-150-5p	NM_133334	NSD2	TCTCCCAACCCTTGTACCAGTG#GCTGGGAGGGGGTGTGGTGGGAA#(((((((((((((...(((((.#)))))..)))))).))).)))).	8116	8139	0.987179	-24.8	1	0.00270932	0.456	0.898907	0.549046	-5.76291	18	23	6	3UTR		0	0
hsa-miR-150-5p	XM_006713914	NSD2	TCTCCCAACCCTTGTACCAGTG#GCTGGGAGGGGGTGTGGTGGGAA#(((((((((((((...(((((.#)))))..)))))).))).)))).	8471	8494	0.987179	-24.8	1	0.00270932	0.456	0	0	-5.76291	18	23	6	3UTR		0	0
hsa-miR-150-5p	NM_001082578	RBFOX2	TCTCCCAACCCTTGTACCAGTG#GGAATGGGGGCAGGGAGGA#((((((..(((((((.((....#)).)))))))..)))))).	3908	3927	0.987179	-21.8	0	0.00270602	0.485	0	0	-8.02794	15	19	7	3UTR		0	0
hsa-miR-150-5p	NM_001322814	SOD2	TCTCCCAACCCTTGTACCAGTG#CATTGGAAAAACGCAGTATTAGGGTGGGAGT#.(((((.(((((.((((..(((#.))).)))).)))))))))).	12207	12238	0.991453	-22	0	0.000531961	0.5	0	0	-6.62614	17	21	10	3UTR		0	0
hsa-miR-150-5p	NM_001322815	SOD2	TCTCCCAACCCTTGTACCAGTG#CATTGGAAAAACGCAGTATTAGGGTGGGAGT#.(((((.(((((.((((..(((#.))).)))).)))))))))).	12144	12175	0.991453	-22	0	0.000531961	0.5	0	0	-6.62614	17	21	10	3UTR		0	0
hsa-miR-150-5p	NM_001330260	SCN8A	TCTCCCAACCCTTGTACCAGTG#CACGTGGTTTGGAGATGGGTGGGGGAA#((((((.((((((..(((((((#))).)))).....)).)))))))))).	6663	6690	0.991453	-22	0	0.000685255	0.456	0	0	-7.07355	19	27	10	3UTR		0	0
hsa-miR-150-5p	NM_001362770	CSNK2A1	TCTCCCAACCCTTGTACCAGTG#CACTGGTGAGGGACTGGGTCATGGAG#(((((((.(((((..(((((((#))))))))))))..))))....))).	1773	1799	0.991453	-22.5	1	0.000214797	0.5	0	0	-7.8435	19	26	12	3UTR		0	0
hsa-miR-150-5p	NM_001362771	CSNK2A1	TCTCCCAACCCTTGTACCAGTG#CACTGGTGAGGGACTGGGTCATGGAG#(((((((.(((((..(((((((#))))))))))))..))))....))).	1656	1682	0.991453	-22.5	1	0.000214797	0.5	0	0	-7.8435	19	26	12	3UTR		0	0
hsa-miR-150-5p	NM_001363804	GSTT2B	TCTCCCAACCCTTGTACCAGTG#CTGGGATGGGGGCCAGGAGAT#(((((...(((((((.((((..#)))).)))))))...))))).	773	794	0.991453	-21.4	0	0.00147426	0.485	0	0	-9.9289	16	21	7	3UTR		0	0
hsa-miR-150-5p	NM_001369788	SCN8A	TCTCCCAACCCTTGTACCAGTG#CACGTGGTTTGGAGATGGGTGGGGGAA#((((((.((((((..(((((((#))).)))).....)).)))))))))).	6540	6567	0.991453	-22	0	0.000685255	0.456	0	0	-7.07355	19	27	10	3UTR		0	0
hsa-miR-150-5p	NM_000636	SOD2	TCTCCCAACCCTTGTACCAGTG#CATTGGAAAAACGCAGTATTAGGGTGGGAGT#.(((((.(((((.((((..(((#.))).)))).)))))))))).	12324	12355	0.991453	-22	0	0.000531961	0.5	0	0	-6.62614	17	21	10	3UTR		0	0
hsa-miR-150-5p	NM_000864	HTR1D	TCTCCCAACCCTTGTACCAGTG#GCGGGGGTAGGATGGTTGGGAC#..((((((((.((.((((.((.#))...)))).)).)))))))).	3033	3055	0.991453	-21.6	1	0.00161462	0.471	0	0	-8.63862	16	22	8	3UTR		0	0
hsa-miR-150-5p	NM_001256438	CABLES1	TCTCCCAACCCTTGTACCAGTG#GGTGGTGGGGGGAGGGAGGA#((((((..((((..(((((.(.#).)))))))))..)))))).	2789	2809	1	-23.5	0	0.177661	0.5	0.0894963	-0.100134	-9.94087	16	20	9	3UTR		0	0
hsa-miR-150-5p	NM_001256442	PRRT2	TCTCCCAACCCTTGTACCAGTG#CACTTAGACGAGGCTTGGGGGCAGGGAGCAGTGTTGGGAGAG#(((((((((((((((.(((((.#.))).))..))))))......))))))))).	1966	2008	1	-25.7	1	0.00256464	0.353	0.530461	0.458575	-4.17062	20	31	9	3UTR		1	1
hsa-miR-150-5p	NM_001256449	GUCY1A1	TCTCCCAACCCTTGTACCAGTG#CTGGGATGAGTTGGGAGGGAGGA#((((((..(((((((.((((..#)))).)))))..))..)))))).	5731	5754	1	-21	0	0.0272002	0.485	0	0	-8.02794	17	23	6	3UTR		0	0
hsa-miR-150-5p	NM_001256574	ENC1	TCTCCCAACCCTTGTACCAGTG#ACTGGAGGGTGGGTTGGGGAGGG#(((((((((((((.(.(((((.#)))))).)).)))))))).))).	3168	3191	1	-24.8	1	0.0111609	0.544	0	0	-5.02746	19	23	8	3UTR		0	0
hsa-miR-150-5p	NM_001256574	ENC1	TCTCCCAACCCTTGTACCAGTG#ACTGGACATGAAGGAAAGGGGCGAGGGAGGGGGGT#.(((((..(((((((.((....#.)).)))))))..))))).	2501	2536	1	-24.3	0	0.0296235	0.471	0	0	-7.8837	14	19	7	3UTR		0	0
hsa-miR-150-5p	NM_001256576	ENC1	TCTCCCAACCCTTGTACCAGTG#ACTGGAGGGTGGGTTGGGGAGGG#(((((((((((((.(.(((((.#)))))).)).)))))))).))).	2895	2918	1	-24.8	1	0.0111609	0.544	0	0	-5.02746	19	23	8	3UTR		0	0
hsa-miR-150-5p	NM_001256576	ENC1	TCTCCCAACCCTTGTACCAGTG#ACTGGACATGAAGGAAAGGGGCGAGGGAGGGGGGT#.(((((..(((((((.((....#.)).)))))))..))))).	2228	2263	1	-24.3	0	0.0296235	0.471	0	0	-7.8837	14	19	7	3UTR		0	0
hsa-miR-150-5p	NM_001256617	TUBGCP2	TCTCCCAACCCTTGTACCAGTG#CAGTGAGGAAGGGCCCTGGAGGCGAGGTTGGGAGAA#((((((((.((((((.((((..#.))))..)))))))))))))).	3796	3832	1	-28.3	1	0.0182033	0.382	0	0	-5.22701	18	22	14	3UTR		0	0
hsa-miR-150-5p	NM_001256618	TUBGCP2	TCTCCCAACCCTTGTACCAGTG#CAGTGAGGAAGGGCCCTGGAGGCGAGGTTGGGAGAA#((((((((.((((((.((((..#.))))..)))))))))))))).	3523	3559	1	-28.3	1	0.0182033	0.382	4.22456	2.49906	-5.22701	18	22	14	3UTR		0	0
hsa-miR-150-5p	NM_001256627	BRSK2	TCTCCCAACCCTTGTACCAGTG#GGTGTGGGGGTGGGGGC#.(((((.(((((((((((....#)))))))))))))))).	3608	3625	1	-22.9	0	0.00156375	0.397	0	0	-5.33701	16	17	16	3UTR		0	0
hsa-miR-150-5p	NM_001256674	STOML1	TCTCCCAACCCTTGTACCAGTG#CTGGAAGCAAGGGTGGGGC#..((((.((((((((.((((..#))))..)))))))))))).	1996	2015	1	-24	0	7.36552e-05	0.426	2.29972	3.43533	-6.73374	16	19	12	3UTR		0	0
hsa-miR-150-5p	NM_001256695	PRDM11	TCTCCCAACCCTTGTACCAGTG#CACGTGGATGCAGGTCATTTTGGGGGAGGGAGGA#((((((..((((((((((((((#))).))).)))).........))))..)))))).	5356	5390	1	-24	0	0.079868	0.544	0	0	-7.7949	20	34	6	3UTR		0	1
hsa-miR-150-5p	NM_001256695	PRDM11	TCTCCCAACCCTTGTACCAGTG#TTGGCTCGTAGGGTTGGTGGGAA#((((((((((((((..((((..#))))..)).)))))))).)))).	7186	7209	1	-23.7	1	0.000545532	0.515	0	0	-4.90607	18	23	8	3UTR		0	1
hsa-miR-150-5p	NM_001256702	USP3	TCTCCCAACCCTTGTACCAGTG#CGCCTGTGGAACCTACTCAGCAGCTTGGTTTCTGGGGTTGGGGGC#.(((((((((((...((((((.#.))).)))....))))))))))).	4826	4871	1	-26	1	4.52325e-06	0.529	0	0	-6.67474	17	24	11	3UTR		0	0
hsa-miR-150-5p	NM_001256750	PEX5L	TCTCCCAACCCTTGTACCAGTG#CATTGGGGGAGGGGGAGGGGT#..((((..(((((.(.((((((#)))))).).)))))..)))).	7840	7861	1	-22.9	0	0.00104803	0.559	0	0	-9.90421	16	21	6	3UTR		0	0
hsa-miR-150-5p	NM_001256751	PEX5L	TCTCCCAACCCTTGTACCAGTG#CATTGGGGGAGGGGGAGGGGT#..((((..(((((.(.((((((#)))))).).)))))..)))).	7774	7795	1	-22.9	0	0.00104803	0.559	0	0	-9.90421	16	21	6	3UTR		0	0
hsa-miR-150-5p	NM_001256758	RNF165	TCTCCCAACCCTTGTACCAGTG#TACCGGTGCAGGCGCTGGGAGAG#(((((((.(.((((((((.(((#))).)))))))).).))))))).	2786	2809	1	-26.1	1	0.000102897	0.5	-0.0851249	-0.110146	-7.49372	19	23	8	3UTR	MIRT654233	0	1
hsa-miR-150-5p	NM_001256758	RNF165	TCTCCCAACCCTTGTACCAGTG#GGGATGGGGGTGCTGGGAGAC#(((((((((((((((.((....#)).))))))))..))))))).	2201	2222	1	-24	1	0.000189606	0.456	0.0927158	-0.0267449	-4.17062	17	21	8	3UTR	MIRT654233	0	1
hsa-miR-150-5p	NM_001256765	IL15RA	TCTCCCAACCCTTGTACCAGTG#CTGGGAAAGGTGGGAGAG#(((((((..((((...((((..#))))..))))))))))).	1585	1603	1	-21.9	1	0.000210477	0.426	-0.0591613	0.14846	-9.13294	15	18	11	3UTR		0	0
hsa-miR-150-5p	NM_001256830	ASIC1	TCTCCCAACCCTTGTACCAGTG#CAAGCCCACCACTTTTATTTTCTGGTGAGGTGGGTTTGGGAGGA#(((((((((((...((((((..#.))))))....))))).)))))).	3219	3263	1	-26.2	1	0.00226777	0.5	0.110259	0.554501	-9.43035	17	24	6	3UTR		0	0
hsa-miR-150-5p	NM_001256887	CALHM4	TCTCCCAACCCTTGTACCAGTG#TGGAATTTTTAGTATTTTGGGGGGGGGGGGGGC#((((((..((((....((((..#.))))))))..)))))).	3225	3258	1	-19.9	0	0.00180202	0.588	0	0	-10.9094	14	18	8	3UTR		0	0
hsa-miR-150-5p	NM_001256888	CALHM4	TCTCCCAACCCTTGTACCAGTG#TGGAATTTTTAGTATTTTGGGGGGGGGGGGGGC#((((((..((((....((((..#.))))))))..)))))).	3131	3164	1	-19.9	0	0.00180202	0.588	-0.452086	0.10811	-10.9094	14	18	8	3UTR		0	0
hsa-miR-150-5p	NM_001256889	CALHM4	TCTCCCAACCCTTGTACCAGTG#TGGAATTTTTAGTATTTTGGGGGGGGGGGGGGC#((((((..((((....((((..#.))))))))..)))))).	3009	3042	1	-19.9	0	0.00180202	0.588	0.109331	0.137401	-10.9094	14	18	8	3UTR		0	0
hsa-miR-150-5p	NM_001257101	PCGF5	TCTCCCAACCCTTGTACCAGTG#ATGGGGGTGGGGGC#.(((((.((((((((.......#))))))))))))).	6371	6385	1	-17.6	0	4.64766e-05	0.544	0	0	-5.57006	13	14	13	3UTR		0	0
hsa-miR-150-5p	NM_001257191	DDX6	TCTCCCAACCCTTGTACCAGTG#GCTGGGTAAGGGAGGGGGT#.(((((..((((((..(((((.#))))).)))))).))))).	5716	5735	1	-23.2	0	0.00800229	0.515	3.01206	2.59693	-8.61914	16	19	6	3UTR		0	0
hsa-miR-150-5p	NM_001257195	KLHL3	TCTCCCAACCCTTGTACCAGTG#GCTGGATCAAGTTGGGAGGC#(((((((((..(((..(((((.#)))))..)))))))))))).	5784	5804	1	-22.5	1	0.00057377	0.515	0	0	-8.97335	17	20	12	3UTR		1	0
hsa-miR-150-5p	NM_001257197	CUL3	TCTCCCAACCCTTGTACCAGTG#AAGGGAATGGGGGAA#(((((((.(((((.........#)))))..))))))).	5060	5075	1	-17.7	1	0.0879394	0.618	0	0	-8.07655	12	15	7	3UTR		0	0
hsa-miR-150-5p	NM_001257198	CUL3	TCTCCCAACCCTTGTACCAGTG#AAGGGAATGGGGGAA#(((((((.(((((.........#)))))..))))))).	5105	5120	1	-17.7	1	0.0879394	0.618	0	0	-8.07655	12	15	7	3UTR		0	0
hsa-miR-150-5p	NM_001257207	FGF1	TCTCCCAACCCTTGTACCAGTG#CTGGTTTGAATGGAGATTCTGATTCAGTGGGTTGGGGGC#.(((((((((((((...(((..#.)))...))).)))))))))).	1666	1705	1	-22.9	1	1.527e-05	0.471	0.844408	0.643462	-4.76182	16	22	10	3UTR		0	0
hsa-miR-150-5p	NM_001257210	FGF1	TCTCCCAACCCTTGTACCAGTG#CTGGTTTGAATGGAGATTCTGATTCAGTGGGTTGGGGGC#.(((((((((((((...(((..#.)))...))).)))))))))).	1601	1640	1	-22.9	1	1.527e-05	0.471	0	0	-4.76182	16	22	10	3UTR		0	0
hsa-miR-150-5p	NM_001257239	ALG13	TCTCCCAACCCTTGTACCAGTG#ACTTTTGGAGTTGGGAGAT#(((((((((((...........#.)).))))))))).	2633	2652	1	-18.7	1	0.000824074	0.706	3.28963	2.22921	-10.3988	11	14	9	3UTR		0	0
hsa-miR-150-5p	NM_001257308	MINAR2	TCTCCCAACCCTTGTACCAGTG#CTGGTGGCAGTCAGTGTGCATATATTACCAACCATGGTCTAGGTTGGGGGT#.(((((((((...(.((((...#.)))))..))))))))).	1383	1434	1	-19.5	1	2.07877e-05	0.529	0	0	-11.9895	14	18	9	3UTR		0	0
hsa-miR-150-5p	NM_001257328	ARRB2	TCTCCCAACCCTTGTACCAGTG#GGGGTTGGGAGAG#((((((((((((..........#)))))))))))).	1411	1424	1	-23.2	1	0.278737	0.382	0	0	-7.05204	12	13	12	3UTR	MIRT734904	0	0
hsa-miR-150-5p	NM_001257329	ARRB2	TCTCCCAACCCTTGTACCAGTG#GGGGTTGGGAGAG#((((((((((((..........#)))))))))))).	1217	1230	1	-23.2	1	0.278737	0.382	0	0	-7.05204	12	13	12	3UTR	MIRT734904	0	0
hsa-miR-150-5p	NM_001257331	ARRB2	TCTCCCAACCCTTGTACCAGTG#GGGGTTGGGAGAG#((((((((((((..........#)))))))))))).	1339	1352	1	-23.2	1	0.278737	0.382	-0.459071	0.579949	-7.05204	12	13	12	3UTR	MIRT734904	0	0
hsa-miR-150-5p	NM_001257408	IKZF3	TCTCCCAACCCTTGTACCAGTG#GCTGGGGCAGGCAGATCACCTGAGGTTGGGAGT#.((((((((((((((.(((((.#))))).)))))............))))))))).	5444	5477	1	-27.4	1	0.00202324	0.412	0	0	-4.02637	19	33	9	3UTR		0	0
hsa-miR-150-5p	NM_001257409	IKZF3	TCTCCCAACCCTTGTACCAGTG#GCTGGGGCAGGCAGATCACCTGAGGTTGGGAGT#.((((((((((((((.(((((.#))))).)))))............))))))))).	5327	5360	1	-27.4	1	0.00202324	0.412	0	0	-4.02637	19	33	9	3UTR		0	0
hsa-miR-150-5p	NM_001257410	IKZF3	TCTCCCAACCCTTGTACCAGTG#GCTGGGGCAGGCAGATCACCTGAGGTTGGGAGT#.((((((((((((((.(((((.#))))).)))))............))))))))).	5285	5318	1	-27.4	1	0.00202324	0.412	0.458634	0.229767	-4.02637	19	33	9	3UTR		0	0
hsa-miR-150-5p	NM_001257411	IKZF3	TCTCCCAACCCTTGTACCAGTG#GCTGGGGCAGGCAGATCACCTGAGGTTGGGAGT#.((((((((((((((.(((((.#))))).)))))............))))))))).	5117	5150	1	-27.4	1	0.00202324	0.412	-0.470366	-0.0151011	-4.02637	19	33	9	3UTR		0	0
hsa-miR-150-5p	NM_001257412	IKZF3	TCTCCCAACCCTTGTACCAGTG#GCTGGGGCAGGCAGATCACCTGAGGTTGGGAGT#.((((((((((((((.(((((.#))))).)))))............))))))))).	5000	5033	1	-27.4	1	0.00202324	0.412	0	0	-4.02637	19	33	9	3UTR		0	0
hsa-miR-150-5p	NM_001257413	IKZF3	TCTCCCAACCCTTGTACCAGTG#GCTGGGGCAGGCAGATCACCTGAGGTTGGGAGT#.((((((((((((((.(((((.#))))).)))))............))))))))).	4883	4916	1	-27.4	1	0.00202324	0.412	0	0	-4.02637	19	33	9	3UTR		0	0
hsa-miR-150-5p	NM_001257414	IKZF3	TCTCCCAACCCTTGTACCAGTG#GCTGGGGCAGGCAGATCACCTGAGGTTGGGAGT#.((((((((((((((.(((((.#))))).)))))............))))))))).	5144	5177	1	-27.4	1	0.00202324	0.412	0	0	-4.02637	19	33	9	3UTR		0	0
hsa-miR-150-5p	NM_001258019	GRIA1	TCTCCCAACCCTTGTACCAGTG#CACAGGTGAAAAGCAACTCAGGATGAGGGTGGTGGAGAG#((((((.((((((((.(((((.#.)))..)))))))))).).))))).	3367	3406	1	-21.5	0	0.0363002	0.426	0	0	-5.71431	19	25	10	3UTR		0	0
hsa-miR-150-5p	NM_001258021	GRIA1	TCTCCCAACCCTTGTACCAGTG#CACAGGTGAAAAGCAACTCAGGATGAGGGTGGTGGAGAG#((((((.((((((((.(((((.#.)))..)))))))))).).))))).	3445	3484	1	-21.5	0	0.0363002	0.426	0	0	-5.71431	19	25	10	3UTR		0	0
hsa-miR-150-5p	NM_001258022	GRIA1	TCTCCCAACCCTTGTACCAGTG#CACAGGTGAAAAGCAACTCAGGATGAGGGTGGTGGAGAG#((((((.((((((((.(((((.#.)))..)))))))))).).))))).	3445	3484	1	-21.5	0	0.0363002	0.426	0	0	-5.71431	19	25	10	3UTR		0	0
hsa-miR-150-5p	NM_001258283	OR2V1	TCTCCCAACCCTTGTACCAGTG#CTGTCTCAAAGGTTGGGGGT#.(((((((((.(((...(((..#)))...))).))))))))).	2284	2304	1	-20.5	1	0.000585116	0.588	0	0	-7.5866	15	20	9	3UTR		0	0
hsa-miR-150-5p	NM_001258311	PGBD5	TCTCCCAACCCTTGTACCAGTG#GCTGGTGGGCAGGGGAGAGAGGGAA#..((((..(((((((((((((.#))))))..))))))).....)))).	2597	2622	1	-24	0	0.00301697	0.485	0	0	-8.81432	17	25	7	3UTR		0	0
hsa-miR-150-5p	NM_001258320	TP53I11	TCTCCCAACCCTTGTACCAGTG#AGTGGTGGGGCTGGGAGAG#(((((((.((((...((((.(.#).)))))))).))))))).	2092	2111	1	-23.6	1	0.000929609	0.441	0	0	-9.13263	16	19	8	3UTR		0	0
hsa-miR-150-5p	NM_001258323	TP53I11	TCTCCCAACCCTTGTACCAGTG#CATTGTAAGTGGTGGGGCTGGGAGAG#(((((((.((((...((((.(.#.).)))))))).))))))).	1793	1819	1	-24	1	0.000929609	0.441	0	0	-9.13263	16	20	8	3UTR		0	0
hsa-miR-150-5p	NM_001258331	EPB41L1	TCTCCCAACCCTTGTACCAGTG#ATTGGTTGATTGGTGGGGAGGGGTGGGGGGC#(((((((.(((((.(((((((.#.)))))))..))))).))))))).	3763	3794	1	-27.2	1	0.00661532	0.456	0	0	-7.10805	19	24	7	3UTR		0	0
hsa-miR-150-5p	NM_001258331	EPB41L1	TCTCCCAACCCTTGTACCAGTG#GGTGGGAGGGGAGGGCGGAA#((((((..(((((.((((....#)))).)))))..))).))).	4691	4711	1	-24.2	0	0.0077488	0.426	0	0	-8.65174	15	20	5	3UTR		0	0
hsa-miR-150-5p	NM_001258351	GZMM	TCTCCCAACCCTTGTACCAGTG#ACGGGTGGGAGGGACAGGGAGGG#((((((..(((((.((((.((.#)).)))).)))))...)))))).	866	889	1	-25.3	0	0.0510586	0.456	0	0	-8.65174	17	23	6	3UTR		0	0
hsa-miR-150-5p	NM_001258392	CLPB	TCTCCCAACCCTTGTACCAGTG#CGCTGGTGCCCACCTGTAATCCCAGCTACTTGGGAGGC#((((((((.....(((((((((#)))))))))....................)))))))).	3994	4032	1	-21.4	1	2.53196e-06	0.397	0	0	-13.6972	17	38	9	3UTR		0	0
hsa-miR-150-5p	NM_001258393	CLPB	TCTCCCAACCCTTGTACCAGTG#CGCTGGTGCCCACCTGTAATCCCAGCTACTTGGGAGGC#((((((((.....(((((((((#)))))))))....................)))))))).	3907	3945	1	-21.4	1	2.53196e-06	0.397	0	0	-13.6972	17	38	9	3UTR		0	0
hsa-miR-150-5p	NM_001258394	CLPB	TCTCCCAACCCTTGTACCAGTG#CGCTGGTGCCCACCTGTAATCCCAGCTACTTGGGAGGC#((((((((.....(((((((((#)))))))))....................)))))))).	4191	4229	1	-21.4	1	2.53196e-06	0.397	0	0	-13.6972	17	38	9	3UTR		0	0
hsa-miR-150-5p	NM_001258396	CCDC103	TCTCCCAACCCTTGTACCAGTG#GGTACCCTGGGTTGGGAC#..(((((((((..(((((....#)))))...))))))))).	3179	3197	1	-25.3	1	1.37224e-05	0.471	0	0	-9.59293	14	18	9	3UTR		0	0
hsa-miR-150-5p	NM_001258397	CCDC103	TCTCCCAACCCTTGTACCAGTG#GGTACCCTGGGTTGGGAC#..(((((((((..(((((....#)))))...))))))))).	3242	3260	1	-25.3	1	1.37224e-05	0.471	0	0	-9.59293	14	18	9	3UTR		0	0
hsa-miR-150-5p	NM_001258401	SLC4A8	TCTCCCAACCCTTGTACCAGTG#GCTGGTACGAGGACAGCTGGAGGA#(((((....((((((((((((.#))))))))))))......))))).	5918	5942	1	-25.8	0	0.00352363	0.397	0	0	-10.7522	17	24	12	3UTR		0	0
hsa-miR-150-5p	NM_001258401	SLC4A8	TCTCCCAACCCTTGTACCAGTG#TGGTTGGGGTTGGGCGAA#((.(((((((((...((((...#)))).))))))))).)).	5766	5784	1	-23.3	0	0.00402013	0.412	0	0	-8.37653	15	18	9	3UTR		0	0
hsa-miR-150-5p	NM_001258415	ARHGAP20	TCTCCCAACCCTTGTACCAGTG#GGAATAGGGGCCTGAGGAGAG#(((((((.(((((((.((....#)).)))))))..)).))))).	3997	4018	1	-20.5	1	0.00401339	0.5	0	0	-6.48426	16	21	7	3UTR		0	0
hsa-miR-150-5p	NM_001258416	ARHGAP20	TCTCCCAACCCTTGTACCAGTG#GGAATAGGGGCCTGAGGAGAG#(((((((.(((((((.((....#)).)))))))..)).))))).	4108	4129	1	-20.5	1	0.00401339	0.5	0	0	-6.48426	16	21	7	3UTR		0	0
hsa-miR-150-5p	NM_001258417	ARHGAP20	TCTCCCAACCCTTGTACCAGTG#GGAATAGGGGCCTGAGGAGAG#(((((((.(((((((.((....#)).)))))))..)).))))).	3922	3943	1	-20.5	1	0.00401339	0.5	0	0	-6.48426	16	21	7	3UTR		0	0
hsa-miR-150-5p	NM_001258418	ARHGAP20	TCTCCCAACCCTTGTACCAGTG#GGAATAGGGGCCTGAGGAGAG#(((((((.(((((((.((....#)).)))))))..)).))))).	4040	4061	1	-20.5	1	0.00401339	0.5	0	0	-6.48426	16	21	7	3UTR		0	0
hsa-miR-150-5p	NM_001258459	PHKG1	TCTCCCAACCCTTGTACCAGTG#GCTGTGCACAAGGGAAGTGGGTGT#.(.((((.(((((((.(((((.#)))).).)))))))...)))).).	1566	1590	1	-21.5	0	2.73732e-06	0.426	0	0	-7.89755	17	24	7	3UTR		0	0
hsa-miR-150-5p	NM_001259	CDK6	TCTCCCAACCCTTGTACCAGTG#ACTGTTGCACAGGGTGGAGT#.((((..(((((((((.((((.#)))).)))).))))))))).	4421	4441	1	-20.1	0	0.000282344	0.574	0	0	-7.23797	17	20	9	3UTR		0	0
hsa-miR-150-5p	NM_001259	CDK6	TCTCCCAACCCTTGTACCAGTG#ACTAGGAGATGTTTCTCCTGAAGAGCTTTTGGGGTTGGGAA#..((((((((((..........#.)))))))))).	3354	3395	1	-19.3	1	0.00916015	0.632	0	0	-8.07147	10	12	10	3UTR		0	0
hsa-miR-150-5p	NM_001261392	NOL10	TCTCCCAACCCTTGTACCAGTG#TGGTGCAGGTTGAGAGC#.(((.(((((..(((((((...#)))))))))))).))).	2654	2671	1	-19.3	0	6.52172e-05	0.632	0	0	-14.0839	15	17	12	3UTR		0	0
hsa-miR-150-5p	NM_001261394	NOL10	TCTCCCAACCCTTGTACCAGTG#TGGTGCAGGTTGAGAGC#.(((.(((((..(((((((...#)))))))))))).))).	2582	2599	1	-19.3	0	6.52172e-05	0.632	0	0	-14.0839	15	17	12	3UTR		0	0
hsa-miR-150-5p	NM_001261412	DCTN2	TCTCCCAACCCTTGTACCAGTG#CACTGGGGGCAAGGGTTCTTCTTGCATGTGGGGT#..(((((((((((((.((((((#))))))..))))))))............))))).	1451	1485	1	-26.6	1	0.00193359	0.5	0	0	-5.19005	19	34	8	3UTR		0	0
hsa-miR-150-5p	NM_001261413	DCTN2	TCTCCCAACCCTTGTACCAGTG#CACTGGGGGCAAGGGTTCTTCTTGCATGTGGGGT#..(((((((((((((.((((((#))))))..))))))))............))))).	1445	1479	1	-26.6	1	0.00193359	0.5	0	0	-5.19005	19	34	8	3UTR		0	0
hsa-miR-150-5p	NM_001261458	ZNF484	TCTCCCAACCCTTGTACCAGTG#CTGGACAAGGGGAGAA#((((....(((((((.((((..#))))))))))))))).	3972	3988	1	-20.1	0	0.000417042	0.75	0	0	-14.0479	15	16	15	3UTR		0	0
hsa-miR-150-5p	NM_001261459	ZNF484	TCTCCCAACCCTTGTACCAGTG#CTGGACAAGGGGAGAA#((((....(((((((.((((..#))))))))))))))).	4043	4059	1	-20.1	0	0.000417042	0.75	0	0	-14.0479	15	16	15	3UTR		0	0
hsa-miR-150-5p	NM_001265593	PLEKHG5	TCTCCCAACCCTTGTACCAGTG#CACTTGCCCTGGCTCTACCTTGAAGTGGTTCTCAGGGTTGGGGCGAG#((((((((((((.(.((((.(.#.).)))).)..)))))))))).)).	4363	4410	1	-24.4	1	0.000378636	0.382	3.1855	2.23158	-5.96215	18	25	10	3UTR		0	0
hsa-miR-150-5p	NM_001265614	SLC25A25	TCTCCCAACCCTTGTACCAGTG#GGGAGGGTGGGGAGAG#((((((.((((((.(.......#).)))))).)))))).	2056	2072	1	-21.6	0	0.000795914	0.338	0	0	-6.57115	13	16	6	3UTR		0	0
hsa-miR-150-5p	NM_001267040	JARID2	TCTCCCAACCCTTGTACCAGTG#TACTTGAGCCTTTTTCTCGGTGGGGGGTGGGGAGGG#((((((.(((((..((((((..#.)).)))).))))).)))))).	4948	4984	1	-23.5	0	0.0580225	0.485	7.76256	3.8928	-7.62723	17	22	6	3UTR		0	0
hsa-miR-150-5p	NM_001267052	UNC45B	TCTCCCAACCCTTGTACCAGTG#CATTGGGTAAAGGGTGGGAC#..((((.((((((...((((((#))))))...)))))))))).	4223	4243	1	-24	0	0.000105822	0.588	0	0	-8.32603	16	20	10	3UTR		0	0
hsa-miR-150-5p	NM_001267554	F7	TCTCCCAACCCTTGTACCAGTG#GGTAGAGGAGGGCATGGGAGGG#(((((((.(((((.((((....#))))...)))))..))))))).	1288	1310	1	-22.7	1	0.178685	0.412	0	0	-7.10805	16	22	7	3UTR		0	0
hsa-miR-150-5p	NM_001267609	GPR161	TCTCCCAACCCTTGTACCAGTG#GGGTTGGGAGAG#(((((((((((...........#))))))))))).	7365	7377	1	-22.7	1	0.000918674	0.456	4.9192	4.5648	-10.3988	11	12	11	3UTR		0	1
hsa-miR-150-5p	NM_001267609	GPR161	TCTCCCAACCCTTGTACCAGTG#GCAAGGGTTGGAGAA#(((.(((((((((((.......#)))))))))))))).	4382	4397	1	-22.2	0	0.000206198	0.471	-0.430653	-0.316794	-7.20265	14	15	14	3UTR		0	1
hsa-miR-150-5p	NM_001267610	GPR161	TCTCCCAACCCTTGTACCAGTG#GGGTTGGGAGAG#(((((((((((...........#))))))))))).	7095	7107	1	-22.7	1	0.000918674	0.456	0	0	-10.3988	11	12	11	3UTR		0	1
hsa-miR-150-5p	NM_001267610	GPR161	TCTCCCAACCCTTGTACCAGTG#GCAAGGGTTGGAGAA#(((.(((((((((((.......#)))))))))))))).	4112	4127	1	-22.2	0	0.000206198	0.471	0	0	-7.20265	14	15	14	3UTR		0	1
hsa-miR-150-5p	NM_001267611	GPR161	TCTCCCAACCCTTGTACCAGTG#GGGTTGGGAGAG#(((((((((((...........#))))))))))).	6915	6927	1	-22.7	1	0.000918674	0.456	5.02587	3.71643	-10.3988	11	12	11	3UTR		0	1
hsa-miR-150-5p	NM_001267611	GPR161	TCTCCCAACCCTTGTACCAGTG#GCAAGGGTTGGAGAA#(((.(((((((((((.......#)))))))))))))).	3932	3947	1	-22.2	0	0.000206198	0.471	-0.135346	-0.287696	-7.20265	14	15	14	3UTR		0	1
hsa-miR-150-5p	NM_001267613	GPR161	TCTCCCAACCCTTGTACCAGTG#GGGTTGGGAGAG#(((((((((((...........#))))))))))).	6764	6776	1	-22.7	1	0.000918674	0.456	4.78783	4.09388	-10.3988	11	12	11	3UTR		0	1
hsa-miR-150-5p	NM_001267614	GPR161	TCTCCCAACCCTTGTACCAGTG#GGGTTGGGAGAG#(((((((((((...........#))))))))))).	6497	6509	1	-22.7	1	0.000918674	0.456	6.44602	4.63832	-10.3988	11	12	11	3UTR		0	1
hsa-miR-150-5p	NM_001267614	GPR161	TCTCCCAACCCTTGTACCAGTG#GCAAGGGTTGGAGAA#(((.(((((((((((.......#)))))))))))))).	3514	3529	1	-22.2	0	0.000206198	0.471	-0.24298	-0.53668	-7.20265	14	15	14	3UTR		0	1
hsa-miR-150-5p	NM_001267617	ARPP21	TCTCCCAACCCTTGTACCAGTG#GGAACAAGGTGGGAA#..(((((..((((((.((....#)).))))))))))).	2707	2722	1	-18.6	0	0.000643746	0.559	0	0	-8.56007	13	15	11	3UTR		0	0
hsa-miR-150-5p	NM_001267718	IL11	TCTCCCAACCCTTGTACCAGTG#TACTTATTTATTTCAGGAGCAGGGGTGGGAGGC#((((((.((((((((.((....#.)).)))))))))))))).	741	774	1	-26.1	0	0.0017948	0.471	0	0	-5.71431	16	19	14	3UTR		0	0
hsa-miR-150-5p	NM_001267721	NOXO1	TCTCCCAACCCTTGTACCAGTG#CTGGCCAGCAGGGATGGGAGGG#(((((((.(((.(((.((((..#))))...)))))).))))))).	1490	1512	1	-24.3	1	0.0715673	0.368	0	0	-9.83106	17	22	7	3UTR		0	0
hsa-miR-150-5p	NM_001269	RCC1	TCTCCCAACCCTTGTACCAGTG#CACTCTGGGCAGAGCAGAGCAGGGTATGGGGTGGGGAGAG#((((((.((((.((((((.((.#.))..)))))))))).)))))).	2072	2112	1	-24.9	0	0.196451	0.485	0	0	-8.82806	18	23	10	3UTR		0	0
hsa-miR-150-5p	NM_001270391	RASSF6	TCTCCCAACCCTTGTACCAGTG#GGTGGATCACTTGAGGTTGGGAT#..(((((((((..((.(((.(.#).)))...))..).)))))))).	3956	3979	1	-19.1	1	0.00261099	0.471	0	0	-9.82598	15	23	8	3UTR		0	0
hsa-miR-150-5p	NM_001270401	RXRB	TCTCCCAACCCTTGTACCAGTG#CTGGGGCAGGGTGGGGGGC#((((((.((((.(((.((((..#)))).))))))))))))).	1867	1886	1	-24.5	0	2.93993e-10	0.368	0	0	-9.06111	17	19	13	3UTR		0	0
hsa-miR-150-5p	NM_001270550	MDK	TCTCCCAACCCTTGTACCAGTG#GGGACAAGGGATTCTGGGAA#..(((((.(((((((.((....#)).)))))))....))))).	1014	1034	1	-20.7	0	0.0302101	0.456	0.0186187	0.0369038	-7.50368	14	20	7	3UTR		0	0
hsa-miR-150-5p	NM_001270552	MDK	TCTCCCAACCCTTGTACCAGTG#CACCCCTAAGTGCCCAAAGTGGGGAGGGACAAGGGATTCTGGGAA#..(((((.(((((((.((....#.)).)))))))....))))).	511	556	1	-20.5	0	0.0302101	0.456	0	0	-7.50368	14	21	7	3UTR		0	0
hsa-miR-150-5p	NM_001270726	BCL2L13	TCTCCCAACCCTTGTACCAGTG#ATTGGTCAAAACAAGGTCTGGGAGT#.((((((..((((((((((((.#))))))....))))))..)))))).	3320	3345	1	-23.9	1	0.0129897	0.647	0.143494	0.116042	-7.16335	18	25	6	3UTR		0	0
hsa-miR-150-5p	NM_001270727	BCL2L13	TCTCCCAACCCTTGTACCAGTG#ATTGGTCAAAACAAGGTCTGGGAGT#.((((((..((((((((((((.#))))))....))))))..)))))).	3176	3201	1	-23.9	1	0.0129897	0.647	0.143494	0.116042	-7.16335	18	25	6	3UTR		0	0
hsa-miR-150-5p	NM_001270728	BCL2L13	TCTCCCAACCCTTGTACCAGTG#ACAAGGTCTGGGAGT#.((((((..((((((.......#))))))..)))))).	2993	3008	1	-18.9	1	0.0129897	0.647	0	0	-7.3964	12	15	6	3UTR		0	0
hsa-miR-150-5p	NM_001270729	BCL2L13	TCTCCCAACCCTTGTACCAGTG#ACAAGGTCTGGGAGT#.((((((..((((((.......#))))))..)))))).	3171	3186	1	-18.9	1	0.0129897	0.647	0	0	-7.3964	12	15	6	3UTR		0	0
hsa-miR-150-5p	NM_001270731	BCL2L13	TCTCCCAACCCTTGTACCAGTG#ACAAGGTCTGGGAGT#.((((((..((((((.......#))))))..)))))).	3258	3273	1	-18.9	1	0.0129897	0.647	0	0	-7.3964	12	15	6	3UTR		0	0
hsa-miR-150-5p	NM_001270732	BCL2L13	TCTCCCAACCCTTGTACCAGTG#ACAAGGTCTGGGAGT#.((((((..((((((.......#))))))..)))))).	3101	3116	1	-18.9	1	0.0129897	0.647	0	0	-7.3964	12	15	6	3UTR		0	0
hsa-miR-150-5p	NM_001270734	BCL2L13	TCTCCCAACCCTTGTACCAGTG#ACAAGGTCTGGGAGT#.((((((..((((((.......#))))))..)))))).	3114	3129	1	-18.9	1	0.0129897	0.647	0	0	-7.3964	12	15	6	3UTR		0	0
hsa-miR-150-5p	NM_001270735	BCL2L13	TCTCCCAACCCTTGTACCAGTG#ACAAGGTCTGGGAGT#.((((((..((((((.......#))))))..)))))).	2957	2972	1	-18.9	1	0.0129897	0.647	0	0	-7.3964	12	15	6	3UTR		0	0
hsa-miR-150-5p	NM_001270875	MEAF6	TCTCCCAACCCTTGTACCAGTG#GCTGGGTGGGGGTGGGAAGAA#((((((.((((((...(((((.#)))))..)))))))))).)).	4527	4548	1	-23.7	0	0.0147247	0.544	0	0	-7.3066	17	21	10	3UTR		0	0
hsa-miR-150-5p	NM_001270876	MEAF6	TCTCCCAACCCTTGTACCAGTG#GCTGGGTGGGGGTGGGAAGAA#((((((.((((((...(((((.#)))))..)))))))))).)).	4200	4221	1	-23.7	0	0.0147247	0.544	0	0	-7.3066	17	21	10	3UTR		0	0
hsa-miR-150-5p	NM_001270894	TRAPPC3	TCTCCCAACCCTTGTACCAGTG#GGTGGAGGGAGGAAGGGCTGGGAGGG#(((((((.(((((.(.((....#.)).).))))).))))))).	1072	1098	1	-23.1	1	0.0578285	0.412	0	0	-7.3411	15	20	7	3UTR		0	0
hsa-miR-150-5p	NM_001270895	TRAPPC3	TCTCCCAACCCTTGTACCAGTG#GGTGGAGGGAGGAAGGGCTGGGAGGG#(((((((.(((((.(.((....#.)).).))))).))))))).	1069	1095	1	-23.1	1	0.0578285	0.412	0	0	-7.3411	15	20	7	3UTR		0	0
hsa-miR-150-5p	NM_001270896	TRAPPC3	TCTCCCAACCCTTGTACCAGTG#GGTGGAGGGAGGAAGGGCTGGGAGGG#(((((((.(((((.(.((....#.)).).))))).))))))).	1293	1319	1	-23.1	1	0.0578285	0.412	0	0	-7.3411	15	20	7	3UTR		0	0
hsa-miR-150-5p	NM_001270897	TRAPPC3	TCTCCCAACCCTTGTACCAGTG#GGTGGAGGGAGGAAGGGCTGGGAGGG#(((((((.(((((.(.((....#.)).).))))).))))))).	850	876	1	-23.1	1	0.0578285	0.412	0	0	-7.3411	15	20	7	3UTR		0	0
hsa-miR-150-5p	NM_001270934	JAKMIP2	TCTCCCAACCCTTGTACCAGTG#CAAAAAAAACAAGGGTGGGTGGGGAG#((((((.((((((((.......#.))))))))..).))))).	3299	3325	1	-19.7	0	0.0103113	0.574	0	0	-5.71431	14	19	8	3UTR		0	0
hsa-miR-150-5p	NM_001270941	JAKMIP2	TCTCCCAACCCTTGTACCAGTG#CAAAAAAAACAAGGGTGGGTGGGGAG#((((((.((((((((.......#.))))))))..).))))).	3362	3388	1	-19.7	0	0.0103113	0.574	0	0	-5.71431	14	19	8	3UTR		0	0
hsa-miR-150-5p	NM_001270942	KLF7	TCTCCCAACCCTTGTACCAGTG#GGGGGTTGGGAGAG#(((((((((((((.........#))))))))))))).	7387	7401	1	-24.3	1	0.0495544	0.588	4.93132	4.31269	-5.76291	13	14	13	3UTR		0	0
hsa-miR-150-5p	NM_001270943	KLF7	TCTCCCAACCCTTGTACCAGTG#GGGGGTTGGGAGAG#(((((((((((((.........#))))))))))))).	7356	7370	1	-24.3	1	0.0495544	0.588	0	0	-5.76291	13	14	13	3UTR		0	0
hsa-miR-150-5p	NM_001270944	KLF7	TCTCCCAACCCTTGTACCAGTG#GGGGGTTGGGAGAG#(((((((((((((.........#))))))))))))).	7320	7334	1	-24.3	1	0.0495544	0.588	0	0	-5.76291	13	14	13	3UTR		0	0
hsa-miR-150-5p	NM_001270976	IST1	TCTCCCAACCCTTGTACCAGTG#GCTGGACAGTGGGAGAG#(((((((....((((.(((((.#)))))))))))))))).	1671	1688	1	-20.9	1	7.17327e-05	0.426	-0.181584	0.253373	-11.6079	16	17	16	3UTR		0	1
hsa-miR-150-5p	NM_001270979	IST1	TCTCCCAACCCTTGTACCAGTG#GCTGGACAGTGGGAGAG#(((((((....((((.(((((.#)))))))))))))))).	1100	1117	1	-20.9	1	7.17327e-05	0.426	-0.181584	0.253373	-11.6079	16	17	16	3UTR		0	1
hsa-miR-150-5p	NM_001270987	LTBR	TCTCCCAACCCTTGTACCAGTG#ACAACTAGGGGGTTGGGTAGGA#(((((((((((((.........#.)))))))))).))).	2163	2185	1	-19.4	1	0.00398763	0.529	0	0	-5.76291	13	16	10	3UTR		0	0
hsa-miR-150-5p	NM_001271286	ZNF512	TCTCCCAACCCTTGTACCAGTG#GCTGCATGACTCCTTGACACTGTATGGGGGTAAGAAGATGGCTAGAGATGGGGGT#.(((((((((((((((.(((((#.)))))))))))))).................)))))).	3351	3406	1	-23.6	1	0.0729716	0.559	0	0	-3.79332	20	39	14	3UTR		0	0
hsa-miR-150-5p	NM_001271287	ZNF512	TCTCCCAACCCTTGTACCAGTG#GCTGCATGACTCCTTGACACTGTATGGGGGTAAGAAGATGGCTAGAGATGGGGGT#.(((((((((((((((.(((((#.)))))))))))))).................)))))).	3379	3434	1	-23.6	1	0.0729716	0.559	0	0	-3.79332	20	39	14	3UTR		0	0
hsa-miR-150-5p	NM_001271318	ZNF512	TCTCCCAACCCTTGTACCAGTG#GCTGCATGACTCCTTGACACTGTATGGGGGTAAGAAGATGGCTAGAGATGGGGGT#.(((((((((((((((.(((((#.)))))))))))))).................)))))).	3539	3594	1	-23.6	1	0.0729716	0.559	0	0	-3.79332	20	39	14	3UTR		0	0
hsa-miR-150-5p	NM_001271518	KCNMA1	TCTCCCAACCCTTGTACCAGTG#TGGAATATGAGGGTTTTCCAGGGAGAT#(((((((((((((((((((...#)))..)))))))))).....)))))).	8732	8759	1	-22.9	1	0.000116617	0.574	0	0	-3.93757	19	27	10	3UTR		0	0
hsa-miR-150-5p	NM_001271518	KCNMA1	TCTCCCAACCCTTGTACCAGTG#CACTCATAAAATATTTGTACAAGGAGTGAGTGGGGGAG#(((((((((((((((((.((((#.)))).)))))))).))...))))))).	9438	9476	1	-24.1	1	0.0931023	0.574	0	0	-3.93757	21	28	8	3UTR		0	0
hsa-miR-150-5p	NM_001271522	KCNMA1	TCTCCCAACCCTTGTACCAGTG#CACTGGCTGGAGTGGGGGAC#(((((((..((.....((((((#))))))..))..))))))).	792	812	1	-21.1	1	1.45379e-05	0.456	0	0	-13.7689	15	20	7	3UTR		0	0
hsa-miR-150-5p	NM_001271560	LOC389895	TCTCCCAACCCTTGTACCAGTG#CTGGTCAAGGCAGGAGT#.((((....(((((.(((((..#))))))))))..)))).	1139	1156	1	-18.5	0	0.000414066	0.618	0	0	-11.3434	14	17	10	3UTR		0	0
hsa-miR-150-5p	NM_001271592	SMIM10L1	TCTCCCAACCCTTGTACCAGTG#CGCTGGGAGGATGGGAGAA#(((((((..((((...((((((#)))))))))).))))))).	1688	1707	1	-23.2	1	0.191873	0.574	0	0	-9.13294	17	19	10	3UTR		0	0
hsa-miR-150-5p	NM_001271592	SMIM10L1	TCTCCCAACCCTTGTACCAGTG#GAGGGTTGGTGGGAT#(((((((((((((.........#))))))))).)))).	3993	4008	1	-20.2	1	0.0169988	0.574	0	0	-5.76291	13	15	9	3UTR		0	0
hsa-miR-150-5p	NM_001271594	SESN3	TCTCCCAACCCTTGTACCAGTG#CTCTGGTACAATATATTGGGTTGC#.....(((((((((((((((.(#).)))))))))......)))))).	3268	3292	1	-19.8	0	0.0217794	0.647	0	0	-13.6656	16	24	9	3UTR		0	0
hsa-miR-150-5p	NM_001271606	BASP1	TCTCCCAACCCTTGTACCAGTG#ATTGGAAGTAATGATATGTATTGCCCAAGGAAAAATACAGGATGTTGTCCCATCAAGGGAGGGAGGGGGTGGGAGAA#(((((((.(((((.(.((..((#.))..)).).)))))..))))))).	914	991	1	-24	1	0.00197454	0.529	0	0	-7.3411	17	25	7	3UTR		1	1
hsa-miR-150-5p	NM_001271606	BASP1	TCTCCCAACCCTTGTACCAGTG#TGCAATGGGAGTTGGGAGT#.(((((((((((((((......#))))..))).)))))))).	1156	1175	1	-19.6	1	0.000521055	0.5	0	0	-3.79332	15	19	8	3UTR		1	1
hsa-miR-150-5p	NM_001271629	MEF2D	TCTCCCAACCCTTGTACCAGTG#CACTGGGATGGTCTGTGGGGTGGGAGGG#((((((.(((((....((((((#))))))..........))))))))))).	2915	2943	1	-24.8	0	1.03013e-06	0.338	0	0	-8.59573	17	28	11	3UTR		0	0
hsa-miR-150-5p	NM_001271629	MEF2D	TCTCCCAACCCTTGTACCAGTG#CACAGTGTGCAGGGAGAATGGGGAGAG#((((((..((((((((((.(((#))).).)))))))).)....)))))).	2753	2780	1	-23.5	0	0.0116209	0.397	0	0	-7.7949	19	27	8	3UTR		0	0
hsa-miR-150-5p	NM_001271634	CNOT9	TCTCCCAACCCTTGTACCAGTG#CACTGGCAGGGAGGGGAGAC#((((((..(((.((..((((((#)))))))))))..)))))).	1437	1457	1	-25.4	0	0.0192726	0.412	0	0	-12.1102	17	20	11	3UTR		0	1
hsa-miR-150-5p	NM_001271634	CNOT9	TCTCCCAACCCTTGTACCAGTG#GCTGCATCAAGCTGTTGGGAGAA#(((((((((.((((...((((.#))))...))))..))))))))).	1744	1767	1	-23.2	1	0.00667537	0.456	0	0	-6.14858	17	23	9	3UTR		0	1
hsa-miR-150-5p	NM_001271641	MTCH1	TCTCCCAACCCTTGTACCAGTG#GGTTGAGCGGGGGTGGGGC#..((((.(((((((((((....#)))...)))))))))))).	1353	1372	1	-20.8	0	0.000600357	0.353	0	0	-6.50069	15	19	12	3UTR		0	0
hsa-miR-150-5p	NM_001271741	CSNK1A1	TCTCCCAACCCTTGTACCAGTG#GGTGCAGTTTTTTTAAAATGTTGGGAGAT#(((((((((..(((((((....#)))))))............))))))))).	3865	3894	1	-21.5	1	0.00784304	0.574	0	0	-8.00486	16	29	9	3UTR		1	0
hsa-miR-150-5p	NM_001271742	CSNK1A1	TCTCCCAACCCTTGTACCAGTG#GGTGCAGTTTTTTTAAAATGTTGGGAGAT#(((((((((..(((((((....#)))))))............))))))))).	3571	3600	1	-21.5	1	0.00784304	0.574	0	0	-8.00486	16	29	9	3UTR		1	0
hsa-miR-150-5p	NM_001271749	C5AR2	TCTCCCAACCCTTGTACCAGTG#GCTGGACAGGGGTGACGAT#..((...((((((((.(((((.#)))))))))))))...)).	4658	4677	1	-21.5	0	0.00358956	0.529	0	0	-12.7537	15	19	13	3UTR		0	0
hsa-miR-150-5p	NM_001271807	TREML1	TCTCCCAACCCTTGTACCAGTG#CACAGTAATCTTCCCGGGAGGGAACAAGGGTGGAGGGAC#((((((.((((((((.((....#.)).)))))))))).)))).	853	892	1	-22.6	0	8.95038e-05	0.397	0.171989	0.072118	-5.71431	16	20	10	3UTR		0	0
hsa-miR-150-5p	NM_001271814	PLA2G2D	TCTCCCAACCCTTGTACCAGTG#GCTGTGTCCTCTGAGGGTGGATGGGAATCTTGGGAGAA#(((((((((((.(.((((....#.)))).).)))....)))))))).	552	590	1	-23	1	0.00756742	0.412	0	0	-8.14122	16	24	8	3UTR		0	0
hsa-miR-150-5p	NM_001271835	CCDC120	TCTCCCAACCCTTGTACCAGTG#CACTGTGCTGGGGACTGGGGGC#.((((((.((((.(((.(((((#)))))))).))))..)))))).	2918	2940	1	-23.7	1	1.59101e-08	0.412	0	0	-7.39609	18	22	8	3UTR		0	0
hsa-miR-150-5p	NM_001271835	CCDC120	TCTCCCAACCCTTGTACCAGTG#CTGGTGGAGGGGATCTTGGGC#...((((((((((.((((((..#)))))).)))))...))))).	2339	2360	1	-23.6	0	0.000773277	0.5	0	0	-7.37138	16	21	6	3UTR		0	0
hsa-miR-150-5p	NM_001271842	SCIMP	TCTCCCAACCCTTGTACCAGTG#TGCAAGGGCAGGGAGT#.(((((..((((((((......#))))))))..))))).	1064	1080	1	-21.8	0	1.89949e-05	0.426	0.211554	-0.0816184	-7.65065	13	16	8	3UTR		0	0
hsa-miR-150-5p	NM_001271852	CEP57L1	TCTCCCAACCCTTGTACCAGTG#ACTGAGGCAGGGGAATCGCTTGAACCTGGGAGAT#(((((((.(((((((..((((.#))))..))))))).............))))))).	3460	3494	1	-23.4	1	0.00149808	0.426	0	0	-6.48426	18	34	7	3UTR		0	0
hsa-miR-150-5p	NM_001271852	CEP57L1	TCTCCCAACCCTTGTACCAGTG#CTGGTAGGTTTATTGGGAGT#.(((((((....(.((((((..#)))))).)....))))))).	5825	5845	1	-19.9	1	3.68993e-05	0.662	0	0	-13.1206	14	20	7	3UTR		0	0
hsa-miR-150-5p	NM_001271853	CEP57L1	TCTCCCAACCCTTGTACCAGTG#ACTGAGGCAGGGGAATCGCTTGAACCTGGGAGAT#(((((((.(((((((..((((.#))))..))))))).............))))))).	3474	3508	1	-23.4	1	0.00149808	0.426	0	0	-6.48426	18	34	7	3UTR		0	0
hsa-miR-150-5p	NM_001271853	CEP57L1	TCTCCCAACCCTTGTACCAGTG#CTGGTAGGTTTATTGGGAGT#.(((((((....(.((((((..#)))))).)....))))))).	5839	5859	1	-19.9	1	3.68993e-05	0.662	0	0	-13.1206	14	20	7	3UTR		0	0
hsa-miR-150-5p	NM_001271869	SZRD1	TCTCCCAACCCTTGTACCAGTG#GGTTAGGGGAAGGTTGGGGGGA#(((((((((((((..(((....#)))..))))...))))))))).	727	749	1	-22.4	1	0.024191	0.412	0	0	-5.52986	16	22	9	3UTR		1	1
hsa-miR-150-5p	NM_001271900	PPP2R2B	TCTCCCAACCCTTGTACCAGTG#CTCTGTCTGTACCACGTCGGGGGTTGGGAC#..((((((((((((.((..(((#.))))))))))))))))).	3723	3753	1	-23.5	1	3.41256e-06	0.529	0	0	-5.69245	17	19	17	3UTR		0	0
hsa-miR-150-5p	NM_001271948	PPP2R2B	TCTCCCAACCCTTGTACCAGTG#CTCTGTCTGTACCACGTCGGGGGTTGGGAC#..((((((((((((.((..(((#.))))))))))))))))).	4114	4144	1	-23.5	1	3.41256e-06	0.529	0	0	-5.69245	17	19	17	3UTR		0	0
hsa-miR-150-5p	NM_001272020	NRXN3	TCTCCCAACCCTTGTACCAGTG#TACAGTCATGTTTGGGGTTGGGAC#..((((((((((..........#.)))))))))).	8457	8481	1	-19	1	2.67364e-05	0.544	0	0	-8.07147	10	12	10	3UTR		0	1
hsa-miR-150-5p	NM_001272105	PAQR6	TCTCCCAACCCTTGTACCAGTG#ACAGGGGCTGAGGAGAG#(((((((.(((((((.......#))))))).)).))))).	1383	1400	1	-20.6	1	0.0121058	0.382	0	0	-6.48426	14	17	7	3UTR		0	0
hsa-miR-150-5p	NM_001272107	PAQR6	TCTCCCAACCCTTGTACCAGTG#ACAGGGGCTGAGGAGAG#(((((((.(((((((.......#))))))).)).))))).	1446	1463	1	-20.6	1	0.0121058	0.382	0	0	-6.48426	14	17	7	3UTR		0	0
hsa-miR-150-5p	NM_001276249	LDLRAD4	TCTCCCAACCCTTGTACCAGTG#CATCTGGTCTGACCGCAAACAGTGTTTATTTGGGGACAGGGGTTGGGAT#..(((((((((((((.((((..#.))))..))))))))))))).	1232	1281	1	-28.2	1	0.0039777	0.441	0.944305	0.977772	-5.19005	17	21	13	3UTR		0	0
hsa-miR-150-5p	NM_001276275	MAZ	TCTCCCAACCCTTGTACCAGTG#GGTGGTATGGGGGGTTGGGGT#..(((((((((((.(((((.(.#).)))))..))))))))))).	1942	1963	1	-25.9	1	4.62588e-05	0.485	0	0	-5.81384	17	21	11	3UTR		0	0
hsa-miR-150-5p	NM_001276275	MAZ	TCTCCCAACCCTTGTACCAGTG#TTGGTGCTTTCTTTTCCTTTTTTTTTTTTTTCCAGGGGGAGGGAGGA#((((((..((((((((((((..#)))))))..........................)))))..)))))).	1800	1847	1	-23.8	0	0.00170719	0.515	0	0	-7.7949	18	47	7	3UTR		0	0
hsa-miR-150-5p	NM_001276286	BBX	TCTCCCAACCCTTGTACCAGTG#GCAGGGTTGGGGGT#.((((((((((.(((.......#))))))))))))).	4468	4482	1	-21.7	1	0.00144042	0.471	0	0	-7.37318	13	14	13	3UTR		0	0
hsa-miR-150-5p	NM_001276310	STMN3	TCTCCCAACCCTTGTACCAGTG#ACTGGCAGGCGGGTGGGTGGGGGC#.((((((.(((((((.(((((.#)))))...))))).)).)))))).	1231	1255	1	-23.7	1	0.000283817	0.382	0	0	-6.34001	18	24	6	3UTR		0	0
hsa-miR-150-5p	NM_001276311	NOL3	TCTCCCAACCCTTGTACCAGTG#GCTCAACCCCACGCAAGTTCCTGAGCTGAACATGGAGCAAGGGGAGGGTGAC#((.(((..(((((((.(((((.#.)).))).)))))))..))).)).	1007	1059	1	-24.4	0	0.00143747	0.456	0	0	-9.58548	17	24	7	3UTR		0	0
hsa-miR-150-5p	NM_001276326	SLC22A12	TCTCCCAACCCTTGTACCAGTG#CATTGGTGCGAGGGATTGA#.....(((((((((((((((((#)))))))))))))).))).	2654	2673	1	-25.4	0	0.001223	0.518	0	0	-13.6656	17	19	14	3UTR		0	0
hsa-miR-150-5p	NM_001276327	SLC22A12	TCTCCCAACCCTTGTACCAGTG#CATTGGTGCGAGGGATTGA#.....(((((((((((((((((#)))))))))))))).))).	2432	2451	1	-25.4	0	0.001223	0.518	0	0	-13.6656	17	19	14	3UTR		0	0
hsa-miR-150-5p	NM_001276336	EIF4E2	TCTCCCAACCCTTGTACCAGTG#CTGAAAGAACGGGGAGTACAGGGGCCAAAAGGGAGGT#((((((..(((((((((.....#.)))))))))......)))))).	2207	2244	1	-22	0	0.000688937	0.515	0	0	-7.7949	15	23	9	3UTR		0	0
hsa-miR-150-5p	NM_001276337	EIF4E2	TCTCCCAACCCTTGTACCAGTG#CTGAAAGAACGGGGAGTACAGGGGCCAAAAGGGAGGT#((((((..(((((((((.....#.)))))))))......)))))).	2072	2109	1	-22	0	0.000688937	0.515	0	0	-7.7949	15	23	9	3UTR		0	0
hsa-miR-150-5p	NM_001276345	TNNT2	TCTCCCAACCCTTGTACCAGTG#GCTGGCCTAGGTGGGAGC#.((((((..(((....(((((.#)))))...))))))))).	1085	1103	1	-19.1	1	4.65919e-09	0.353	0	0	-10.2778	14	18	9	3UTR		0	0
hsa-miR-150-5p	NM_001276346	TNNT2	TCTCCCAACCCTTGTACCAGTG#GCTGGCCTAGGTGGGAGC#.((((((..(((....(((((.#)))))...))))))))).	956	974	1	-19.1	1	4.65919e-09	0.353	0	0	-10.2778	14	18	9	3UTR		0	0
hsa-miR-150-5p	NM_001276436	KCNJ15	TCTCCCAACCCTTGTACCAGTG#CACTGAGTCACCCAACCCCACTCCTTTGGGATGGGGTTGGGAGT#.(((((((((((....((((..#.))))...))))))))))).	4693	4737	1	-25.9	1	1.8218e-12	0.441	0	0	-6.90779	15	20	11	3UTR		0	0
hsa-miR-150-5p	NM_001276451	DRGX	TCTCCCAACCCTTGTACCAGTG#TGCAGGGTAGGGAGGG#((((((.((((.((((......#)))))))).)))))).	1585	1601	1	-20.3	0	0.00209607	0.441	2.68143	1.51693	-8.82806	14	16	8	3UTR		0	0
hsa-miR-150-5p	NM_001276453	KPNB1	TCTCCCAACCCTTGTACCAGTG#ACTGTGAATGTAGAAGTGGGGGGGAGGGGGGAG#((((((..(((((.(((((((.#))))...........))).)))))..)))))).	3715	3748	1	-23.5	0	0.0397577	0.515	0	0	-8.65174	18	33	6	3UTR		0	0
hsa-miR-150-5p	NM_001276457	ELF2	TCTCCCAACCCTTGTACCAGTG#CACTAACATTCTGTAAGAGGTTATATAGTTTTCAGTGGGAGGGGTTGGGAT#..(((((((((((...(((.((#.)).))).))))))))))).	1851	1902	1	-25	1	0.0101769	0.618	-0.618776	0.0227116	-6.78234	16	20	11	3UTR		0	0
hsa-miR-150-5p	NM_001276458	ELF2	TCTCCCAACCCTTGTACCAGTG#CACTAACATTCTGTAAGAGGTTATATAGTTTTCAGTGGGAGGGGTTGGGAT#..(((((((((((...(((.((#.)).))).))))))))))).	1902	1953	1	-25	1	0.0101769	0.618	2.17768	3.45128	-6.78234	16	20	11	3UTR		0	0
hsa-miR-150-5p	NM_001276718	PAK6	TCTCCCAACCCTTGTACCAGTG#GCTGGGGGCAGGGAGTGAGGGGAC#(((((..((((((((.(((((.#)))))..)))))).))..))))).	3409	3433	1	-24.9	0	0.00409178	0.426	0	0	-7.61527	18	24	6	3UTR		0	0
hsa-miR-150-5p	NM_001276761	TP53	TCTCCCAACCCTTGTACCAGTG#TACTGTGAGGGATGTTTGGGAGAT#((((((((((((((...(((((#)))))))))))....)))))))).	1554	1578	1	-21.3	1	0.028439	0.647	4.14694	2.66591	-4.90607	19	24	11	3UTR	MIRT052652	1	1
hsa-miR-150-5p	NM_001277145	ZBTB10	TCTCCCAACCCTTGTACCAGTG#GGGTTGAGGAGAG#(((((((((((...........#)))))).))))).	6189	6202	1	-18.9	1	0.0138182	0.588	0	0	-10.3988	11	13	6	3UTR		0	0
hsa-miR-150-5p	NM_001277163	CEACAM3	TCTCCCAACCCTTGTACCAGTG#CACTGGTGTCTGGGGGCAGGGAGGG#((((((..((((.(((((((((#)))))))).).))))...)))))).	860	885	1	-28.7	0	0.000640781	0.426	0.254346	0.121605	-9.08403	19	25	8	3UTR		0	0
hsa-miR-150-5p	NM_001277176	WDR72	TCTCCCAACCCTTGTACCAGTG#TGGTGGGATGCAGTGGACAGGAGAGGGGGAA#((((((....(((((.(((.((#.)).))))))))...)))))).	1401	1432	1	-20.1	0	0.277759	0.588	0.0842627	0.876664	-10.3268	16	22	8	3UTR		0	0
hsa-miR-150-5p	NM_001277406	POTEI	TCTCCCAACCCTTGTACCAGTG#GCTGACAAGGGGTGGAAGAG#(((.(((.(((((((..((((.#))))))))))).))).))).	4614	4634	1	-21.2	0	0.0103555	0.382	0	0	-9.51628	17	20	11	3UTR		0	0
hsa-miR-150-5p	NM_001277742	CYP26B1	TCTCCCAACCCTTGTACCAGTG#GCTGGGGTTGGGGGAC#((((((((((((.((.......#)).)))))))))))).	1702	1718	1	-24	1	1.00221e-07	0.353	-0.426474	-0.214687	-5.45975	14	16	12	3UTR		0	0
hsa-miR-150-5p	NM_001277764	CIB1	TCTCCCAACCCTTGTACCAGTG#CACTGGTATGAGGAAGGAC#..(((....(((((((((((((#)))))))))))))..))).	1007	1026	1	-21.7	0	0.00590257	0.559	0.00946642	-0.0903015	-11.7717	16	19	13	3UTR		0	0
hsa-miR-150-5p	NM_001277842	CCNT1	TCTCCCAACCCTTGTACCAGTG#GGAAGGAGGGTTGGCGAGC#.((((((((((((.(.((....#)).).))))))))).))).	2995	3014	1	-23.4	1	0.0192837	0.441	0	0	-4.88321	15	19	9	3UTR		1	0
hsa-miR-150-5p	NM_001277842	CCNT1	TCTCCCAACCCTTGTACCAGTG#ATTGGAGGGTGGGAATGTGTGAGGGTGGGTGGGAGGC#(((((((((((((((((.....#.))))))))))...))))))).	2586	2623	1	-21	1	0.0235429	0.471	0	0	-3.93757	17	22	10	3UTR		1	0
hsa-miR-150-5p	NM_001277961	STIM1	TCTCCCAACCCTTGTACCAGTG#GCTGGTCCAGGGGTCTGGGC#...(((((((((((.((((((.#)))))).))))))).)))).	3053	3073	1	-27	0	2.36078e-07	0.368	0	0	-7.24999	17	20	7	3UTR		0	0
hsa-miR-150-5p	NM_001277962	STIM1	TCTCCCAACCCTTGTACCAGTG#GCTGGTCCAGGGGTCTGGGC#...(((((((((((.((((((.#)))))).))))))).)))).	2811	2831	1	-27	0	2.36078e-07	0.368	0	0	-7.24999	17	20	7	3UTR		0	0
hsa-miR-150-5p	NM_001278159	AKT1S1	TCTCCCAACCCTTGTACCAGTG#GTGAGGGGTTGGGGGAT#(((((((((((((.(((.....#)))))))))))))))).	1963	1980	1	-24.6	1	0.0023768	0.338	-0.48504	0.45169	-4.79441	16	17	16	3UTR		0	0
hsa-miR-150-5p	NM_001278165	NBL1	TCTCCCAACCCTTGTACCAGTG#CTGGTGGGGGAAGGGGAGGA#((((((..((((..((((((..#))))))))))...)))))).	1448	1468	1	-22.9	0	0.0166056	0.412	0	0	-9.94087	16	20	10	3UTR		0	0
hsa-miR-150-5p	NM_001278166	NBL1	TCTCCCAACCCTTGTACCAGTG#CTGGTGGGGGAAGGGGAGGA#((((((..((((..((((((..#))))))))))...)))))).	1292	1312	1	-22.9	0	0.0166056	0.412	0	0	-9.94087	16	20	10	3UTR		0	0
hsa-miR-150-5p	NM_001278172	SDHC	TCTCCCAACCCTTGTACCAGTG#GGTACAAGTGGGAGAG#(((((((...((((((((....#))))))))))))))).	4118	4134	1	-23.9	1	0.0681215	0.529	0	0	-8.55011	15	16	15	3UTR		0	0
hsa-miR-150-5p	NM_001278183	EOMES	TCTCCCAACCCTTGTACCAGTG#CACTTAACAGCTGCAGGGGCAAGGGGAGAG#((((((..((((((((.(((((#)))).....).))))))))....)))))).	2349	2379	1	-22.9	0	0.000123365	0.559	4.49705	5.38271	-7.7949	19	30	8	3UTR		0	0
hsa-miR-150-5p	NM_001278192	GANAB	TCTCCCAACCCTTGTACCAGTG#GCTGGAAGCCCTGGGTGGGGGGTTGGGGGAG#(((((((((((((...((((..#.))))...))))))))))))).	3418	3449	1	-31	1	0.0150989	0.368	0	0	-5.76291	17	22	13	3UTR		0	0
hsa-miR-150-5p	NM_001278194	GANAB	TCTCCCAACCCTTGTACCAGTG#GCTGGAAGCCCTGGGTGGGGGGTTGGGGGAG#(((((((((((((...((((..#.))))...))))))))))))).	3585	3616	1	-31	1	0.0150989	0.368	0	0	-5.76291	17	22	13	3UTR		0	0
hsa-miR-150-5p	NM_001278206	SLC43A3	TCTCCCAACCCTTGTACCAGTG#CACCCCAAGGGCCATGGGAGC#.((((((.((((((........#.))))))...)))))).	2524	2545	1	-19.3	1	6.72902e-05	0.426	0	0	-7.07546	12	17	6	3UTR		0	0
hsa-miR-150-5p	NM_001278233	LMCD1	TCTCCCAACCCTTGTACCAGTG#ACTGACCCAAAGAATCCAAGAGACTAAGACTGTGCAGGGTTGGGGAA#((.((((((((.((((.((((.#.)))))))))))))))))).	7966	8013	1	-25.9	0	0.00158791	0.471	0	0	-8.84192	18	20	18	3UTR		0	0
hsa-miR-150-5p	NM_001278234	LMCD1	TCTCCCAACCCTTGTACCAGTG#ACTGACCCAAAGAATCCAAGAGACTAAGACTGTGCAGGGTTGGGGAA#((.((((((((.((((.((((.#.)))))))))))))))))).	7799	7846	1	-25.9	0	0.00158791	0.471	0	0	-8.84192	18	20	18	3UTR		0	0
hsa-miR-150-5p	NM_001278293	ARL6	TCTCCCAACCCTTGTACCAGTG#TGGTAGAGGGAAGGTCAGAGAC#((((((..(((((.(((((...#))))))))))..))...)))).	2713	2735	1	-17.6	0	0.00910608	0.559	0	0	-8.65174	16	22	10	3UTR		0	0
hsa-miR-150-5p	NM_001278322	MOBP	TCTCCCAACCCTTGTACCAGTG#ACTGCTTTCCCTATTCAGCCCAGAGTTGGGGTGGTGGGAGAA#((((((((((((..........#.)))))..))))))).	2614	2656	1	-18.9	1	0.0120163	0.471	0	0	-7.05204	12	16	7	3UTR		0	0
hsa-miR-150-5p	NM_001278359	RHOH	TCTCCCAACCCTTGTACCAGTG#ATTGGAGAGCCCGTGTCTCTAGTTCTCAGCTCAGGGTTGGGGGGC#((((((((((((.((.......#.))..)))))))))))).	3393	3438	1	-22.3	1	9.5271e-06	0.382	0	0	-5.45975	14	18	12	3UTR	MIRT709501	0	0
hsa-miR-150-5p	NM_001278360	RHOH	TCTCCCAACCCTTGTACCAGTG#ATTGGAGAGCCCGTGTCTCTAGTTCTCAGCTCAGGGTTGGGGGGC#((((((((((((.((.......#.))..)))))))))))).	3379	3424	1	-22.3	1	9.5271e-06	0.382	0	0	-5.45975	14	18	12	3UTR	MIRT709501	0	0
hsa-miR-150-5p	NM_001278361	RHOH	TCTCCCAACCCTTGTACCAGTG#ATTGGAGAGCCCGTGTCTCTAGTTCTCAGCTCAGGGTTGGGGGGC#((((((((((((.((.......#.))..)))))))))))).	3355	3400	1	-22.3	1	9.5271e-06	0.382	0	0	-5.45975	14	18	12	3UTR	MIRT709501	0	0
hsa-miR-150-5p	NM_001278362	RHOH	TCTCCCAACCCTTGTACCAGTG#ATTGGAGAGCCCGTGTCTCTAGTTCTCAGCTCAGGGTTGGGGGGC#((((((((((((.((.......#.))..)))))))))))).	3281	3326	1	-22.3	1	9.5271e-06	0.382	0	0	-5.45975	14	18	12	3UTR	MIRT709501	0	0
hsa-miR-150-5p	NM_001278363	RHOH	TCTCCCAACCCTTGTACCAGTG#ATTGGAGAGCCCGTGTCTCTAGTTCTCAGCTCAGGGTTGGGGGGC#((((((((((((.((.......#.))..)))))))))))).	3239	3284	1	-22.3	1	9.5271e-06	0.382	0	0	-5.45975	14	18	12	3UTR	MIRT709501	0	0
hsa-miR-150-5p	NM_001278364	RHOH	TCTCCCAACCCTTGTACCAGTG#ATTGGAGAGCCCGTGTCTCTAGTTCTCAGCTCAGGGTTGGGGGGC#((((((((((((.((.......#.))..)))))))))))).	3484	3529	1	-22.3	1	9.5271e-06	0.382	0	0	-5.45975	14	18	12	3UTR	MIRT709501	0	0
hsa-miR-150-5p	NM_001278367	RHOH	TCTCCCAACCCTTGTACCAGTG#ATTGGAGAGCCCGTGTCTCTAGTTCTCAGCTCAGGGTTGGGGGGC#((((((((((((.((.......#.))..)))))))))))).	3122	3167	1	-22.3	1	9.5271e-06	0.382	0	0	-5.45975	14	18	12	3UTR	MIRT709501	0	0
hsa-miR-150-5p	NM_001278368	RHOH	TCTCCCAACCCTTGTACCAGTG#ATTGGAGAGCCCGTGTCTCTAGTTCTCAGCTCAGGGTTGGGGGGC#((((((((((((.((.......#.))..)))))))))))).	3216	3261	1	-22.3	1	9.5271e-06	0.382	0	0	-5.45975	14	18	12	3UTR	MIRT709501	0	0
hsa-miR-150-5p	NM_001278369	RHOH	TCTCCCAACCCTTGTACCAGTG#ATTGGAGAGCCCGTGTCTCTAGTTCTCAGCTCAGGGTTGGGGGGC#((((((((((((.((.......#.))..)))))))))))).	3107	3152	1	-22.3	1	9.5271e-06	0.382	0	0	-5.45975	14	18	12	3UTR	MIRT709501	0	0
hsa-miR-150-5p	NM_001278402	RAB3IP	TCTCCCAACCCTTGTACCAGTG#CAGGATAGCAGAGGCTGGGAAGGGTAATGGGGGTTGGGGGGT#((((((((((((((((((....#.)))).)))))))))))))).	8075	8117	1	-27.6	1	0.343464	0.412	0.0711159	0.0904249	-3.93757	18	21	14	3UTR	MIRT737833	0	1
hsa-miR-150-5p	NM_001278441	ILK	TCTCCCAACCCTTGTACCAGTG#GGGACATGGTTGGGGGAA#((((((((((..(((.((....#)).))).)))))))))).	1352	1370	1	-23.2	1	0.00158431	0.382	0	0	-10.3422	15	18	10	3UTR		0	0
hsa-miR-150-5p	NM_001278442	ILK	TCTCCCAACCCTTGTACCAGTG#GGGACATGGTTGGGGGAA#((((((((((..(((.((....#)).))).)))))))))).	1323	1341	1	-23.2	1	0.00158431	0.382	0.416307	3.37842	-10.3422	15	18	10	3UTR		0	0
hsa-miR-150-5p	NM_001278462	MDM2	TCTCCCAACCCTTGTACCAGTG#CACTGGGCAGCTTGAAGCAGTTGGGAGC#.((((((((.(((((.((((((#)))))))))......))..)))))))).	5518	5546	1	-21.2	1	0.00183403	0.559	0	0	-5.26888	19	28	9	3UTR		0	0
hsa-miR-150-5p	NM_001278542	DIXDC1	TCTCCCAACCCTTGTACCAGTG#GCTAGTAGGAGGGTAGGAAGGT#(((.((.((((((.(((.(((.#))).))).)))))).)).))).	920	942	1	-20.5	0	0.0135434	0.485	0	0	-9.37012	17	22	6	3UTR		0	0
hsa-miR-150-5p	NM_001278546	NR6A1	TCTCCCAACCCTTGTACCAGTG#GCTGGCAAGGGATGGGC#...((((.((((((..(((((.#))))))))))).)))).	6922	6939	1	-23	0	1.09913e-06	0.426	0	0	-9.79667	15	17	11	3UTR		0	0
hsa-miR-150-5p	NM_001278610	MYBL2	TCTCCCAACCCTTGTACCAGTG#TACAGGGGTTGTGGGGGC#((((((((((((((((......#))))))))))).))))).	2235	2253	1	-23.9	1	0.00470894	0.471	0	0	-3.93757	16	18	11	3UTR		0	0
hsa-miR-150-5p	NM_001278613	PCDH1	TCTCCCAACCCTTGTACCAGTG#TACTGGGCCTTATGGGTTGGGGGT#.((((((((((..(..((((((#))))))..)....)))))))))).	3452	3476	1	-27	1	0.000129688	0.353	0	0	-9.39776	17	24	10	3UTR		1	0
hsa-miR-150-5p	NM_001278615	PCDH1	TCTCCCAACCCTTGTACCAGTG#TACTGGGCCTTATGGGTTGGGGGT#.((((((((((..(..((((((#))))))..)....)))))))))).	2609	2633	1	-27	1	0.000129688	0.353	0	0	-9.39776	17	24	10	3UTR		1	0
hsa-miR-150-5p	NM_001278683	AMOTL2	TCTCCCAACCCTTGTACCAGTG#GAGGGTTTGGGAGAG#(((((((((((((.........#))))))).)))))).	3707	3722	1	-21.3	1	0.00132986	0.559	2.54648	2.29262	-5.76291	13	15	7	3UTR	MIRT711849	0	0
hsa-miR-150-5p	NM_001278710	NRN1	TCTCCCAACCCTTGTACCAGTG#ACAAGGGGGGGAT#..((((..(((((((.......#))))))).)))).	1285	1298	1	-18.2	0	0.0313592	0.662	0	0	-9.04737	11	13	7	3UTR		0	0
hsa-miR-150-5p	NM_001278722	IL20RA	TCTCCCAACCCTTGTACCAGTG#CACCCATATTTCCTTATTGATATTATTGGTACAGGCAGACAACCCTGGTAGGAGAGAT#((((((.(((((((((((((((#.))))))))))))...........))).)).)))).	3049	3107	1	-23.6	0	0.00179918	0.544	0	0	-5.48126	21	36	12	3UTR		0	0
hsa-miR-150-5p	NM_001278723	IL20RA	TCTCCCAACCCTTGTACCAGTG#TATTGGTACAGGCAGACAACCCTGGTAGGAGAGAT#((((((.(((((((((((((((#))))))))))))...........))).)).)))).	3035	3070	1	-23.4	0	0.00179918	0.544	0	0	-5.48126	21	35	12	3UTR		0	0
hsa-miR-150-5p	NM_001278919	KCNH6	TCTCCCAACCCTTGTACCAGTG#CAGGGCTCCATTTAAACAGCAAGCCTGGTGCAGGGTGGGAGAG#((((((.((((.((((((((..#.)))))))))))))))))).	3407	3450	1	-31.4	0	0.00104405	0.456	0	0	-8.82806	18	20	18	3UTR		0	0
hsa-miR-150-5p	NM_001279349	REXO4	TCTCCCAACCCTTGTACCAGTG#CACTGACAAGGGGACGGAGT#.((((...(((((((..(((((#))))))))))))...)))).	1697	1717	1	-22.5	0	0.00191436	0.397	0	0	-9.78465	16	20	12	3UTR		0	0
hsa-miR-150-5p	NM_001280542	DPF3	TCTCCCAACCCTTGTACCAGTG#GGTGGGAGGGCATTTGGGAGGG#(((((((((((((.((((....#)))).)))))...)))))))).	5527	5549	1	-27	1	0.0194761	0.382	0	0	-4.79441	17	22	8	3UTR		0	0
hsa-miR-150-5p	NM_001280790	SURF4	TCTCCCAACCCTTGTACCAGTG#GCAGGGCAGGGGTGAGGCAGGT#(((((..((((((((.((.((.#)).))))))))))..)).))).	2410	2432	1	-19.5	0	1.38916e-07	0.471	0	0	-7.61527	17	22	10	3UTR		0	0
hsa-miR-150-5p	NM_001280791	SURF4	TCTCCCAACCCTTGTACCAGTG#GCAGGGCAGGGGTGAGGCAGGT#(((((..((((((((.((.((.#)).))))))))))..)).))).	2358	2380	1	-19.5	0	1.38916e-07	0.471	0	0	-7.61527	17	22	10	3UTR		0	0
hsa-miR-150-5p	NM_001280792	SURF4	TCTCCCAACCCTTGTACCAGTG#GCAGGGCAGGGGTGAGGCAGGT#(((((..((((((((.((.((.#)).))))))))))..)).))).	2073	2095	1	-19.5	0	1.38916e-07	0.471	0	0	-7.61527	17	22	10	3UTR		0	0
hsa-miR-150-5p	NM_001281297	EDF1	TCTCCCAACCCTTGTACCAGTG#GGGGCAGCGTTGGGGGGA#(((((((((.(.(((.((....#)).)))).))))))))).	522	540	1	-19.3	1	0.000311418	0.353	0.411527	0.489677	-8.75993	15	18	9	3UTR		0	0
hsa-miR-150-5p	NM_001281473	MLPH	TCTCCCAACCCTTGTACCAGTG#GGCCAAGGTGGGAGAA#(((((((..(((((..((....#)).)))))))))))).	3092	3108	1	-19.6	1	0.0023684	0.456	0	0	-8.2761	14	16	12	3UTR		0	0
hsa-miR-150-5p	NM_001281474	MLPH	TCTCCCAACCCTTGTACCAGTG#GGCCAAGGTGGGAGAA#(((((((..(((((..((....#)).)))))))))))).	3205	3221	1	-19.6	1	0.0023684	0.456	0	0	-8.2761	14	16	12	3UTR		0	0
hsa-miR-150-5p	NM_001281732	SLC26A6	TCTCCCAACCCTTGTACCAGTG#CTGGGACAGGGCCTGCATGCAGTCAGGCTGGCAGTGGCGCGGTACAGGGAGGG#...(((...(((((((((.(((#.)))))))))))).)))	2404	2457	1	-20.1	0	0.00198179	0.441	-0.154918	1.4842	-11.4283	15	17	12	3UTR		0	0
hsa-miR-150-5p	NM_001281733	SLC26A6	TCTCCCAACCCTTGTACCAGTG#CTGGGACAGGGCCTGCATGCAGTCAGGCTGGCAGTGGCGCGGTACAGGGAGGG#...(((...(((((((((.(((#.)))))))))))).)))	2188	2241	1	-20.1	0	0.00198179	0.441	0	0	-11.4283	15	17	12	3UTR		0	0
hsa-miR-150-5p	NM_001281765	EPHA5	TCTCCCAACCCTTGTACCAGTG#ATTGGTACAGGGAGTA#.......((((((((((((((.#)))))))))))).)).	6833	6849	1	-19.5	0	0.0208972	0.647	0	0	-17.1102	14	16	12	3UTR		0	0
hsa-miR-150-5p	NM_001281766	EPHA5	TCTCCCAACCCTTGTACCAGTG#ATTGGTACAGGGAGTA#.......((((((((((((((.#)))))))))))).)).	6767	6783	1	-19.5	0	0.0208972	0.647	0	0	-17.1102	14	16	12	3UTR		0	0
hsa-miR-150-5p	NM_001281932	NCAPG2	TCTCCCAACCCTTGTACCAGTG#GGGAAAGGGTGGGAT#..((((.((((((...((....#))..)))))))))).	3707	3722	1	-19.3	0	0.0270076	0.588	0	0	-8.32603	12	15	10	3UTR		0	0
hsa-miR-150-5p	NM_001282	AP2B1	TCTCCCAACCCTTGTACCAGTG#CATTCCTCTGTTCTTATTGGGTCCTGTTTTTCGGGAGGGTGGGGGTTGGGGGAA#((((((((((((..((((....#.)))))))))))))))).	5560	5614	1	-26.8	1	0.00539928	0.485	0	0	-6.08354	16	18	16	3UTR		0	0
hsa-miR-150-5p	NM_001282098	YAP1	TCTCCCAACCCTTGTACCAGTG#GGTGGGGGGGTTGGTTGGT#((..(((((((((.((((....#)))).)))))))))..)).	2515	2534	1	-23.8	0	0.0671026	0.5	0	0	-9.38398	15	19	9	3UTR		0	0
hsa-miR-150-5p	NM_001282099	YAP1	TCTCCCAACCCTTGTACCAGTG#GGTGGGGGGGTTGGTTGGT#((..(((((((((.((((....#)))).)))))))))..)).	2563	2582	1	-23.8	0	0.0671026	0.5	2.05209	0.705691	-9.38398	15	19	9	3UTR		0	0
hsa-miR-150-5p	NM_001282101	YAP1	TCTCCCAACCCTTGTACCAGTG#GGTGGGGGGGTTGGTTGGT#((..(((((((((.((((....#)))).)))))))))..)).	2677	2696	1	-23.8	0	0.0671026	0.5	1.45512	1.05552	-9.38398	15	19	9	3UTR		0	0
hsa-miR-150-5p	NM_001282116	RFX3	TCTCCCAACCCTTGTACCAGTG#TATTGGGGTAAGGGGGGTGGGGGGT#(((((((.((((((..((((((#))))))..))))))...))))))).	4467	4492	1	-24.9	1	0.0322677	0.471	0	0	-7.21971	19	25	7	3UTR		0	0
hsa-miR-150-5p	NM_001282164	P2RX2	TCTCCCAACCCTTGTACCAGTG#CACGAAACGGGGCACCACAGGATCCCTGTGCAAGGGCTGGGGGC#.((((((.((((((((.(((..#.))))))))))).)))))).	1259	1303	1	-26.3	1	7.20218e-06	0.294	0	0	-6.10696	17	20	11	3UTR		0	0
hsa-miR-150-5p	NM_001282165	P2RX2	TCTCCCAACCCTTGTACCAGTG#CACGAAACGGGGCACCACAGGATCCCTGTGCAAGGGCTGGGGGC#.((((((.((((((((.(((..#.))))))))))).)))))).	1659	1703	1	-26.3	1	7.20218e-06	0.294	0	0	-6.10696	17	20	11	3UTR		0	0
hsa-miR-150-5p	NM_001282180	PPP2R5E	TCTCCCAACCCTTGTACCAGTG#GCTTTAAAAGCTTTTTTATTTTTTTGTGGGGATGAGGGTGGGAT#..((((.((((((((.(((...#.)))..)))))))))))).	5311	5355	1	-20.6	0	0.15251	0.603	0	0	-6.73374	15	19	12	3UTR		0	0
hsa-miR-150-5p	NM_001282181	PPP2R5E	TCTCCCAACCCTTGTACCAGTG#TGGGGATGAGGGTGGGAT#..((((.((((((((.(((...#)))..)))))))))))).	4703	4721	1	-20.6	0	0.15251	0.603	0	0	-6.73374	15	18	12	3UTR		0	0
hsa-miR-150-5p	NM_001282185	ETF1	TCTCCCAACCCTTGTACCAGTG#GCTTCTGTGCTATTGCTGGGATTGGGAGAA#(((((((((((..(((..(((.#.)))..))).))).)))))))).	2231	2261	1	-22	1	0.0390246	0.588	0	0	-8.57351	17	23	8	3UTR		1	1
hsa-miR-150-5p	NM_001282211	NDRG2	TCTCCCAACCCTTGTACCAGTG#CATATTTGCAAGGGGAGGGGA#..((((..((((((((......#.))))))))..)))).	1489	1510	1	-20.2	0	0.000443281	0.441	0	0	-8.81432	12	16	8	3UTR		0	0
hsa-miR-150-5p	NM_001282212	NDRG2	TCTCCCAACCCTTGTACCAGTG#CATATTTGCAAGGGGAGGGGA#..((((..((((((((......#.))))))))..)))).	1822	1843	1	-20.2	0	0.000443281	0.441	0	0	-8.81432	12	16	8	3UTR		0	0
hsa-miR-150-5p	NM_001282213	NDRG2	TCTCCCAACCCTTGTACCAGTG#CATATTTGCAAGGGGAGGGGA#..((((..((((((((......#.))))))))..)))).	1724	1745	1	-20.2	0	0.000443281	0.441	0	0	-8.81432	12	16	8	3UTR		0	0
hsa-miR-150-5p	NM_001282214	NDRG2	TCTCCCAACCCTTGTACCAGTG#CATATTTGCAAGGGGAGGGGA#..((((..((((((((......#.))))))))..)))).	1791	1812	1	-20.2	0	0.000443281	0.441	0	0	-8.81432	12	16	8	3UTR		0	0
hsa-miR-150-5p	NM_001282215	NDRG2	TCTCCCAACCCTTGTACCAGTG#CATATTTGCAAGGGGAGGGGA#..((((..((((((((......#.))))))))..)))).	1529	1550	1	-20.2	0	0.000443281	0.441	0	0	-8.81432	12	16	8	3UTR		0	0
hsa-miR-150-5p	NM_001282216	NDRG2	TCTCCCAACCCTTGTACCAGTG#CATATTTGCAAGGGGAGGGGA#..((((..((((((((......#.))))))))..)))).	1460	1481	1	-20.2	0	0.000443281	0.441	0	0	-8.81432	12	16	8	3UTR		0	0
hsa-miR-150-5p	NM_001282218	BRSK2	TCTCCCAACCCTTGTACCAGTG#GGTGTGGGGGTGGGGGC#.(((((.(((((((((((....#)))))))))))))))).	3180	3197	1	-22.9	0	0.00156375	0.397	0	0	-5.33701	16	17	16	3UTR		0	0
hsa-miR-150-5p	NM_001282224	ATP7A	TCTCCCAACCCTTGTACCAGTG#GGTGGGGGTAGGGGA#..((((.(((((..((((....#))))))))).)))).	6324	6339	1	-18.6	0	0.00184382	0.529	0	0	-8.64666	13	15	9	3UTR		0	0
hsa-miR-150-5p	NM_001282282	JAKMIP2	TCTCCCAACCCTTGTACCAGTG#CAAAAAAAACAAGGGTGGGTGGGGAG#((((((.((((((((.......#.))))))))..).))))).	3085	3111	1	-19.7	0	0.0103113	0.574	0	0	-5.71431	14	19	8	3UTR		0	0
hsa-miR-150-5p	NM_001282396	HPCAL4	TCTCCCAACCCTTGTACCAGTG#GGTTAAGGAGTTGGGGGC#.(((((((((((((.(((....#)))))))).)))))))).	1104	1122	1	-23.3	1	0.000256427	0.456	0	0	-4.52877	16	18	8	3UTR		0	0
hsa-miR-150-5p	NM_001282397	HPCAL4	TCTCCCAACCCTTGTACCAGTG#GGTTAAGGAGTTGGGGGC#.(((((((((((((.(((....#)))))))).)))))))).	782	800	1	-23.3	1	0.000256427	0.456	0	0	-4.52877	16	18	8	3UTR		0	0
hsa-miR-150-5p	NM_001282402	MIXL1	TCTCCCAACCCTTGTACCAGTG#GCTGGGCACGGTGACGGGAGC#.(((((..(((.(((.(((((.#)))))))).)).)..))))).	1461	1482	1	-21	0	7.49592e-05	0.485	0	0	-11.2305	16	21	8	3UTR	MIRT516535	0	1
hsa-miR-150-5p	NM_001282403	MDH2	TCTCCCAACCCTTGTACCAGTG#CAGCCCATAGCCAGAACTGTGGGTAGACCAGGGTTGGGGT#..(((((((((((.((((....#.)))).)..)))))))))).	1544	1584	1	-23.3	1	0.000616291	0.382	0	0	-5.81384	15	20	10	3UTR		0	0
hsa-miR-150-5p	NM_001282404	MDH2	TCTCCCAACCCTTGTACCAGTG#CAGCCCATAGCCAGAACTGTGGGTAGACCAGGGTTGGGGT#..(((((((((((.((((....#.)))).)..)))))))))).	1501	1541	1	-23.3	1	0.000616291	0.382	0.0814491	-0.2028	-5.81384	15	20	10	3UTR		0	0
hsa-miR-150-5p	NM_001282417	SLC5A10	TCTCCCAACCCTTGTACCAGTG#ACTGGCCAAGCCAGCAAAGCGGGAGCCCTGAAAAATTAGGGGGGAAATGGGAGAA#(((((((.(((((.((......#.)).)))))...))))))).	2069	2124	1	-20.2	1	0.00443803	0.574	-0.173658	-0.473512	-7.10805	14	20	7	3UTR		0	0
hsa-miR-150-5p	NM_001282446	YAE1	TCTCCCAACCCTTGTACCAGTG#GCTGGGCCGAGGCAGGCTCCCCTGGCACTGCTAGTTGCAGGAGC#.(((((((((((((..(((((.#)))))..))))).....................))))..)))).	2107	2151	1	-19.4	1	6.55448e-05	0.485	4.15782	4.22774	-4.76182	18	44	5	3UTR		0	0
hsa-miR-150-5p	NM_001282454	SNX5	TCTCCCAACCCTTGTACCAGTG#CGCTGGGGGGTGAGGGCGGT#((.(((.(((((....((((((#)))))))))))..))).)).	1932	1952	1	-20.4	0	3.93836e-05	0.441	0	0	-10.1533	16	20	11	3UTR		0	0
hsa-miR-150-5p	NM_001282538	GNB1	TCTCCCAACCCTTGTACCAGTG#GAGGGTGGGGAGGG#((((((.((((((.........#)))))).)))))).	2530	2544	1	-20	0	0.0197186	0.426	0	0	-7.3066	12	14	6	3UTR		0	0
hsa-miR-150-5p	NM_001282539	GNB1	TCTCCCAACCCTTGTACCAGTG#GAGGGTGGGGAGGG#((((((.((((((.........#)))))).)))))).	2627	2641	1	-20	0	0.0197186	0.426	0	0	-7.3066	12	14	6	3UTR		0	0
hsa-miR-150-5p	NM_001282561	EYA3	TCTCCCAACCCTTGTACCAGTG#CTGTGGGGTTGGGAGGA#((((((((((((..........#.)))))))))))).	3842	3859	1	-22.7	1	0.000868254	0.412	0	0	-7.05204	12	14	12	3UTR		0	0
hsa-miR-150-5p	NM_001282562	EYA3	TCTCCCAACCCTTGTACCAGTG#CTGTGGGGTTGGGAGGA#((((((((((((..........#.)))))))))))).	3900	3917	1	-22.7	1	0.000868254	0.412	0	0	-7.05204	12	14	12	3UTR		0	0
hsa-miR-150-5p	NM_001282585	MXRA8	TCTCCCAACCCTTGTACCAGTG#GCTGGGGCTACATTTGGCTTCTGTACTGGCTGAGGACAGGGGAGGGAGT#.(((((..(((((((.(((((.#.)))).).))))))).))))).	1855	1904	1	-24.1	0	0.0680261	0.426	1.49058	0.648213	-7.8837	17	22	7	3UTR		0	0
hsa-miR-150-5p	NM_001282587	H6PD	TCTCCCAACCCTTGTACCAGTG#CACGTGTGCACTTAGGGGCCCATAAATGGCAGAAGGGCCCCTCCTTTGGGAGAC#(((((((((((((.(.(((...#.))).).)))))........)))))))).	6136	6190	1	-22	1	8.28126e-07	0.412	0	0	-5.02746	17	29	8	3UTR		0	1
hsa-miR-150-5p	NM_001282630	PFKFB3	TCTCCCAACCCTTGTACCAGTG#CTGGGTGAGGGTGGGAGAT#((((((.((((((...((((..#))))..)))))))))))).	3117	3136	1	-26	0	1.3889e-05	0.412	0	0	-7.3066	16	19	12	3UTR		0	0
hsa-miR-150-5p	NM_001282648	SLC35A2	TCTCCCAACCCTTGTACCAGTG#TTGGAGGCAGGGTTGGGGGT#.((((((((((.(((.((((..#))))..))))))))))))).	854	874	1	-25.7	1	2.60819e-07	0.515	0	0	-7.37318	17	20	13	3UTR		0	1
hsa-miR-150-5p	NM_001282649	SLC35A2	TCTCCCAACCCTTGTACCAGTG#TTGGAGGCAGGGTTGGGGGT#.((((((((((.(((.((((..#))))..))))))))))))).	1262	1282	1	-25.7	1	2.60819e-07	0.515	0	0	-7.37318	17	20	13	3UTR		0	1
hsa-miR-150-5p	NM_001282650	SLC35A2	TCTCCCAACCCTTGTACCAGTG#TTGGAGGCAGGGTTGGGGGT#.((((((((((.(((.((((..#))))..))))))))))))).	1484	1504	1	-25.7	1	2.60819e-07	0.515	0	0	-7.37318	17	20	13	3UTR		0	1
hsa-miR-150-5p	NM_001282651	SLC35A2	TCTCCCAACCCTTGTACCAGTG#TTGGAGGCAGGGTTGGGGGT#.((((((((((.(((.((((..#))))..))))))))))))).	1529	1549	1	-25.7	1	2.60819e-07	0.515	0	0	-7.37318	17	20	13	3UTR		0	1
hsa-miR-150-5p	NM_001282669	DFFB	TCTCCCAACCCTTGTACCAGTG#CACGCGGATCTGAACAGCAGTAATCCTGGGGGATACGGGGGTTGGGCTAGAT#((((((((((((((((((((..#.))))....)))))))))))))..))).	2679	2731	1	-27.5	1	2.43122e-06	0.5	0	0	-3.93757	20	28	13	3UTR		0	0
hsa-miR-150-5p	NM_001282683	FBXO31	TCTCCCAACCCTTGTACCAGTG#ATTGGGGAAGGTGGCAGGTGGAGTTGGGAGGT#((((((((((((((((((....#.)))).)))..)).))))))))).	3885	3917	1	-22.7	1	0.0316258	0.441	0	0	-3.93757	18	24	9	3UTR		0	0
hsa-miR-150-5p	NM_001282684	KCTD17	TCTCCCAACCCTTGTACCAGTG#GCTGGGCAGGGGCGGTGGAGGA#((((((..(((((((.(((((.#))))))))))))..).))))).	1604	1626	1	-27.5	0	0.012446	0.324	0	0	-8.02794	18	22	12	3UTR		0	0
hsa-miR-150-5p	NM_001282686	KCTD17	TCTCCCAACCCTTGTACCAGTG#GCTGGGCAGGGGCGGTGGAGGA#((((((..(((((((.(((((.#))))))))))))..).))))).	1341	1363	1	-27.5	0	0.012446	0.324	0	0	-8.02794	18	22	12	3UTR		0	0
hsa-miR-150-5p	NM_001282720	LDAH	TCTCCCAACCCTTGTACCAGTG#CACTGAGGTATCTGGGGGTGAGGGGC#.((((..(((((((((((((((#))))..)))))..))))))..)))).	3630	3656	1	-21.3	0	0.0035639	0.515	1.21993	2.16577	-7.23797	19	26	6	3UTR		0	0
hsa-miR-150-5p	NM_001282765	CDV3	TCTCCCAACCCTTGTACCAGTG#CACGTGGACTTGCTCCTCTGCTCTGTCTTAAAAAATGTGTAAGGGACCTTGGGAGGG#(((((((((((((((((.....#.)))))))))...)))))))).	909	966	1	-21.4	1	0.000655008	0.559	0.274781	0.457211	-3.93757	17	22	9	3UTR		0	0
hsa-miR-150-5p	NM_001282857	XRN1	TCTCCCAACCCTTGTACCAGTG#TACAGTTAAGGGTTTGGTGGGGGAT#((((((((((((((........#.)))))))....))))))).	9507	9532	1	-19	1	0.000261753	0.574	0	0	-4.90607	14	20	7	3UTR		0	0
hsa-miR-150-5p	NM_001282917	RALGAPB	TCTCCCAACCCTTGTACCAGTG#GCTGTATGTGTGTGTGTATGAGGGTTGGT#....(((((((((((((((...#.)).))))))))))))).	6568	6597	1	-21.9	0	0.0276392	0.603	0	0	-9.54656	15	18	13	3UTR		0	0
hsa-miR-150-5p	NM_001282918	RALGAPB	TCTCCCAACCCTTGTACCAGTG#GCTGTATGTGTGTGTGTATGAGGGTTGGT#....(((((((((((((((...#.)).))))))))))))).	6701	6730	1	-21.9	0	0.0276392	0.603	0	0	-9.54656	15	18	13	3UTR		0	0
hsa-miR-150-5p	NM_001282924	LRRTM4	TCTCCCAACCCTTGTACCAGTG#CACAGGGGAGCAAATAAACAGGGGTGGGTGGGAA#((((((.((((((((.......#.)))))))).)).)))).	2482	2516	1	-20.1	0	0.0295549	0.5	0.307528	0.348333	-5.71431	14	18	8	3UTR		0	0
hsa-miR-150-5p	NM_001282949	COPS7B	TCTCCCAACCCTTGTACCAGTG#CACCTGGTTGGAGGGTGGGGGT#.(((((.((((((..(((((((#))).))))..))))))))))).	1909	1931	1	-25.6	0	0.0591975	0.397	0	0	-6.9293	18	22	11	3UTR		0	0
hsa-miR-150-5p	NM_001282950	COPS7B	TCTCCCAACCCTTGTACCAGTG#CACCTGGTTGGAGGGTGGGGGT#.(((((.((((((..(((((((#))).))))..))))))))))).	2081	2103	1	-25.6	0	0.0591975	0.397	0	0	-6.9293	18	22	11	3UTR		0	0
hsa-miR-150-5p	NM_001282951	COPS7B	TCTCCCAACCCTTGTACCAGTG#CACCTGGTTGGAGGGTGGGGGT#.(((((.((((((..(((((((#))).))))..))))))))))).	1922	1944	1	-25.6	0	0.0591975	0.397	0	0	-6.9293	18	22	11	3UTR		0	0
hsa-miR-150-5p	NM_001282952	COPS7B	TCTCCCAACCCTTGTACCAGTG#CACCTGGTTGGAGGGTGGGGGT#.(((((.((((((..(((((((#))).))))..))))))))))).	1952	1974	1	-25.6	0	0.0591975	0.397	0	0	-6.9293	18	22	11	3UTR		0	0
hsa-miR-150-5p	NM_001282958	EIF4E2	TCTCCCAACCCTTGTACCAGTG#CTGAAAGAACGGGGAGTACAGGGGCCAAAAGGGAGGT#((((((..(((((((((.....#.)))))))))......)))))).	2286	2323	1	-22	0	0.000688937	0.515	0	0	-7.7949	15	23	9	3UTR		0	0
hsa-miR-150-5p	NM_001282971	MTSS1	TCTCCCAACCCTTGTACCAGTG#ACTGTGTTGGGATTGGGGGGAGGGCCATGGGAGGG#(((((((.(((((.(.(((((.#.))))).).)))))...))))))).	3375	3410	1	-25.5	1	8.62923e-05	0.441	0	0	-7.3411	18	25	7	3UTR		0	0
hsa-miR-150-5p	NM_001282974	MTSS1	TCTCCCAACCCTTGTACCAGTG#ACTGTGTTGGGATTGGGGGGAGGGCCATGGGAGGG#(((((((.(((((.(.(((((.#.))))).).)))))...))))))).	3288	3323	1	-25.5	1	8.62923e-05	0.441	0	0	-7.3411	18	25	7	3UTR		0	0
hsa-miR-150-5p	NM_001282979	TLE3	TCTCCCAACCCTTGTACCAGTG#GGTTGGGGGGTGGGAGAG#((((((.((((((..(((....#)))..)))))))))))).	4677	4695	1	-24.7	0	0.0013107	0.338	0	0	-7.07355	15	18	12	3UTR		0	0
hsa-miR-150-5p	NM_001282980	TLE3	TCTCCCAACCCTTGTACCAGTG#GGTTGGGGGGTGGGAGAG#((((((.((((((..(((....#)))..)))))))))))).	4686	4704	1	-24.7	0	0.0013107	0.338	0	0	-7.07355	15	18	12	3UTR		0	0
hsa-miR-150-5p	NM_001282981	TLE3	TCTCCCAACCCTTGTACCAGTG#GGTTGGGGGGTGGGAGAG#((((((.((((((..(((....#)))..)))))))))))).	3625	3643	1	-24.7	0	0.0013107	0.338	0	0	-7.07355	15	18	12	3UTR		0	0
hsa-miR-150-5p	NM_001283049	USP8	TCTCCCAACCCTTGTACCAGTG#CTGGTGCCAACAAGGTTGGGGA#..((((((((.(((((((((..#))))))).))...)))))))).	10644	10666	1	-23	1	2.06077e-05	0.559	0	0	-7.78178	17	22	8	3UTR		0	0
hsa-miR-150-5p	NM_001283053	STMN4	TCTCCCAACCCTTGTACCAGTG#GGAACAATGACGGGGTGGGAGAG#(((((((.(((((((.((....#)).))))....))).))))))).	1031	1054	1	-22.1	1	0.0963443	0.456	0	0	-6.48426	16	23	7	3UTR		0	0
hsa-miR-150-5p	NM_001283054	STMN4	TCTCCCAACCCTTGTACCAGTG#GGAACAATGACGGGGTGGGAGAG#(((((((.(((((((.((....#)).))))....))).))))))).	896	919	1	-22.1	1	0.0963443	0.456	0	0	-6.48426	16	23	7	3UTR		0	0
hsa-miR-150-5p	NM_001283055	STMN4	TCTCCCAACCCTTGTACCAGTG#GGAACAATGACGGGGTGGGAGAG#(((((((.(((((((.((....#)).))))....))).))))))).	859	882	1	-22.1	1	0.0963443	0.456	0	0	-6.48426	16	23	7	3UTR		0	0
hsa-miR-150-5p	NM_001284214	TRIP12	TCTCCCAACCCTTGTACCAGTG#ACTGTCAGAGGAGTTGGGGGC#.((((((((((((....((((.#))))...)))).)))))))).	7955	7976	1	-22.2	1	0.00106207	0.471	0	0	-5.61866	16	21	8	3UTR		0	0
hsa-miR-150-5p	NM_001284216	TRIP12	TCTCCCAACCCTTGTACCAGTG#ACTGTCAGAGGAGTTGGGGGC#.((((((((((((....((((.#))))...)))).)))))))).	7001	7022	1	-22.2	1	0.00106207	0.471	0	0	-5.61866	16	21	8	3UTR		0	0
hsa-miR-150-5p	NM_001284230	MAP3K9	TCTCCCAACCCTTGTACCAGTG#CAGTGGGGCAAGGTTGGAGAT#(((.((((.((((((.(((.((#)).))).))))))))))))).	6392	6413	1	-21.7	0	0.0433634	0.471	0	0	-8.25904	18	21	13	3UTR		0	0
hsa-miR-150-5p	NM_001284231	MAP3K9	TCTCCCAACCCTTGTACCAGTG#GCTGGCGGGCACAGCCCTTTCTCAGGGTTGGACCCCCTGAGAT#(((((((((((((((.(((((.#)))))...)))............)))))))).......)))).	2939	2982	1	-21.2	1	3.84944e-05	0.426	0.0865321	-0.148304	-4.17062	20	43	8	3UTR		0	0
hsa-miR-150-5p	NM_001284232	MAP3K9	TCTCCCAACCCTTGTACCAGTG#GCTGGCGGGCACAGCCCTTTCTCAGGGTTGGACCCCCTGAGAT#(((((((((((((((.(((((.#)))))...)))............)))))))).......)))).	2893	2936	1	-21.2	1	3.84944e-05	0.426	0.0101451	-0.0954332	-4.17062	20	43	8	3UTR		0	0
hsa-miR-150-5p	NM_001284234	GTDC1	TCTCCCAACCCTTGTACCAGTG#GGTATTAGAAGGGGAAGGGGGAT#((((((..((((((((((....#)))))...)))))...)))))).	9317	9340	1	-22.5	0	0.198307	0.647	3.88619	3.12065	-7.7949	16	23	6	3UTR		0	0
hsa-miR-150-5p	NM_001284268	EFCAB11	TCTCCCAACCCTTGTACCAGTG#TATAGGGGTAAGGAC#..(((..(((((((((......#)))))))))..))).	1160	1175	1	-15.1	0	0.0121159	0.603	-0.265929	-0.314243	-8.40165	12	15	9	3UTR	MIRT517794	0	0
hsa-miR-150-5p	NM_001284269	EFCAB11	TCTCCCAACCCTTGTACCAGTG#ACAGGGTGATGAGGGTACTGGGGGC#.(((((((((((((((((.((.#))..))).))))))))..)))))).	1685	1710	1	-22.5	1	0.00321978	0.515	0	0	-3.79332	19	25	8	3UTR	MIRT517794	0	0
hsa-miR-150-5p	NM_001284299	PLCB2	TCTCCCAACCCTTGTACCAGTG#GCTGAAGCTCCAGAGACAGGGAGGGGTTTGGGGAGAT#(((((((((((((...((.((.#.)).)).)))))))..)))))).	1543	1580	1	-20.9	1	0.00016963	0.426	-0.537443	0.853577	-5.76291	17	23	7	3UTR		0	0
hsa-miR-150-5p	NM_001284301	ANLN	TCTCCCAACCCTTGTACCAGTG#CAGGGGTTGGAGAC#(((.((((((((((........#))))))))))))).	3782	3796	1	-19.5	0	1.77251e-05	0.544	0	0	-7.9381	13	14	13	3UTR		0	0
hsa-miR-150-5p	NM_001284313	DBNL	TCTCCCAACCCTTGTACCAGTG#GGTAGAGGGGTTGGCAAAGAC#(((.(((((((((.((((....#)))).)))))))))...))).	7429	7450	1	-24.4	0	0.0010334	0.485	0	0	-7.82644	16	21	9	3UTR		0	0
hsa-miR-150-5p	NM_001284315	DBNL	TCTCCCAACCCTTGTACCAGTG#GGTAGAGGGGTTGGCAAAGAC#(((.(((((((((.((((....#)))).)))))))))...))).	7413	7434	1	-24.4	0	0.0010334	0.485	0	0	-7.82644	16	21	9	3UTR		0	0
hsa-miR-150-5p	NM_001284326	OPALIN	TCTCCCAACCCTTGTACCAGTG#CACTGGAACAGGGTTGAAAACCCAGGGTTTTGTACTTGGAGAG#(((((((((((.(((.((((((#)))))).))))))))).....................))))).	703	746	1	-25.7	1	0.000553643	0.559	4.20264	3.57134	-7.51743	20	43	9	3UTR		0	0
hsa-miR-150-5p	NM_001284326	OPALIN	TCTCCCAACCCTTGTACCAGTG#CTGGTGCAAGTTGGGAT#..(((((((..(((((((((..#)))))))))))))))).	1068	1085	1	-23.9	1	0.00436135	0.529	3.78566	2.58992	-9.02428	16	17	16	3UTR		0	0
hsa-miR-150-5p	NM_001284331	POLM	TCTCCCAACCCTTGTACCAGTG#CTGGGTAGGAGCTGGGAGGA#(((((((.((((....((((..#))))..))).).))))))).	2001	2021	1	-20.4	1	0.00281747	0.485	1.48949	1.83595	-9.36568	15	20	7	3UTR		0	0
hsa-miR-150-5p	NM_001284333	TLK2	TCTCCCAACCCTTGTACCAGTG#CTGGGCAGGGAGGGGGAG#((((((...((((((.((((..#)))))))))).)))))).	4347	4365	1	-22.9	0	0.00149243	0.456	0	0	-9.08433	16	18	10	3UTR		0	1
hsa-miR-150-5p	NM_001284341	FKBP9	TCTCCCAACCCTTGTACCAGTG#GGTGCAAGGGTCTCTCAGAA#(((....(((((((((((....#))))))))))).....))).	2078	2098	1	-20.9	0	0.00493725	0.471	0.507841	1.19605	-14.5333	14	20	11	3UTR	MIRT650419	0	0
hsa-miR-150-5p	NM_001284349	IQCH	TCTCCCAACCCTTGTACCAGTG#CACTGGTAAAAAAGGTATGCCAAAATGACATTGGGAA#..((((((.((((.((((((((#))))))))...))))...............)))))).	1797	1834	1	-19.6	1	0.00935917	0.662	0	0	-6.87023	18	37	8	3UTR		0	0
hsa-miR-150-5p	NM_001284357	LRRC49	TCTCCCAACCCTTGTACCAGTG#GCTGGTGAGAAGGGTAGTAGGAGC#.((((..((((((.(((((((.#)))))))..))))))....)))).	3291	3315	1	-22.9	0	0.00019026	0.559	0	0	-8.09481	17	24	7	3UTR		0	0
hsa-miR-150-5p	NM_001284403	PTCD2	TCTCCCAACCCTTGTACCAGTG#CACAGCTAATCTGAGAAAGAAGTGATTTGGCGAGGGGTTGGGGGAG#(((((((((((((...((((..#.))))..))))))))))))).	7283	7329	1	-26.8	1	0.00289372	0.441	0	0	-5.76291	17	21	13	3UTR		0	0
hsa-miR-150-5p	NM_001284404	PTCD2	TCTCCCAACCCTTGTACCAGTG#CACAGCTAATCTGAGAAAGAAGTGATTTGGCGAGGGGTTGGGGGAG#(((((((((((((...((((..#.))))..))))))))))))).	7413	7459	1	-26.8	1	0.00289372	0.441	0	0	-5.76291	17	21	13	3UTR		0	0
hsa-miR-150-5p	NM_001284405	PTCD2	TCTCCCAACCCTTGTACCAGTG#CACAGCTAATCTGAGAAAGAAGTGATTTGGCGAGGGGTTGGGGGAG#(((((((((((((...((((..#.))))..))))))))))))).	7531	7577	1	-26.8	1	0.00289372	0.441	0	0	-5.76291	17	21	13	3UTR		0	0
hsa-miR-150-5p	NM_001284426	MYRIP	TCTCCCAACCCTTGTACCAGTG#CAAAGGAAAACTGCTGGAGGGAGGTGGAGGGAGGA#((((((..(((((.(.(((((.#.))))).).)))).)..)))))).	2832	2867	1	-24.7	0	0.0534737	0.574	0.766108	1.85171	-8.88478	17	24	6	3UTR		0	0
hsa-miR-150-5p	NM_001284430	UTP15	TCTCCCAACCCTTGTACCAGTG#GCTGGGTTTTGGGGTTGAGAAGAG#(((.((((((((....(((((.#))))).....))))))).).))).	3568	3592	1	-21	0	0.00446129	0.691	0.397638	0.349694	-10.0841	16	24	7	3UTR		0	0
hsa-miR-150-5p	NM_001284430	UTP15	TCTCCCAACCCTTGTACCAGTG#CTCTGGAGAGGGTCCAACTGGGAA#..(((((((((((...((((.(#).)))).)))))).....))))).	2091	2115	1	-19.3	1	0.00110845	0.559	0.766894	0.17599	-6.78234	16	24	6	3UTR		0	0
hsa-miR-150-5p	NM_001284431	UTP15	TCTCCCAACCCTTGTACCAGTG#GCTGGGTTTTGGGGTTGAGAAGAG#(((.((((((((....(((((.#))))).....))))))).).))).	3452	3476	1	-21	0	0.00446129	0.691	0.397638	0.349694	-10.0841	16	24	7	3UTR		0	0
hsa-miR-150-5p	NM_001284431	UTP15	TCTCCCAACCCTTGTACCAGTG#CTCTGGAGAGGGTCCAACTGGGAA#..(((((((((((...((((.(#).)))).)))))).....))))).	1975	1999	1	-19.3	1	0.00110845	0.559	0.766894	0.17599	-6.78234	16	24	6	3UTR		0	0
hsa-miR-150-5p	NM_001284498	SLC43A2	TCTCCCAACCCTTGTACCAGTG#GCTGGGAGGGGTTGTGGGC#..(((((((((((...(((((.#))))).)))))))).))).	6244	6263	1	-22.1	1	8.40535e-06	0.353	0	0	-6.78234	16	19	8	3UTR	MIRT762874	0	1
hsa-miR-150-5p	NM_001284499	SLC43A2	TCTCCCAACCCTTGTACCAGTG#GCTGGGAGGGGTTGTGGGC#..(((((((((((...(((((.#))))).)))))))).))).	5644	5663	1	-22.1	1	8.40535e-06	0.353	-0.0419846	-0.203848	-6.78234	16	19	8	3UTR	MIRT762874	0	1
hsa-miR-150-5p	NM_001284514	IKZF3	TCTCCCAACCCTTGTACCAGTG#GCTGGGGCAGGCAGATCACCTGAGGTTGGGAGT#.((((((((((((((.(((((.#))))).)))))............))))))))).	5672	5705	1	-27.4	1	0.00202324	0.412	0	0	-4.02637	19	33	9	3UTR		0	0
hsa-miR-150-5p	NM_001284516	IKZF3	TCTCCCAACCCTTGTACCAGTG#GCTGGGGCAGGCAGATCACCTGAGGTTGGGAGT#.((((((((((((((.(((((.#))))).)))))............))))))))).	4992	5025	1	-27.4	1	0.00202324	0.412	0.14409	-0.162498	-4.02637	19	33	9	3UTR		0	0
hsa-miR-150-5p	NM_001284518	PHF23	TCTCCCAACCCTTGTACCAGTG#CACTCTGTGGACTTGAAATTGAATCCATTACGGTTGGGGATGGGAGGC#(((((((.((((...(((.(((#.)))))).)))).))))))).	1497	1545	1	-21.4	1	3.95007e-07	0.515	0	0	-9.13263	17	21	7	3UTR		0	0
hsa-miR-150-5p	NM_001285389	RCAN1	TCTCCCAACCCTTGTACCAGTG#ACGTTCTCAAACCCTGTTTACGGTACTTGGTAAGAGGGAGCCGGTTTGGGAGAG#(((((((((((((.((((((((#.)))).)))).))))).......)))))))).	1988	2042	1	-25.8	1	0.00168597	0.5	3.86926	3.97039	-4.79441	21	32	8	3UTR		0	0
hsa-miR-150-5p	NM_001285403	AIPL1	TCTCCCAACCCTTGTACCAGTG#CGAGGGATGGGGGAT#(((((((.((((((........#)))))).))))))).	1424	1439	1	-21.5	1	0.00161654	0.471	-0.130365	-0.1312	-7.21971	13	15	7	3UTR		0	0
hsa-miR-150-5p	NM_001285549	ZDBF2	TCTCCCAACCCTTGTACCAGTG#CATTGGAAGCCCTTCTAAGTACCATTTTCATTGGGGGCAGGGAGAA#((((((..(((.....((((((#.)))))))))..)))))).	9537	9583	1	-20.8	0	0.001371	0.647	0	0	-14.2562	15	19	9	3UTR		0	0
hsa-miR-150-5p	NM_001286036	ARNT	TCTCCCAACCCTTGTACCAGTG#TATTGGGGTGAGGATAAGGGGTGGGGGAG#(((((((.(((((((.((....#.))))))))).))))))).	2399	2428	1	-25.1	1	0.018024	0.618	4.17687	2.82074	-6.48426	16	19	9	3UTR		0	0
hsa-miR-150-5p	NM_001286050	FAM168A	TCTCCCAACCCTTGTACCAGTG#CTGGGGAAAAAAGTCTTTAGAATTTGGGGGAGGGTGGGGGGAG#((((((.((((((...((((..#.))))..)))))).)))))).	1552	1595	1	-24.5	0	0.081835	0.441	0.129178	0.829307	-7.3066	16	21	6	3UTR		0	1
hsa-miR-150-5p	NM_001286051	FAM168A	TCTCCCAACCCTTGTACCAGTG#CTGGGGAAAAAAGTCTTTAGAATTTGGGGGAGGGTGGGGGGAG#((((((.((((((...((((..#.))))..)))))).)))))).	1207	1250	1	-24.5	0	0.081835	0.441	-0.128292	0.197546	-7.3066	16	21	6	3UTR		0	1
hsa-miR-150-5p	NM_001286059	RAB30	TCTCCCAACCCTTGTACCAGTG#CAAATAAACATTTAAGTGCCAAGGTGGGGTGGTAGTGGTTGGGGGAG#((((((((((....(((((.(.#.).)))))..)))))))))).	3260	3307	1	-24.3	1	0.0024031	0.574	0	0	-12.2551	16	21	10	3UTR		0	0
hsa-miR-150-5p	NM_001286059	RAB30	TCTCCCAACCCTTGTACCAGTG#TTGGGATAAGGGAGGGAT#..((((..(((((((.((((..#)))).))))))).)))).	4850	4868	1	-19.6	0	0.0274594	0.662	0	0	-9.04737	15	18	7	3UTR		0	0
hsa-miR-150-5p	NM_001286060	RAB30	TCTCCCAACCCTTGTACCAGTG#CATTTAAGTGCCAAGGTGGGGTGGTAGTGGTTGGGGGAG#((((((((((....(((((.(.#.).)))))..)))))))))).	3372	3411	1	-24.3	1	0.0024031	0.574	0	0	-12.2551	16	21	10	3UTR		0	0
hsa-miR-150-5p	NM_001286061	RAB30	TCTCCCAACCCTTGTACCAGTG#CAAATAAACATTTAAGTGCCAAGGTGGGGTGGTAGTGGTTGGGGGAG#((((((((((....(((((.(.#.).)))))..)))))))))).	3288	3335	1	-24.3	1	0.0024031	0.574	0.126058	0.0706063	-12.2551	16	21	10	3UTR		0	0
hsa-miR-150-5p	NM_001286094	TMEM9B	TCTCCCAACCCTTGTACCAGTG#TTGGTGGGAGAGGGGAGGGAT#..((((..(((((.((((((..#))))))...)))))..)))).	1014	1035	1	-21.1	0	0.00105766	0.574	0	0	-9.67116	15	21	6	3UTR		0	0
hsa-miR-150-5p	NM_001286095	TMEM9B	TCTCCCAACCCTTGTACCAGTG#TTGGTGGGAGAGGGGAGGGAT#..((((..(((((.((((((..#))))))...)))))..)))).	930	951	1	-21.1	0	0.00105766	0.574	0.951662	1.20753	-9.67116	15	21	6	3UTR		0	0
hsa-miR-150-5p	NM_001286099	GPR6	TCTCCCAACCCTTGTACCAGTG#GGGCAGGGAAAAGGGAGT#.(((((...((((((.((....#))))))))....))))).	1772	1790	1	-18.3	0	0.00773233	0.603	0	0	-8.94009	13	18	8	3UTR		0	0
hsa-miR-150-5p	NM_001286104	CLN3	TCTCCCAACCCTTGTACCAGTG#CACTGGTTAATAGCATGGGCTTTGGGGGC#.((((((((((.((((((((((#))))))).....))).)))..))))))).	3316	3345	1	-25.7	1	2.3131e-06	0.471	0	0	-7.14013	20	29	7	3UTR		0	0
hsa-miR-150-5p	NM_001286110	CLN3	TCTCCCAACCCTTGTACCAGTG#CACTGGTTAATAGCATGGGCTTTGGGGGC#.((((((((((.((((((((((#))))))).....))).)))..))))))).	3493	3522	1	-25.7	1	2.3131e-06	0.471	0	0	-7.14013	20	29	7	3UTR		0	0
hsa-miR-150-5p	NM_001286134	RIC8A	TCTCCCAACCCTTGTACCAGTG#GGGCAGGGGTTTGGGTGT#.(.((((((((((((.((....#))))))))))).))).).	3077	3095	1	-21.3	0	2.94172e-05	0.426	0	0	-5.58391	15	18	11	3UTR		0	0
hsa-miR-150-5p	NM_001286152	MPZL3	TCTCCCAACCCTTGTACCAGTG#CTTTAGTCTTGCTGGTACAATTTGGGCTAAGGAGT#.((((...(((((((((((((.#.))))))))))...)))....)))).	1431	1466	1	-23.6	0	0.000135739	0.676	4.49021	3.94997	-9.55161	17	26	10	3UTR		0	0
hsa-miR-150-5p	NM_001286157	DYNC1LI2	TCTCCCAACCCTTGTACCAGTG#GCTGACCCAGGGGTGGGAA#..((((.(((((((...((((.#))))...))))))))))).	1934	1953	1	-22.2	0	7.79049e-06	0.324	-0.00615636	0.188735	-7.46919	15	19	11	3UTR		0	0
hsa-miR-150-5p	NM_001286210	STX6	TCTCCCAACCCTTGTACCAGTG#CACTGGGGGTTGGGGTTGGGAGT#.(((((((((((....((((((#)))))).....))))))))))).	1642	1665	1	-31.3	1	0.0127988	0.574	0.232126	-0.281502	-6.90779	17	23	11	3UTR		0	0
hsa-miR-150-5p	NM_001286219	TMEM132B	TCTCCCAACCCTTGTACCAGTG#CATTGACAAGGGTGTGCATTTGTGGAGAG#(((((((((((((((..(((((#))))))))))))).......)).))))).	3194	3223	1	-21.4	1	0.00110942	0.559	0	0	-4.17062	20	29	13	3UTR		0	0
hsa-miR-150-5p	NM_001286365	MAP7D1	TCTCCCAACCCTTGTACCAGTG#GGTCTGGGGATGGGGGAC#(((((((.((((.(.(((....#)))).)))).))))))).	3126	3144	1	-22.8	1	0.000182836	0.397	0	0	-8.27579	15	18	7	3UTR		0	0
hsa-miR-150-5p	NM_001286408	SCML4	TCTCCCAACCCTTGTACCAGTG#AGTGGAGCAGGGTGGGGGC#.(((((.((((.(((.(((.(.#).))).)))))))))))).	2801	2820	1	-21.3	0	2.00105e-06	0.353	0	0	-8.91686	16	19	12	3UTR		0	0
hsa-miR-150-5p	NM_001286409	SCML4	TCTCCCAACCCTTGTACCAGTG#AGTGGAGCAGGGTGGGGGC#.(((((.((((.(((.(((.(.#).))).)))))))))))).	2264	2283	1	-21.3	0	2.00105e-06	0.353	0.149622	0.286278	-8.91686	16	19	12	3UTR		0	0
hsa-miR-150-5p	NM_001286456	SLC22A23	TCTCCCAACCCTTGTACCAGTG#GCGAGGGGTGGGC#...((((.(((((((.......#))))))).)))).	1984	1997	1	-18	0	1.07972e-08	0.412	3.1415	5.38151	-9.06122	11	13	7	3UTR		0	0
hsa-miR-150-5p	NM_001286554	USP49	TCTCCCAACCCTTGTACCAGTG#TGGGGCAGGGTTGGGGGGC#(((((((((((.(((.(((...#))).)))))))))))))).	5233	5252	1	-26.8	1	3.21731e-06	0.426	0	0	-7.51743	17	19	14	3UTR		1	1
hsa-miR-150-5p	NM_001286554	USP49	TCTCCCAACCCTTGTACCAGTG#CAGGTGGTTGGGAGAG#((((((((((((((........#)))).)))))))))).	6379	6395	1	-23.1	1	4.47276e-05	0.515	0	0	-4.90607	14	16	10	3UTR		1	1
hsa-miR-150-5p	NM_001286561	NUMA1	TCTCCCAACCCTTGTACCAGTG#CTGGTGGGAGCACCTGCCAGAGGATGCTCTTTCCCAGGACGGATGGGCCCTATGTCTCAGGAGTGGGGTTGGGGGAC#((((((((((((....((....#.))...)))))))))))).	7034	7111	1	-24.4	1	1.38918e-08	0.382	0	0	-7.05204	14	19	12	3UTR		0	0
hsa-miR-150-5p	NM_001286564	GRAMD1B	TCTCCCAACCCTTGTACCAGTG#CTGGCGGGGGTTGGA#....((((((((((..((((..#)))))))))))))).	3728	3743	1	-21.8	0	3.07131e-05	0.412	0.493063	0.182815	-10.5151	14	15	14	3UTR		0	1
hsa-miR-150-5p	NM_001286569	ZRANB3	TCTCCCAACCCTTGTACCAGTG#GGTAGGGGTAGGGTGGGGAGGA#((((((.((((((.((((....#)))).)...))))).)))))).	6174	6196	1	-23.5	0	0.00813363	0.426	4.51451	5.00322	-6.3381	16	22	6	3UTR		0	0
hsa-miR-150-5p	NM_001286579	KCTD20	TCTCCCAACCCTTGTACCAGTG#CTGGATTAAGGGTTAGGAT#..(((.((((((((..((((..#))))..)))))))).))).	2698	2717	1	-19.5	0	0.00332483	0.618	0	0	-7.82646	15	19	8	3UTR	MIRT737831	0	1
hsa-miR-150-5p	NM_001286620	MAP3K7CL	TCTCCCAACCCTTGTACCAGTG#CTGGGGGAGGGGGGAC#((((((..(((.....((((..#)))))))..)))))).	1471	1487	1	-19.2	0	0.000979937	0.515	0	0	-14.2562	13	16	7	3UTR		0	0
hsa-miR-150-5p	NM_001286635	C6orf89	TCTCCCAACCCTTGTACCAGTG#GCTGATGTAATGTGGTTGGGGGAG#((((((((((....(((((((.#))))..)))....)))))))))).	2184	2208	1	-22.7	1	0.00680372	0.544	0.507867	0.531008	-12.2551	17	24	10	3UTR		0	0
hsa-miR-150-5p	NM_001286636	C6orf89	TCTCCCAACCCTTGTACCAGTG#GCTGATGTAATGTGGTTGGGGGAG#((((((((((....(((((((.#))))..)))....)))))))))).	2362	2386	1	-22.7	1	0.00680372	0.544	0.0218187	-0.0616912	-12.2551	17	24	10	3UTR		0	0
hsa-miR-150-5p	NM_001286719	RMDN1	TCTCCCAACCCTTGTACCAGTG#ACATTGGGATGGGAGAT#(((((((.(((.(((.......#)))..))).))))))).	1202	1219	1	-19.3	1	0.0077709	0.603	1.23359	1.60861	-9.83106	13	17	7	3UTR		0	0
hsa-miR-150-5p	NM_001286765	RUBCNL	TCTCCCAACCCTTGTACCAGTG#GCTTGTAGGATGGAGCCAAAGTGGGAAGAGAGAGGGGCAGGGGTTGGC#....(((((((((((.((....#.)).))))))))))).	6686	6734	1	-22.6	0	3.00686e-05	0.426	0	0	-9.77961	13	16	11	3UTR		0	0
hsa-miR-150-5p	NM_001286765	RUBCNL	TCTCCCAACCCTTGTACCAGTG#CTGGTACAAGCAAGGGC#...(((....((((((((((..#))))))))))...))).	4640	4657	1	-19.2	0	0.00120213	0.574	0	0	-12.6708	13	17	10	3UTR		0	0
hsa-miR-150-5p	NM_001286766	RUBCNL	TCTCCCAACCCTTGTACCAGTG#GCTTGTAGGATGGAGCCAAAGTGGGAAGAGAGAGGGGCAGGGGTTGGC#....(((((((((((.((....#.)).))))))))))).	6570	6618	1	-22.6	0	3.00686e-05	0.426	0	0	-9.77961	13	16	11	3UTR		0	0
hsa-miR-150-5p	NM_001286766	RUBCNL	TCTCCCAACCCTTGTACCAGTG#CTGGTACAAGCAAGGGC#...(((....((((((((((..#))))))))))...))).	4524	4541	1	-19.2	0	0.00120213	0.574	0	0	-12.6708	13	17	10	3UTR		0	0
hsa-miR-150-5p	NM_001286789	CBR1	TCTCCCAACCCTTGTACCAGTG#GCTGGTGGGGCTCATGAACAAGTTTGTGGAGGA#((((((((((((...((((((.#)))))))))).............))).))))).	1223	1256	1	-19.2	1	0.0213304	0.456	0.0991303	0.117443	-6.81899	18	33	10	3UTR		0	0
hsa-miR-150-5p	NM_001286790	CNOT6L	TCTCCCAACCCTTGTACCAGTG#TAGTGGGACGAGGGTGGTGGGATGAT#(((((((((((((((.(((.((#)).))).))))))))..))))).)).	3536	3562	1	-25.2	1	0.0146398	0.544	0	0	-4.17062	20	26	8	3UTR		0	0
hsa-miR-150-5p	NM_001286790	CNOT6L	TCTCCCAACCCTTGTACCAGTG#GTGCAAAGGATTTGGGAGAG#((((((((((.((((((.....#)))))).))..)))))))).	2836	2856	1	-21	1	0.0441035	0.588	0	0	-6.76235	16	20	8	3UTR		0	0
hsa-miR-150-5p	NM_001286814	TNFAIP8	TCTCCCAACCCTTGTACCAGTG#ACGGGTAACAGACCATGGGAGAG#(((((((....(((((((.((.#)).)))).)))....))))))).	1231	1254	1	-17.9	1	0.00463964	0.574	-0.215497	0.429429	-11.3749	16	23	7	3UTR		0	0
hsa-miR-150-5p	NM_001286838	GRID2	TCTCCCAACCCTTGTACCAGTG#TACAATAATGATATTTGGGGAGGGGTGGGAGC#.(((((.((((((...((((..#.))))..))))))))))).	4177	4209	1	-22	0	0.000227104	0.603	0.753632	2.0581	-7.16235	15	19	11	3UTR		0	0
hsa-miR-150-5p	NM_001286839	FARP1	TCTCCCAACCCTTGTACCAGTG#CAACTTTGTCTGTAGTCTTCATTTTCTGTGTGGGGGGGGAGGGGGGA#((((((..(((((.((((((..#.))).))).)))))..)))))).	4896	4943	1	-25.7	0	0.00103581	0.456	0	0	-8.65174	17	23	6	3UTR		0	0
hsa-miR-150-5p	NM_001287002	ST6GALNAC6	TCTCCCAACCCTTGTACCAGTG#CACTGGGGTGATGGGTGGGGGC#.(((((.(((((((..((((((#))))))..))).))))))))).	2287	2309	1	-24.4	0	2.51454e-08	0.426	0.163476	0.108319	-6.30551	18	22	9	3UTR		0	0
hsa-miR-150-5p	NM_001287142	TPD52	TCTCCCAACCCTTGTACCAGTG#TACTGAGGGGTTGGTGAT#..(((((((((((....(((((#)))))))))))))).)).	2077	2095	1	-18.7	1	0.000919962	0.721	1.14745	1.10999	-6.78234	16	18	14	3UTR		0	0
hsa-miR-150-5p	NM_001287349	ZNF852	TCTCCCAACCCTTGTACCAGTG#ACTGGGCCTGGTTCTTTGGGTGAGGGGATTGGGAGGG#(((((((((((((...((((..#.))))...))))).)))))))).	6413	6450	1	-24.9	1	0.00123776	0.544	0	0	-5.76291	17	23	8	3UTR		0	0
hsa-miR-150-5p	NM_001287349	ZNF852	TCTCCCAACCCTTGTACCAGTG#CTAGGTATTGGGTTGGGCAGT#.((((((((((..(((((((..#)).))))).)))))))).)).	3104	3125	1	-22.7	1	8.87871e-05	0.588	0	0	-8.42926	17	21	8	3UTR		0	0
hsa-miR-150-5p	NM_001287442	JADE1	TCTCCCAACCCTTGTACCAGTG#GCTGGATACAGGAGAAGGTTGGA#....(((((((((((((((((.#))))).))))))....)))))).	4617	4640	1	-22.5	0	4.51017e-05	0.632	1.29463	1.0739	-9.54656	17	23	6	3UTR		0	0
hsa-miR-150-5p	NM_001287443	JADE1	TCTCCCAACCCTTGTACCAGTG#GCTGGATACAGGAGAAGGTTGGA#....(((((((((((((((((.#))))).))))))....)))))).	4621	4644	1	-22.5	0	4.51017e-05	0.632	1.29463	1.0739	-9.54656	17	23	6	3UTR		0	0
hsa-miR-150-5p	NM_001287491	TET3	TCTCCCAACCCTTGTACCAGTG#TGGTGCTTTTGCCCTCATACCTGGGGGCGGGTTGGGGGT#.((((((((((.....((((..#.))))....)))))))))).	6112	6151	1	-25.1	1	2.01491e-06	0.515	0	0	-10.2546	14	20	10	3UTR		1	1
hsa-miR-150-5p	NM_001287593	CLIC1	TCTCCCAACCCTTGTACCAGTG#TGGTGGAAGAGGGGATGAGGGAAAGAAATGGGGGGC#(((((((.(((((((.((....#.)).))))))).......))))))).	1434	1470	1	-18.3	1	0.0242041	0.456	0.371455	-0.0202176	-6.48426	16	26	7	3UTR		0	0
hsa-miR-150-5p	NM_001287594	CLIC1	TCTCCCAACCCTTGTACCAGTG#TGGTGGAAGAGGGGATGAGGGAAAGAAATGGGGGGC#(((((((.(((((((.((....#.)).))))))).......))))))).	959	995	1	-18.3	1	0.0242041	0.456	0.743313	0.8168	-6.48426	16	26	7	3UTR		0	0
hsa-miR-150-5p	NM_001287821	ZWILCH	TCTCCCAACCCTTGTACCAGTG#TTGGTATAGTGGTTGGC#....((((((.(((((((((..#))))))))).)))))).	3278	3295	1	-19.8	0	0.000423941	0.559	0	0	-12.3713	15	17	9	3UTR		0	0
hsa-miR-150-5p	NM_001287822	ZWILCH	TCTCCCAACCCTTGTACCAGTG#TTGGTATAGTGGTTGGC#....((((((.(((((((((..#))))))))).)))))).	3182	3199	1	-19.8	0	0.000423941	0.559	0.358613	0.119499	-12.3713	15	17	9	3UTR		0	0
hsa-miR-150-5p	NM_001288584	FAM133B	TCTCCCAACCCTTGTACCAGTG#AGGGTTGGGGGGT#((((((((((((..........#)))))))))))).	1395	1408	1	-21.2	1	0.0133715	0.559	0	0	-7.05204	12	13	12	3UTR		0	1
hsa-miR-150-5p	NM_001288615	TTC23	TCTCCCAACCCTTGTACCAGTG#CACGTTGAAGCCCTAATCCCCAAAGGGATGGTATTGGGGGTGGGGT#..(((((.((((.((((((...#.)))))).)))).))))).	3515	3561	1	-22.6	0	0.0121738	0.471	0	0	-8.55977	15	19	6	3UTR		0	0
hsa-miR-150-5p	NM_001288616	TTC23	TCTCCCAACCCTTGTACCAGTG#CACGTTGAAGCCCTAATCCCCAAAGGGATGGTATTGGGGGTGGGGT#..(((((.((((.((((((...#.)))))).)))).))))).	2943	2989	1	-22.6	0	0.0121738	0.471	0	0	-8.55977	15	19	6	3UTR		0	0
hsa-miR-150-5p	NM_001288653	CLTC	TCTCCCAACCCTTGTACCAGTG#CATTGTTACAAGAAAGGGGGGAA#((((((....((((((.(((((#))))).))))))....)))))).	8241	8264	1	-20.9	0	0.00401412	0.603	0	0	-10.0938	17	23	6	3UTR		0	0
hsa-miR-150-5p	NM_001288705	CSF1R	TCTCCCAACCCTTGTACCAGTG#TACTGGTACTGCTGTAATGAGCCAAGTGGCAGCTAAAAGTTGGGGGT#.((((((((((..(((((((((#)))))))))..................)).........)))))))).	3612	3659	1	-21.3	1	0.015654	0.456	0	0	-8.42926	19	47	9	3UTR		0	0
hsa-miR-150-5p	NM_001288706	IL1R1	TCTCCCAACCCTTGTACCAGTG#CAAGGGTTGAATTCTGGAGGA#((((((((((((((........#)))))))))......))))).	4483	4504	1	-18.6	1	2.77014e-06	0.544	0	0	-4.90607	14	21	9	3UTR		0	0
hsa-miR-150-5p	NM_001288729	DAPK1	TCTCCCAACCCTTGTACCAGTG#TTGGCAAGGAAAGGGGAGAA#((((((...(((((..((((..#)))))))))....)))))).	5148	5168	1	-19.5	0	3.61263e-05	0.559	0	0	-9.81978	15	20	9	3UTR		0	0
hsa-miR-150-5p	NM_001288730	DAPK1	TCTCCCAACCCTTGTACCAGTG#TTGGCAAGGAAAGGGGAGAA#((((((...(((((..((((..#)))))))))....)))))).	5132	5152	1	-19.5	0	3.61263e-05	0.559	1.66222	1.06327	-9.81978	15	20	9	3UTR		0	0
hsa-miR-150-5p	NM_001288731	DAPK1	TCTCCCAACCCTTGTACCAGTG#TTGGCAAGGAAAGGGGAGAA#((((((...(((((..((((..#)))))))))....)))))).	5168	5188	1	-19.5	0	3.61263e-05	0.559	0	0	-9.81978	15	20	9	3UTR		0	0
hsa-miR-150-5p	NM_001288750	TMPRSS5	TCTCCCAACCCTTGTACCAGTG#CACTGGAAAACAAGAAGGTTGGA#....(((((((((((.((((((#))))))...)))))..)))))).	1959	1982	1	-22.5	0	0.0479269	0.544	0	0	-9.77961	17	23	6	3UTR		0	0
hsa-miR-150-5p	NM_001288751	TMPRSS5	TCTCCCAACCCTTGTACCAGTG#CACTGGAAAACAAGAAGGTTGGA#....(((((((((((.((((((#))))))...)))))..)))))).	2166	2189	1	-22.5	0	0.0479269	0.544	0	0	-9.77961	17	23	6	3UTR		0	0
hsa-miR-150-5p	NM_001288752	TMPRSS5	TCTCCCAACCCTTGTACCAGTG#CACTGGAAAACAAGAAGGTTGGA#....(((((((((((.((((((#))))))...)))))..)))))).	1855	1878	1	-22.5	0	0.0479269	0.544	1.34898	0.665862	-9.77961	17	23	6	3UTR		0	0
hsa-miR-150-5p	NM_001288763	LYPD5	TCTCCCAACCCTTGTACCAGTG#TACTGGGAGGTGGGGCCTTTGGGAGGT#((((((((((((....((((((#)))))).....))))...)))))))).	2119	2146	1	-24.7	1	0.000176426	0.426	0	0	-7.05204	18	27	8	3UTR		0	0
hsa-miR-150-5p	NM_001288773	CEACAM21	TCTCCCAACCCTTGTACCAGTG#CTGGGGACAGGAAGGGATGGGGGT#.((((((.(((((((.((((..#))))..)))...)))).)))))).	1499	1523	1	-22.7	1	0.000765117	0.441	0	0	-6.34001	17	24	6	3UTR		0	0
hsa-miR-150-5p	NM_001288800	ZNF585A	TCTCCCAACCCTTGTACCAGTG#TTGGTGGGGTGGGTTTGGGT#...((((((((((.((((((..#)))))).)).))))).))).	7174	7194	1	-20	0	0.0252683	0.5	0	0	-7.37138	16	20	6	3UTR		0	0
hsa-miR-150-5p	NM_001288819	CPEB1	TCTCCCAACCCTTGTACCAGTG#CACTTATGTGGGGGGGTGGGGT#..((((.((((((.(((.((((#))))...))).)))))))))).	2759	2781	1	-21.3	0	0.00117537	0.559	1.54952	0.618011	-7.35753	17	22	10	3UTR		0	0
hsa-miR-150-5p	NM_001288996	LIN54	TCTCCCAACCCTTGTACCAGTG#CACATTAATTCAATGATTTTAAAAGACTATTTGGGGAGGGTTGGGT#...((((((((((...((((..#.)))).)))))))))).	4543	4589	1	-21.5	0	0.0025793	0.691	0	0	-8.33988	14	17	10	3UTR		0	0
hsa-miR-150-5p	NM_001289	CLIC2	TCTCCCAACCCTTGTACCAGTG#TTGGTGGAAGGGTGGAGT#.((((..((((((.((((((..#)))))).)))))))))).	1895	1913	1	-22.9	0	0.00324427	0.691	1.83059	3.15832	-8.09481	16	18	10	3UTR		0	0
hsa-miR-150-5p	NM_001289022	FAM177A1	TCTCCCAACCCTTGTACCAGTG#CTGGTTATGTTATCGGTTCAGCGTTAATCCTATAGAAAAGTGGTTTGGAGGGGATTGGGGGAT#(((((((((((((..((((.(.#.).))))....))))).)))))))).	1523	1586	1	-25.2	1	0.0010321	0.588	0	0	-5.52986	18	26	8	3UTR		0	0
hsa-miR-150-5p	NM_001289034	KLC4	TCTCCCAACCCTTGTACCAGTG#GTCAGAGGGTTGGGGGC#.((((((((((((..((.....#))..)))))))))))).	2452	2469	1	-23.1	1	4.03919e-05	0.324	0	0	-5.38561	14	17	12	3UTR		0	0
hsa-miR-150-5p	NM_001289035	KLC4	TCTCCCAACCCTTGTACCAGTG#GTCAGAGGGTTGGGGGC#.((((((((((((..((.....#))..)))))))))))).	2006	2023	1	-23.1	1	4.03919e-05	0.324	4.03191	3.69649	-5.38561	14	17	12	3UTR		0	0
hsa-miR-150-5p	NM_001289110	RNASE9	TCTCCCAACCCTTGTACCAGTG#GCTTAGGGTGGGAGGA#((((((.(((((.((.......#))..))))))))))).	794	810	1	-18.5	0	9.65989e-06	0.529	-0.155519	-0.956432	-7.00344	13	16	11	3UTR		0	0
hsa-miR-150-5p	NM_001289125	IFNAR2	TCTCCCAACCCTTGTACCAGTG#GCTGGCCCTGTGATATTTCTGTGAAATAAATTGGGCCAGGGTGGGAGC#.(((((.(((((.((.(((((.#.))))))).)))))))))).	2565	2613	1	-23.7	0	0.00184138	0.588	0	0	-6.85919	17	20	10	3UTR		0	0
hsa-miR-150-5p	NM_001289126	IFNAR2	TCTCCCAACCCTTGTACCAGTG#GCTGGCCCTGTGATATTTCTGTGAAATAAATTGGGCCAGGGTGGGAGC#.(((((.(((((.((.(((((.#.))))))).)))))))))).	2388	2436	1	-23.7	0	0.00184138	0.588	0	0	-6.85919	17	20	10	3UTR		0	0
hsa-miR-150-5p	NM_001289128	IFNAR2	TCTCCCAACCCTTGTACCAGTG#GCTGGCCCTGTGATATTTCTGTGAAATAAATTGGGCCAGGGTGGGAGC#.(((((.(((((.((.(((((.#.))))))).)))))))))).	2434	2482	1	-23.7	0	0.00184138	0.588	-0.289159	-0.00341787	-6.85919	17	20	10	3UTR		0	0
hsa-miR-150-5p	NM_001289160	MICB	TCTCCCAACCCTTGTACCAGTG#TACAGGGTTGTGGGGC#.((((((((((.((((......#)))))))))).)))).	1728	1744	1	-18.5	1	1.31898e-06	0.529	-0.282259	0.377856	-7.14013	14	16	10	3UTR		0	0
hsa-miR-150-5p	NM_001289905	IL17RA	TCTCCCAACCCTTGTACCAGTG#GGCAGCAGGGTTGGGGGC#.(((((((((((..(.((....#)).)..))))))))))).	6558	6576	1	-23.3	1	0.00166419	0.382	0	0	-6.17234	14	18	11	3UTR		0	0
hsa-miR-150-5p	NM_001289984	JADE2	TCTCCCAACCCTTGTACCAGTG#GCTGGCTGCTGCGAGGGGAGGGGGGT#((((((..(((((((((((((.#)))))....))))))))..)))))).	5143	5169	1	-29	0	0.000364605	0.368	0	0	-7.7949	19	26	8	3UTR		0	0
hsa-miR-150-5p	NM_001290049	USO1	TCTCCCAACCCTTGTACCAGTG#GCAAGATAGCCTGGGTTGGGAGT#.((((((((((..((.......#.))..)))))))))).	3616	3639	1	-22	1	0.00236742	0.618	1.15987	0.4161	-8.66231	12	16	10	3UTR		0	0
hsa-miR-150-5p	NM_001290230	CDK2	TCTCCCAACCCTTGTACCAGTG#TACAGGGGTGAAAGGGGGGAA#((((((.(((((((((......#))))))))).....)))))).	1045	1066	1	-20.8	0	0.00510119	0.515	0	0	-5.48126	15	21	9	3UTR	MIRT659645	0	0
hsa-miR-150-5p	NM_001290318	ZNF304	TCTCCCAACCCTTGTACCAGTG#TGGTGTGGGATGGGAGT#.((((((.(((...(((((...#))))).))).)))))).	3729	3746	1	-21.1	1	8.39417e-05	0.529	0	0	-11.5997	14	17	6	3UTR		0	0
hsa-miR-150-5p	NM_001290319	ZNF304	TCTCCCAACCCTTGTACCAGTG#TGGTGTGGGATGGGAGT#.((((((.(((...(((((...#))))).))).)))))).	3669	3686	1	-21.1	1	8.39417e-05	0.529	0	0	-11.5997	14	17	6	3UTR		0	0
hsa-miR-150-5p	NM_001291694	NR2C2	TCTCCCAACCCTTGTACCAGTG#GCTGGATAAGGAAGTGTTGGGC#...((((((((((((.(((((.#)))))))))))....)))))).	4511	4533	1	-22.1	0	0.0054289	0.5	0	0	-6.74759	17	22	11	3UTR		0	0
hsa-miR-150-5p	NM_001291728	PGAP3	TCTCCCAACCCTTGTACCAGTG#GGTGGGAGGGTGGCAAGGGAT#((((((.((((((.((((....#)))).))))))))...)))).	2575	2596	1	-21.5	0	0.000755246	0.582	0	0	-6.3381	16	21	8	3UTR		0	0
hsa-miR-150-5p	NM_001291746	REL	TCTCCCAACCCTTGTACCAGTG#GGTGGGGGGAGGGGGGAGGG#((((((..(((((.((((....#)))).)))).)..)))))).	9167	9187	1	-24.7	0	0.345185	0.426	0	0	-8.65174	15	20	6	3UTR	MIRT629823	0	0
hsa-miR-150-5p	NM_001291858	IGF1R	TCTCCCAACCCTTGTACCAGTG#GCTCGGTGCACATTGGGGTGCTTTGGGAT#..(((((((((((((((((((.#))).))))))....)))))....))))).	9660	9689	1	-23.2	1	0.000208506	0.529	0	0	-4.957	19	29	6	3UTR		0	0
hsa-miR-150-5p	NM_001291867	NHS	TCTCCCAACCCTTGTACCAGTG#GGTGGAGGGTGGGAGAG#((((((.((((((.((((....#)))))))))))))))).	6882	6899	1	-25.1	0	0.315695	0.471	0	0	-6.3381	16	17	16	3UTR		0	0
hsa-miR-150-5p	NM_001291868	NHS	TCTCCCAACCCTTGTACCAGTG#GGTGGAGGGTGGGAGAG#((((((.((((((.((((....#)))))))))))))))).	5797	5814	1	-25.1	0	0.315695	0.471	0	0	-6.3381	16	17	16	3UTR		0	0
hsa-miR-150-5p	NM_001291952	GUCY1B1	TCTCCCAACCCTTGTACCAGTG#GCTGTTACATTAGTTCAGGCTAAATGTTGGGAGC#.(((((((((((((((.((((.#)))).)))).......)))......)))))))).	2906	2940	1	-19.4	1	0.000269378	0.603	0.450588	0.10907	-3.79332	19	34	8	3UTR		0	0
hsa-miR-150-5p	NM_001291954	GUCY1B1	TCTCCCAACCCTTGTACCAGTG#GCTGTTACATTAGTTCAGGCTAAATGTTGGGAGC#.(((((((((((((((.((((.#)))).)))).......)))......)))))))).	2655	2689	1	-19.4	1	0.000269378	0.603	0.656168	0.921236	-3.79332	19	34	8	3UTR		0	0
hsa-miR-150-5p	NM_001292019	CYTH1	TCTCCCAACCCTTGTACCAGTG#AGTGGGAGAAGGGTGGGCAGT#.(((((.((((((.(.(((.(.#).))).).))))))))).)).	1434	1455	1	-19.8	0	3.52536e-05	0.5	0	0	-6.4269	16	21	9	3UTR		0	1
hsa-miR-150-5p	NM_001293163	NRF1	TCTCCCAACCCTTGTACCAGTG#TGGGGGGAGGGGAGGGAA#..((((..(((((.(.(((...#))).).)))))..)))).	3313	3331	1	-20.9	0	1.92099e-05	0.618	0	0	-9.90421	13	18	5	3UTR		0	0
hsa-miR-150-5p	NM_001295	CCR1	TCTCCCAACCCTTGTACCAGTG#GGGGGTTGGGAGGA#(((((((((((((.........#))))))))))))).	2184	2198	1	-23.4	1	0.0172036	0.5	0	0	-5.76291	13	14	13	3UTR		0	0
hsa-miR-150-5p	NM_001297442	PDE4B	TCTCCCAACCCTTGTACCAGTG#GGGGCAGGGGGCAATGGGAT#..(((((.(((((((.((....#)).)))))))....))))).	3142	3162	1	-20.5	0	0.00772139	0.559	0	0	-7.50368	14	20	7	3UTR		0	0
hsa-miR-150-5p	NM_001297555	MAP2K7	TCTCCCAACCCTTGTACCAGTG#GCAGGGGTGGGGGC#.(((((.((((((((.......#))))))))))))).	2451	2465	1	-21.2	0	4.0735e-06	0.309	0	0	-5.57006	13	14	13	3UTR		0	0
hsa-miR-150-5p	NM_001297556	MAP2K7	TCTCCCAACCCTTGTACCAGTG#GCAGGGGTGGGGGC#.(((((.((((((((.......#))))))))))))).	2424	2438	1	-21.2	0	4.0735e-06	0.309	0	0	-5.57006	13	14	13	3UTR		0	0
hsa-miR-150-5p	NM_001297573	TRERF1	TCTCCCAACCCTTGTACCAGTG#TGGGGGGTTGGGGGAA#((((((((((((....(((...#))))))))))))))).	4589	4605	1	-24.3	1	0.000580782	0.691	0	0	-7.05204	15	16	15	3UTR		0	0
hsa-miR-150-5p	NM_001297576	PEA15	TCTCCCAACCCTTGTACCAGTG#GGGTCAGGGGCTAGGGGAGGG#((((((..((((((..((....#))..))))))....)))))).	1051	1072	1	-24.3	0	0.000591335	0.397	3.44224	3.32191	-8.76339	14	21	6	3UTR		0	1
hsa-miR-150-5p	NM_001297576	PEA15	TCTCCCAACCCTTGTACCAGTG#GCGGGGGTGGGAGGG#((((((.((((((((.......#)))))))))))))).	2044	2059	1	-22.6	0	0.0150838	0.456	0	0	-5.71431	14	15	14	3UTR		0	1
hsa-miR-150-5p	NM_001297578	PEA15	TCTCCCAACCCTTGTACCAGTG#GGGTCAGGGGCTAGGGGAGGG#((((((..((((((..((....#))..))))))....)))))).	678	699	1	-24.3	0	0.000591335	0.397	6.13826	5.58302	-8.76339	14	21	6	3UTR		0	1
hsa-miR-150-5p	NM_001297578	PEA15	TCTCCCAACCCTTGTACCAGTG#GCGGGGGTGGGAGGG#((((((.((((((((.......#)))))))))))))).	1671	1686	1	-22.6	0	0.0150838	0.456	0.48248	0.170966	-5.71431	14	15	14	3UTR		0	1
hsa-miR-150-5p	NM_001297604	CDCA3	TCTCCCAACCCTTGTACCAGTG#ACTGGACGACTTCTGAAAACTGGAGGACGAGCATGGGAGC#.((((((...(((((.(((((.#.)))))...)))))..)))))).	729	769	1	-20.6	1	0.00772951	0.471	0	0	-8.6389	16	23	6	3UTR		0	0
hsa-miR-150-5p	NM_001297614	SNX14	TCTCCCAACCCTTGTACCAGTG#CATTGAAATTTCTGCTGTGCGAGGGTGGTAGAA#(((.((.(((((((((.((((.#.))))))))))))))).))).	2980	3013	1	-23.6	0	7.26801e-05	0.676	0	0	-8.51328	18	21	15	3UTR		0	0
hsa-miR-150-5p	NM_001297622	HNRNPR	TCTCCCAACCCTTGTACCAGTG#TATGAGGGTTGGGC#...(((((((((((((......#))))))))))))).	7151	7165	1	-20.6	0	4.76274e-05	0.588	0	0	-6.51454	13	14	13	3UTR		0	0
hsa-miR-150-5p	NM_001297654	DDR1	TCTCCCAACCCTTGTACCAGTG#CACCCTCCTCTAGCCATCCCTTGGGGAAGGGTGGGGAGAA#((((((.((((((...((((..#.))))..)))))).)))))).	3245	3285	1	-25.2	0	0.0161121	0.456	4.96402	5.31786	-7.3066	16	21	6	3UTR		0	0
hsa-miR-150-5p	NM_001297674	RPRD2	TCTCCCAACCCTTGTACCAGTG#GCTGGGGGGTTGGGGAG#((.(((((((((....(((((.#)))))))))))))))).	5153	5170	1	-24.7	0	6.59399e-05	0.529	0	0	-8.60958	16	17	16	3UTR		0	0
hsa-miR-150-5p	NM_001297698	NANOG	TCTCCCAACCCTTGTACCAGTG#GGGATTGGGAGGC#(((((((((((...........#))).)))))))).	1760	1773	1	-17.7	1	0.0546721	0.662	0.0385556	-0.0684964	-10.3988	11	13	8	3UTR	MIRT733717	0	0
hsa-miR-150-5p	NM_001297746	DESI2	TCTCCCAACCCTTGTACCAGTG#CACTTGGCGCAGGAGGGAGAA#((((((...((.(((.((((((#)))).)).))))).)))))).	837	858	1	-20.4	0	0.00267998	0.632	0	0	-12.4311	17	21	6	3UTR		0	0
hsa-miR-150-5p	NM_001297760	ETNK2	TCTCCCAACCCTTGTACCAGTG#CACCCTTGGACAGGGTGGGAGAG#((((((.((((.(((.((((..#.))))))))))))))))).	1538	1561	1	-24.3	0	0.0151052	0.382	0	0	-9.06111	17	19	17	3UTR		0	0
hsa-miR-150-5p	NM_001297768	CETN3	TCTCCCAACCCTTGTACCAGTG#GCCTCAGGAAGCTTACAGTCATGGTAGAAGGCAAAGGGGGAG#((((((...((((.(((((...#.))))).))))....)))))).	1949	1991	1	-22.3	0	0.0736021	0.5	0	0	-9.70813	15	22	6	3UTR		0	0
hsa-miR-150-5p	NM_001297777	MCTP1	TCTCCCAACCCTTGTACCAGTG#CACTAGGATAATCTGAGTTGGGAGAT#((((((((((.((((.((((((#)))).))))))...).))))))))).	4971	4997	1	-21.1	1	0.00110602	0.676	0	0	-6.9954	20	26	9	3UTR		0	0
hsa-miR-150-5p	NM_001300	KLF6	TCTCCCAACCCTTGTACCAGTG#TACAGGGGTGTGGGCGAT#((.(((((((((((((......#))))))))).)))).)).	2329	2347	1	-21.3	0	6.71905e-05	0.485	0	0	-5.49511	15	18	9	3UTR		0	0
hsa-miR-150-5p	NM_001300727	DTX4	TCTCCCAACCCTTGTACCAGTG#GCTGGAGGCAGGGAGCTCTCACTGTGCAAGGTTGGGGGGT#((((((((.(((((((.(((((#.)))))))))))))))))))).	2151	2191	1	-28	1	0.00255791	0.412	0	0	-4.99396	20	22	20	3UTR		0	1
hsa-miR-150-5p	NM_001300727	DTX4	TCTCCCAACCCTTGTACCAGTG#CACTGGTACAAGAAAGGACCCCTGACCCCTTTCCTTCTCTGTGGTCCCCGGCATTAGATTGGGGGTTCTGGGAGAG#((((((((((((((((((((((#))))))))))))..............................))).......................))))))).	4753	4829	1	-27	1	1.62008e-05	0.485	0	0	-3.93757	22	76	12	3UTR		0	1
hsa-miR-150-5p	NM_001300730	CLEC12A	TCTCCCAACCCTTGTACCAGTG#TGGTTGGCAATGATAGGATACAATGGGAGAT#(((((((....(((((((....#.)).)))))))))))).	1119	1150	1	-16.7	1	0.0796463	0.574	0.22597	2.41713	-11.3749	14	17	12	3UTR		0	0
hsa-miR-150-5p	NM_001300734	DDB2	TCTCCCAACCCTTGTACCAGTG#CAAGGTTAGGGTTGGAGCAGGGGTGCTGGGAC#..(((((((((((((.((((..#.)))).))))))))..))))).	982	1014	1	-24	1	9.51685e-06	0.426	0.0217691	0.926401	-5.19005	17	22	8	3UTR		0	0
hsa-miR-150-5p	NM_001300742	BORCS5	TCTCCCAACCCTTGTACCAGTG#CTGGTGCCAGAAAGGTTGGGGA#..((((((((((.(((((((..#))))))).))...)))))))).	5418	5440	1	-24.5	1	2.67732e-05	0.588	0	0	-6.24613	17	22	8	3UTR		0	0
hsa-miR-150-5p	NM_001300773	SYT7	TCTCCCAACCCTTGTACCAGTG#GGAACTTGAGGGTGGGGGGAG#((((((.((((((((.((....#)).))..)))))).)))))).	4094	4115	1	-22.5	0	0.00866735	0.353	0	0	-5.71431	16	21	6	3UTR		0	0
hsa-miR-150-5p	NM_001300788	FAM120C	TCTCCCAACCCTTGTACCAGTG#GGTGGTTAAGGTAGAGGGTGGGGGGC#((((((.((((((.((((....#.)))))))))))))))).	6363	6389	1	-23.2	0	0.0619727	0.515	0	0	-6.3381	16	18	16	3UTR		0	0
hsa-miR-150-5p	NM_001300788	FAM120C	TCTCCCAACCCTTGTACCAGTG#GCTTGGGGTGTGGGGTGGGGGGT#((((((.(((((..(((((((.#)))...)))).))))))))))).	6626	6649	1	-21.5	0	5.06077e-05	0.529	0	0	-7.62723	18	23	11	3UTR		0	0
hsa-miR-150-5p	NM_001300791	KIF3A	TCTCCCAACCCTTGTACCAGTG#ATTGTTGTACTACTACTCTTCAATTGTACTGTGCAGGGAAGTTGGGGGAA#((((((((((((((((.(((((#.))))))))))))..))))))))).	2516	2566	1	-28.3	1	0.00184878	0.603	0	0	-3.93757	21	25	12	3UTR	MIRT762867	0	0
hsa-miR-150-5p	NM_001300792	KIF3A	TCTCCCAACCCTTGTACCAGTG#ATTGTTGTACTACTACTCTTCAATTGTACTGTGCAGGGAAGTTGGGGGAA#((((((((((((((((.(((((#.))))))))))))..))))))))).	2444	2494	1	-28.3	1	0.00184878	0.603	0.478428	0.4942	-3.93757	21	25	12	3UTR	MIRT762867	0	0
hsa-miR-150-5p	NM_001300796	RAN	TCTCCCAACCCTTGTACCAGTG#CAGTGGATGGCAGGAGGTTGGGAA#..(((((((((((((.(((.((#)).)))...))))).)))))))).	1456	1480	1	-25.9	1	9.58158e-05	0.632	0.976679	1.4537	-5.19005	18	24	8	3UTR		0	0
hsa-miR-150-5p	NM_001300798	SEPTIN8	TCTCCCAACCCTTGTACCAGTG#ATTAGGTACAGGGTCTTGGAAGGG#(((.((((.((((((((((((.#))).)))))))))..)))).))).	2774	2798	1	-19.5	0	0.000455416	0.588	0	0	-8.02599	19	24	9	3UTR		0	0
hsa-miR-150-5p	NM_001300800	NAA40	TCTCCCAACCCTTGTACCAGTG#GGGACTAGGGTGGGAGAG#((((((.(((((.((.((....#)).)).))))))))))).	2997	3015	1	-23.7	0	0.016458	0.441	-0.947896	-0.220775	-7.00344	15	18	11	3UTR		0	0
hsa-miR-150-5p	NM_001300842	SLC10A7	TCTCCCAACCCTTGTACCAGTG#GGTGGTACAATATTTGGGGGT#.(((((((...((((((((.(.#).))))))))...))))))).	1558	1579	1	-21.4	1	0.0168893	0.588	0	0	-8.917	16	21	8	3UTR		0	0
hsa-miR-150-5p	NM_001300851	RC3H1	TCTCCCAACCCTTGTACCAGTG#GGCATAGGGGTAGGAGAA#(((((..((((((((.((....#)).)))))))).))))).	3512	3530	1	-21.1	0	0.000155363	0.574	3.03856	4.00476	-7.61527	15	18	8	3UTR		1	1
hsa-miR-150-5p	NM_001300863	TEX38	TCTCCCAACCCTTGTACCAGTG#CACTGAAGGTGGGAGC#.((((((..((((....(((((#))))))))))))))).	631	647	1	-17	1	5.91966e-06	0.471	2.0107	1.15386	-8.98869	15	16	15	3UTR		0	0
hsa-miR-150-5p	NM_001300905	BAZ2A	TCTCCCAACCCTTGTACCAGTG#GCTGGAGCGGGGTTGGGGGT#.((((((((((.(((.(((((.#))))).))))))))))))).	8108	8128	1	-29.4	1	0.0939067	0.397	0	0	-7.37318	18	20	13	3UTR		0	0
hsa-miR-150-5p	NM_001300936	SRSF10	TCTCCCAACCCTTGTACCAGTG#GGTGCATATTGAGTTGGGGT#..((((((((..((((((....#))))))....).))))))).	2690	2710	1	-18.5	1	0.0183411	0.706	0	0	-11.1286	14	20	7	3UTR		0	0
hsa-miR-150-5p	NM_001300942	EMSY	TCTCCCAACCCTTGTACCAGTG#CACTGTCTGTCACAAGTAGAGTGAAAGGGGTAAGGGGGTGGGAGGG#((((((.((((((.((((....#.)))).)))))))))))).	5238	5284	1	-24.8	0	0.141765	0.515	0	0	-6.3381	16	19	12	3UTR		0	0
hsa-miR-150-5p	NM_001300943	EMSY	TCTCCCAACCCTTGTACCAGTG#CACTGTCTGTCACAAGTAGAGTGAAAGGGGTAAGGGGGTGGGAGGG#((((((.((((((.((((....#.)))).)))))))))))).	5196	5242	1	-24.8	0	0.141765	0.515	0	0	-6.3381	16	19	12	3UTR		0	0
hsa-miR-150-5p	NM_001300944	EMSY	TCTCCCAACCCTTGTACCAGTG#CACTGTCTGTCACAAGTAGAGTGAAAGGGGTAAGGGGGTGGGAGGG#((((((.((((((.((((....#.)))).)))))))))))).	5196	5242	1	-24.8	0	0.141765	0.515	0.542336	1.32589	-6.3381	16	19	12	3UTR		0	0
hsa-miR-150-5p	NM_001300948	LONP2	TCTCCCAACCCTTGTACCAGTG#CACTCTTTTTCTTCAAAATAATGGGGTGCAGAAGGGTAGGGATGAA#((((((.(((((((((((....#.))))))..))))).)))).)).	5481	5527	1	-24.3	0	8.09075e-05	0.574	2.13213	1.14632	-5.48126	17	23	6	3UTR		0	0
hsa-miR-150-5p	NM_001300978	FAAP24	TCTCCCAACCCTTGTACCAGTG#GGGAAGCAGGGGCTGGGGA#..(((((.(((((((.((....#))...))))))).))))).	1874	1893	1	-21.3	0	2.27298e-05	0.5	0	0	-7.50368	14	19	7	3UTR	MIRT683311	0	0
hsa-miR-150-5p	NM_001300985	PTBP2	TCTCCCAACCCTTGTACCAGTG#TACAGGGTTGGGAA#..(((((((((.((((......#))))))))))))).	9451	9465	1	-21.1	1	0.00209332	0.676	0	0	-8.3038	13	14	13	3UTR		1	0
hsa-miR-150-5p	NM_001300986	PTBP2	TCTCCCAACCCTTGTACCAGTG#TACAGGGTTGGGAA#..(((((((((.((((......#))))))))))))).	9460	9474	1	-21.1	1	0.00209332	0.676	0	0	-8.3038	13	14	13	3UTR		1	0
hsa-miR-150-5p	NM_001300989	PTBP2	TCTCCCAACCCTTGTACCAGTG#TACAGGGTTGGGAA#..(((((((((.((((......#))))))))))))).	9436	9450	1	-21.1	1	0.00209332	0.676	0	0	-8.3038	13	14	13	3UTR		1	0
hsa-miR-150-5p	NM_001301011	CCDC28B	TCTCCCAACCCTTGTACCAGTG#ACCTGTGCAAGATGGGAGACCGGGGTGGGAGGA#((((((.(((((.((.(((...#.)))...)).))))))))))).	1187	1220	1	-21.7	0	0.00492285	0.426	0.465741	-0.121653	-7.00344	16	22	11	3UTR		0	0
hsa-miR-150-5p	NM_001301013	EYA4	TCTCCCAACCCTTGTACCAGTG#AGTGGATGCAATTTTTCTTTCTTTTGTTGGGGAGGGGAATGGGAGGG#(((((((.(((((...((((..#.))))..)))))..))))))).	2933	2980	1	-21.9	1	0.0013888	0.632	1.73983	1.61212	-8.07655	16	22	7	3UTR		0	0
hsa-miR-150-5p	NM_001301022	NUDT4	TCTCCCAACCCTTGTACCAGTG#ACTGCTTCCACCTGAAATGCTGTCATAAGTACTGGGGGGGTGGGGGAG#((((((.((((((...((((((#.)))))))))))))))))).	2693	2741	1	-25.2	0	3.1882e-08	0.515	0	0	-7.3066	18	20	18	3UTR		0	0
hsa-miR-150-5p	NM_001301023	NUDT4	TCTCCCAACCCTTGTACCAGTG#ACTGCTTCCACCTGAAATGCTGTCATAAGTACTGGGGGGGTGGGGGAG#((((((.((((((...((((((#.)))))))))))))))))).	2690	2738	1	-25.2	0	3.1882e-08	0.515	1.36864	0.631145	-7.3066	18	20	18	3UTR		0	0
hsa-miR-150-5p	NM_001301024	NUDT4	TCTCCCAACCCTTGTACCAGTG#ACTGCTTCCACCTGAAATGCTGTCATAAGTACTGGGGGGGTGGGGGAG#((((((.((((((...((((((#.)))))))))))))))))).	2593	2641	1	-25.2	0	3.1882e-08	0.515	0.264297	0.850669	-7.3066	18	20	18	3UTR		0	0
hsa-miR-150-5p	NM_001301031	SLC24A1	TCTCCCAACCCTTGTACCAGTG#ACTGGGGGCAAAGGTTGGGAT#..((((((((.((((.(((((.#)))))..)))).)))))))).	3634	3655	1	-26	1	0.10244	0.529	0.201963	0.0452103	-8.01482	17	21	8	3UTR		0	0
hsa-miR-150-5p	NM_001301032	SLC24A1	TCTCCCAACCCTTGTACCAGTG#ACTGGGGGCAAAGGTTGGGAT#..((((((((.((((.(((((.#)))))..)))).)))))))).	3670	3691	1	-26	1	0.10244	0.529	0.201963	0.0452103	-8.01482	17	21	8	3UTR		0	0
hsa-miR-150-5p	NM_001301036	TMCC3	TCTCCCAACCCTTGTACCAGTG#GCCAGGTGCAAGGCAGGGAGGC#((((((...(((((((((.((.#))..)))))))))..)))))).	3487	3509	1	-23.7	0	0.00267948	0.471	0	0	-8.85129	17	22	9	3UTR		0	0
hsa-miR-150-5p	NM_001301063	NDST1	TCTCCCAACCCTTGTACCAGTG#ACTGGAGAGGGTGGGGGGC#((((((.((((((...(((((.#))))).)))))))))))).	7737	7756	1	-25	0	0.000655649	0.338	0	0	-7.3066	17	19	12	3UTR		0	0
hsa-miR-150-5p	NM_001301084	ARHGEF12	TCTCCCAACCCTTGTACCAGTG#TAGTGGCAGGGGTGGGGGT#.(((((.(((((((..(((.((#)).))))))))))))))).	5741	5760	1	-22.5	0	0.00122949	0.441	0	0	-6.30551	17	19	15	3UTR		0	0
hsa-miR-150-5p	NM_001301085	QKI	TCTCCCAACCCTTGTACCAGTG#CAGGGGGTGGGGGAG#(((((((.((((((........#)))))).))))))).	7073	7088	1	-21.7	1	0.000663446	0.529	0.729237	0.0642744	-7.21971	13	15	7	3UTR		0	0
hsa-miR-150-5p	NM_001301085	QKI	TCTCCCAACCCTTGTACCAGTG#TGGGGTGGGGTGGGAGT#.(((((.(((((....(((...#)))...)))))))))).	6636	6653	1	-20.8	0	0.00905145	0.544	0.723437	0.890193	-8.45148	13	17	10	3UTR		0	0
hsa-miR-150-5p	NM_001301088	ROBO4	TCTCCCAACCCTTGTACCAGTG#GGGCAGGGGTGGGGAGT#.(((((.((((((((.((....#)))))))))).))))).	3742	3759	1	-25.3	0	0.00040553	0.515	0	0	-5.57006	15	17	10	3UTR		0	0
hsa-miR-150-5p	NM_001301089	SNX19	TCTCCCAACCCTTGTACCAGTG#GCTCTAAGAGTATACTGGGCATGGGGTGTGGTCGGGGGGTTGGGGGC#.((((((((((((..((((...#.))))..)))))))))))).	11213	11260	1	-27.7	1	0.00148697	0.441	0	0	-5.38561	16	20	12	3UTR		0	0
hsa-miR-150-5p	NM_001301110	ADAMTSL3	TCTCCCAACCCTTGTACCAGTG#CACTAAGGACCAGGGGTTGGA#....((((((((((..((((((#))))..))..)))))))))).	6203	6224	1	-22.5	0	0.00445192	0.632	0	0	-10.5151	16	21	10	3UTR		0	0
hsa-miR-150-5p	NM_001301129	POLR2F	TCTCCCAACCCTTGTACCAGTG#GCTGGGGAGGAGGGGAATTGGGGGT#.((((((((((((.(.(((((.#)))))..).)))))...))))))).	1987	2012	1	-25.1	1	0.0679588	0.426	0	0	-4.88321	18	25	7	3UTR		0	0
hsa-miR-150-5p	NM_001301167	CLEC5A	TCTCCCAACCCTTGTACCAGTG#CAATGGCCTGGGGTGGGAGT#.(((((.(((((....(((.((#)).)))...)))))))))).	2582	2602	1	-19.7	0	0.00134416	0.471	4.15634	3.64642	-8.45148	15	20	10	3UTR		0	0
hsa-miR-150-5p	NM_001301171	SHF	TCTCCCAACCCTTGTACCAGTG#CTGGTAAGAGGTTTGGGGAA#((.(((((.((((.((((((..#)))))).)))).))))))).	1387	1407	1	-22.9	0	0.0206177	0.353	0.591274	1.5945	-7.40834	17	20	7	3UTR		0	0
hsa-miR-150-5p	NM_001301203	TMED3	TCTCCCAACCCTTGTACCAGTG#CATGAGGCTGGAAATGGTGCAAGGGCTAGATAGGGAA#..((((..(((((((((((...#.))))))))))).......)))).	2051	2088	1	-23.1	0	0.0194589	0.471	2.9499	4.44917	-8.81432	15	24	11	3UTR		0	0
hsa-miR-150-5p	NM_001301409	GANC	TCTCCCAACCCTTGTACCAGTG#CAAAGGGTTTTGCTGCTGTCTCATCTGGTGGCCATGGGATTGGGGA#..(((((((((.((((((((((#.)).))))))..)).))).)))))).	2150	2196	1	-21.8	1	0.000560839	0.529	0	0	-8.3038	19	26	6	3UTR		0	0
hsa-miR-150-5p	NM_001301627	GALNT13	TCTCCCAACCCTTGTACCAGTG#TATTGGTACAACTGTAGGGAAGAA#((((((.((..(((((((((((#)))))))))))..)).)))).)).	3947	3971	1	-21.6	0	0.000117015	0.603	0	0	-9.54854	19	24	11	3UTR		0	0
hsa-miR-150-5p	NM_001301780	ZNF202	TCTCCCAACCCTTGTACCAGTG#CTGGGAGTACAGAGTATTTTTCCTTGAGGAAAGGAAGGGTTGGGATGAT#(((((((((((((.(.((....#.))...).))))))))))).)).	3906	3955	1	-23	1	0.0595176	0.559	0.504601	1.34554	-5.02746	16	23	11	3UTR		0	0
hsa-miR-150-5p	NM_001301871	MTRF1L	TCTCCCAACCCTTGTACCAGTG#ACCCAGGAAAGCTGATGGTGCAAGGTCCAGTCCAAAGGTATCTGTTGGAGGAT#(((.(((((((((((((((...#.))))))))))..................))))).))).	2241	2294	1	-22.1	0	0.000422722	0.515	0	0	-6.9696	18	39	10	3UTR		0	0
hsa-miR-150-5p	NM_001303	COX10	TCTCCCAACCCTTGTACCAGTG#GCTGGTCCGTAGGGATTCATTGGTCGGGGTGGGAGAG#((((((.(((((...(((((((#.))))))).))))))))))).	2625	2662	1	-27	0	0.0019775	0.529	0	0	-8.36268	18	21	11	3UTR		0	0
hsa-miR-150-5p	NM_001303426	ZNF639	TCTCCCAACCCTTGTACCAGTG#TATTGGCAGTTGGTTCCTTCTGAGGGTTGTGGGGGA#((((((((((((((.(((((..#.))))).).....)))))))).))))).	3021	3057	1	-21.9	1	4.51558e-05	0.5	0	0	-4.67302	19	28	8	3UTR		0	0
hsa-miR-150-5p	NM_001303429	PIK3R3	TCTCCCAACCCTTGTACCAGTG#GCTGGATGGGGTTTTGGGAGC#.(((((((((((....(((((.#)))))..)))))..)))))).	2995	3016	1	-23.6	1	2.22672e-05	0.5	1.54828	1.33244	-6.90779	16	21	6	3UTR		0	0
hsa-miR-150-5p	NM_001303470	TRAPPC14	TCTCCCAACCCTTGTACCAGTG#CAGTGACCTTCCTGTCTCAGGGGTTGGGGA#..((((((((((((...(((..#.)))...)))))))))))).	1879	1909	1	-24.9	1	2.78139e-06	0.353	0	0	-5.9255	15	20	12	3UTR		0	0
hsa-miR-150-5p	NM_001304339	KDM4C	TCTCCCAACCCTTGTACCAGTG#CACAGAGCAGCTTGGGTTGGAAGAGAG#(((((((((((..((.......#.))..)))))))..)))).	3433	3460	1	-18.8	1	0.0941503	0.426	0.114783	-0.00127217	-8.80656	13	19	7	3UTR		0	0
hsa-miR-150-5p	NM_001304349	PRKACA	TCTCCCAACCCTTGTACCAGTG#CATGGGTTTTCTTTTTTCTTTTTTCTTTTTTTTGGTCGGGGGGGTGGGAGGG#(((((((.((((((.(((((..#.)))))))))))..))))))).	1707	1759	1	-26.5	1	4.38094e-06	0.485	0	0	-6.98666	18	22	11	3UTR		0	0
hsa-miR-150-5p	NM_001304481	FGD4	TCTCCCAACCCTTGTACCAGTG#TGGTACTGCAGGGTTGT#.....(((((((.((((((...#))))))...))))))).	5915	5932	1	-19.2	0	0.00206859	0.676	0.633433	0.394302	-14.9547	13	17	7	3UTR		0	0
hsa-miR-150-5p	NM_001304498	CEP20	TCTCCCAACCCTTGTACCAGTG#CATGAAGAGACAGGCTTTGGGAGAA#((((((((..(((((.......#.)))))..)))))))).	1135	1160	1	-18.6	1	0.0118037	0.588	0	0	-6.46952	13	17	8	3UTR	MIRT437635	0	1
hsa-miR-150-5p	NM_001304499	CEP20	TCTCCCAACCCTTGTACCAGTG#CATGAAGAGACAGGCTTTGGGAGAA#((((((((..(((((.......#.)))))..)))))))).	1344	1369	1	-18.6	1	0.0118037	0.588	-0.05737	-0.152579	-6.46952	13	17	8	3UTR	MIRT437635	0	1
hsa-miR-150-5p	NM_001304502	CEP20	TCTCCCAACCCTTGTACCAGTG#CATGAAGAGACAGGCTTTGGGAGAA#((((((((..(((((.......#.)))))..)))))))).	1207	1232	1	-18.6	1	0.0118037	0.588	-0.290884	-0.00794651	-6.46952	13	17	8	3UTR	MIRT437635	0	1
hsa-miR-150-5p	NM_001304532	CCDC25	TCTCCCAACCCTTGTACCAGTG#TTGGGCAAGGGAGCTTTGTCACCGTGGTTGGGCTAGAA#(((((((((((((((.((((..#)))))))))))................)))))..))).	2697	2735	1	-19.1	1	0.00141025	0.559	0	0	-4.17062	19	38	11	3UTR		0	1
hsa-miR-150-5p	NM_001304550	THUMPD1	TCTCCCAACCCTTGTACCAGTG#TGCAGGGGTTTAGGGGT#..((((((((((((((......#))))))))))..)))).	2756	2773	1	-19	1	6.40585e-05	0.544	0	0	-4.957	14	17	10	3UTR		0	0
hsa-miR-150-5p	NM_001304569	PAX2	TCTCCCAACCCTTGTACCAGTG#CGCTGGGGGGGAAGGGGGGG#((((((..(((((...((((((#)))))))))))..)))))).	2983	3003	1	-23.5	0	6.1312e-06	0.353	0	0	-9.62023	17	20	11	3UTR		0	0
hsa-miR-150-5p	NM_001305564	TXNL4A	TCTCCCAACCCTTGTACCAGTG#TATCGGAATGAGGGGCTAGGGAGAA#((((((..(((((((.((.(((#))).)).)))))))....)))))).	2090	2115	1	-21.3	0	0.0080284	0.456	1.45936	0.307605	-8.02794	18	25	7	3UTR		0	0
hsa-miR-150-5p	NM_001306093	ZADH2	TCTCCCAACCCTTGTACCAGTG#CAAAGGGTTACTGGTGCAGGGGACTAGGAA#..(((...((((((((((((((#.))))))))))))))....))).	2973	3003	1	-26.9	0	7.12082e-06	0.544	1.05579	1.12281	-10.7153	17	23	14	3UTR		0	1
hsa-miR-150-5p	NM_001306195	ARPP19	TCTCCCAACCCTTGTACCAGTG#TATTGGTGCTTGGGATAGAGAG#((((....(((..(((((((((#)))))))))..)))...)))).	2984	3006	1	-21	0	0.000752214	0.676	0.147244	0.394884	-18.4508	16	22	9	3UTR		0	0
hsa-miR-150-5p	NM_001306208	TCF4	TCTCCCAACCCTTGTACCAGTG#TTGATGAGGGGTTGGGGAG#((.((((((((((.........#.)))))))))))).	5485	5504	1	-19.9	0	0.00165576	0.529	3.20312	2.49548	-7.32045	12	14	12	3UTR		0	0
hsa-miR-150-5p	NM_001307929	EIF3M	TCTCCCAACCCTTGTACCAGTG#CACTTGCTGAGAGGGGTAGGAGCAGGGATTGGCTTTAGAGAA#((((((((.((((((.((....#.)).)))))).)))).....)))).	4052	4094	1	-18	1	0.0417527	0.574	0	0	-5.22701	16	25	6	3UTR		0	0
hsa-miR-150-5p	NM_001307945	CHRNA5	TCTCCCAACCCTTGTACCAGTG#CACTTTGGGAGGTCGAGGTGGGCGTATCACCTGAGGTTGGGAGT#.(((((((((((((.(((....#.)))))))).................)))))))).	1359	1403	1	-21.1	1	0.000427499	0.412	0	0	-4.52877	16	35	8	3UTR		0	0
hsa-miR-150-5p	NM_001307986	ST8SIA5	TCTCCCAACCCTTGTACCAGTG#CTGGTTGGGGGTTGGTGGAC#(((.((((((((((.(((((..#))))))))))))))).))).	9973	9993	1	-24.4	0	2.13519e-08	0.426	0	0	-7.70505	18	20	15	3UTR		0	0
hsa-miR-150-5p	NM_001307987	ST8SIA5	TCTCCCAACCCTTGTACCAGTG#CTGGTTGGGGGTTGGTGGAC#(((.((((((((((.(((((..#))))))))))))))).))).	9772	9792	1	-24.4	0	2.13519e-08	0.426	0	0	-7.70505	18	20	15	3UTR		0	0
hsa-miR-150-5p	NM_001308022	TNS1	TCTCCCAACCCTTGTACCAGTG#TGGGAAAGGGTCTGGGAGAA#(((((((((((((...(((...#)))..)))))).))))))).	8306	8326	1	-25.4	1	0.00895687	0.441	0	0	-5.76291	16	20	7	3UTR		0	1
hsa-miR-150-5p	NM_001308023	TNS1	TCTCCCAACCCTTGTACCAGTG#TGGGAAAGGGTCTGGGAGAA#(((((((((((((...(((...#)))..)))))).))))))).	8491	8511	1	-25.4	1	0.00895687	0.441	0	0	-5.76291	16	20	7	3UTR		0	1
hsa-miR-150-5p	NM_001308036	NCBP2	TCTCCCAACCCTTGTACCAGTG#CAAGGGTTTGTCATAGAGGGAACCTCTAAATAATTTCAGGGGTAGGGGAGAT#((((((.(((((((........#.)))))))..)))))).	1821	1873	1	-21.9	0	0.0525344	0.618	1.01079	0.339975	-6.44976	13	17	7	3UTR		0	0
hsa-miR-150-5p	NM_001308090	HDAC7	TCTCCCAACCCTTGTACCAGTG#ACTGAGGGGGAAGGGGTGGGAGAG#(((((((.(((((.(.(((((.#)))).)..).))))).))))))).	3882	3906	1	-25.1	1	0.0673886	0.412	0	0	-7.3411	18	24	7	3UTR		0	0
hsa-miR-150-5p	NM_001308093	GATA4	TCTCCCAACCCTTGTACCAGTG#CTGGTCAGGGGGCAGGAGT#.((((...((((((.(((((..#)))))))))))...)))).	2823	2842	1	-23.7	0	5.94184e-06	0.368	1.51043	2.43587	-10.2871	15	19	11	3UTR		0	0
hsa-miR-150-5p	NM_001308096	GLYR1	TCTCCCAACCCTTGTACCAGTG#CACTAGTGATGAGCCAAGAGGAGTGGGGGTTGGGGGC#.(((((((((((((..((....#.))..))))))))))))).	2517	2554	1	-23.1	1	0.00171112	0.412	0	0	-4.76182	15	19	13	3UTR		0	0
hsa-miR-150-5p	NM_001308101	DCUN1D1	TCTCCCAACCCTTGTACCAGTG#TACTGGATCTGGAATGGTGTTTTGGTTTGGGGGGA#((((((((.((...(((((...#.)))))....)).)))))))).	1361	1396	1	-19.1	1	0.000578872	0.603	3.42101	2.83102	-10.4867	15	22	8	3UTR		0	0
hsa-miR-150-5p	NM_001308123	ZNF24	TCTCCCAACCCTTGTACCAGTG#TTGGTACAAAAGGGTTGA#.....(((((((((((((((..#))))))))..))))))).	3521	3539	1	-21.4	0	0.0057555	0.618	2.63573	2.44295	-13.6656	15	18	8	3UTR		0	0
hsa-miR-150-5p	NM_001308123	ZNF24	TCTCCCAACCCTTGTACCAGTG#TTGGTAATGTGAGTGTAGAAAAAGTAGTATGAGGGTTGGC#....(((((((((((((.....#.))))))))))))).	4773	4813	1	-20.7	0	0.0428309	0.618	0.882145	2.12113	-9.54656	13	15	13	3UTR		0	0
hsa-miR-150-5p	NM_001308142	MRTFB	TCTCCCAACCCTTGTACCAGTG#CGCTGGGGTAAGGAAATGGGT#...((((..(((((..((((((#))))))..)))))...)))).	4293	4314	1	-20.3	0	0.00163911	0.559	0	0	-10.8531	15	21	6	3UTR		0	0
hsa-miR-150-5p	NM_001308158	TGFA	TCTCCCAACCCTTGTACCAGTG#CACTGGTAAGGGAGGAGAA#(((((...((((..((((((((#)))))))))))).))))).	3534	3553	1	-24.3	0	0.000257077	0.485	0	0	-11.8418	17	19	12	3UTR		0	0
hsa-miR-150-5p	NM_001308173	CCNJL	TCTCCCAACCCTTGTACCAGTG#GCTTGTGCTCAGCATGTTCTTTGGTTTAGTTTGGGGTTGGGGGAC#((((((((((((...(((((..#.))))).......)))))))))))).	2634	2679	1	-25.6	1	8.59169e-05	0.485	-0.0963047	-0.0943198	-6.81899	17	26	12	3UTR		0	0
hsa-miR-150-5p	NM_001308174	PLD4	TCTCCCAACCCTTGTACCAGTG#GCTTGACAAGGCTTGGGAGAC#((((((((.((((((.(.(((.#))).))))))).)))))))).	4138	4159	1	-24	1	0.00635547	0.456	0	0	-5.22701	18	21	8	3UTR		0	0
hsa-miR-150-5p	NM_001308177	NEURL1B	TCTCCCAACCCTTGTACCAGTG#CTGGGAAGTGGGTTGGGAA#..(((((((((.....((((..#)))).....))))))))).	5731	5750	1	-24.4	1	0.00965304	0.544	0	0	-11.4183	13	19	9	3UTR		0	0
hsa-miR-150-5p	NM_001308178	NEURL1B	TCTCCCAACCCTTGTACCAGTG#CTGGGAAGTGGGTTGGGAA#..(((((((((.....((((..#)))).....))))))))).	5557	5576	1	-24.4	1	0.00965304	0.544	0.0438972	0.301159	-11.4183	13	19	9	3UTR		0	0
hsa-miR-150-5p	NM_001308197	SSR3	TCTCCCAACCCTTGTACCAGTG#CTGGGTGGCAAGGGTGAGAC#((((...((((((((.((((..#))))...)))))))))))).	2364	2384	1	-20.6	0	0.000232083	0.529	3.13165	2.47061	-11.7343	16	20	12	3UTR		0	0
hsa-miR-150-5p	NM_001308204	SSR3	TCTCCCAACCCTTGTACCAGTG#CACCCCCTGGCTTTGTGTCTATGGGTGGCCTGTGGTATATGGAAAAGTAGCAGGGTGGTCAGGGTGGGAGAC#((((((.((((.((.((((.(.#.).)))))))))))))))).	547	619	1	-24.1	0	0.00394668	0.559	0.484558	0.690571	-9.56351	17	20	16	3UTR		0	0
hsa-miR-150-5p	NM_001308204	SSR3	TCTCCCAACCCTTGTACCAGTG#CTGGGTGGCAAGGGTGAGAC#((((...((((((((.((((..#))))...)))))))))))).	2273	2293	1	-20.6	0	0.000232083	0.529	4.92206	4.67565	-11.7343	16	20	12	3UTR		0	0
hsa-miR-150-5p	NM_001308208	ARHGAP39	TCTCCCAACCCTTGTACCAGTG#GCTGGGCAGGCATTCTGGGGGCAGGGTGGGGGAG#((((((.((((.(((.((((..#.))))..))))))))))))).	4105	4139	1	-25.1	0	0.000111735	0.397	0.237979	0.464214	-9.06111	17	21	13	3UTR		0	0
hsa-miR-150-5p	NM_001308213	ZNF346	TCTCCCAACCCTTGTACCAGTG#CACTGGGCAAGGTGGCTCACACCTATAATCCCAGCCCTTTGGGAGAC#(((((((((((((((.((((((#)))))))))))).)........................)))))))).	2153	2200	1	-26	1	1.41444e-05	0.426	2.4763	3.96631	-4.17062	21	47	12	3UTR		0	1
hsa-miR-150-5p	NM_001308262	H1-8	TCTCCCAACCCTTGTACCAGTG#CAGAGGCAGGGGCGGAGAG#(((((...(((((((.......#.))))))).))))).	758	777	1	-18.6	0	0.000539328	0.412	0	0	-9.9289	12	15	7	3UTR		0	0
hsa-miR-150-5p	NM_001308264	ST7L	TCTCCCAACCCTTGTACCAGTG#CAAATAGAAGAGGGCTGGGAGAA#(((((((.(((((.........#.))))).))))))).	4215	4238	1	-20.6	1	0.0287678	0.5	0	0	-8.07655	12	15	7	3UTR		0	1
hsa-miR-150-5p	NM_001308281	UNC45B	TCTCCCAACCCTTGTACCAGTG#CATTGGGTAAAGGGTGGGAC#..((((.((((((...((((((#))))))...)))))))))).	3892	3912	1	-24	0	0.000105822	0.588	0.307228	0.0683185	-8.32603	16	20	10	3UTR		0	0
hsa-miR-150-5p	NM_001308293	SH2B1	TCTCCCAACCCTTGTACCAGTG#TGGTACAAGCAGAGGCTCGGGAGAG#((((((..(((((((((((...#)))))))))....))...)))))).	2923	2948	1	-23.3	0	1.86484e-05	0.412	0	0	-7.7949	17	25	9	3UTR		0	0
[truncated: 4,906 more rows]

## Sheet: KEGG pathways
Name	Hits	Pop Hits	List Total	Pop Total	Genes	Pvalue	adjusted Pvalue(BH)
[truncated: 268 more rows]
